# Supplementary material for: Glucose Signaling Is Important for Nutrient Adaptation during Differentiation of Pleomorphic African Trypanosomes
Source: mSphere. 2018 Oct 31;3(5):e00366-18. doi: 10.1128/mSphere.00366-18 (PMC6211221; doi:10.1128/mSphere.00366-18)
Supplement: TABLE S1 [file sph006182679st1.xlsx]

## Sheet: Title
S1 Table. A complete list of DEG in PF parasites differentiated from glucose depletion compared to LS parasites and validation by qRT-PCR.

## Sheet: Upregulated in PF
GeneID	logFC	logCPM	LR	PValue	FDR	Product Description	Gene Name or Symbol	Curated GO Component IDs	Curated GO Components	Curated GO Function IDs	Curated GO Functions	Curated GO Process IDs	Curated GO Processes	EC numbers	EC numbers from OrthoMCL
Tb927.10.10260	6.40656	11.1425	1461.49	9.14811949839652e-320	8.53981599392386e-318	EP1 procyclin	EP1	GO:0009986	cell surface	null	null	null	null	null	null
Tb927.6.510	6.21739	10.9696	1955.42	0	0	GPEET procyclin	GPEET	GO:0009986, GO:0016021	cell surface, integral component of membrane	null	null	null	null	null	null
Tb927.10.10250	6.09389	8.38317	1731.16	0	0	EP2 procyclin	EP2	GO:0009986, GO:0097014, GO:0031981	cell surface, ciliary cytoplasm, nuclear lumen	null	null	GO:0010608	posttranscriptional regulation of gene expression	null	null
Tb927.6.520	5.76479	10.9174	2116.61	0	0	EP3-2 procyclin	EP3-2	GO:0009986, GO:0016021	cell surface, integral component of membrane	null	null	null	null	null	null
Tb927.6.480	5.34182	7.51553	918.246	1.06025e-201	4.82441e-200	surface protein EP3-2 procyclin precursor	null	GO:0009986, GO:0016021	cell surface, integral component of membrane	null	null	null	null	null	null
Tb927.5.2260	5.23605	7.91207	1752.15	0	0	conserved protein	null	null	null	null	null	null	null	null	null
Tb927.10.15410	5.23285	10.2268	3819.63	0	0	glycosomal malate dehydrogenase	gMDH	GO:0097014, GO:0020015	ciliary cytoplasm, glycosome	GO:0016615	malate dehydrogenase activity	GO:0006099	tricarboxylic acid cycle	1.1.1.37 (Malate dehydrogenase)	1.1.1.37 (Malate dehydrogenase)
Tb927.11.7500	5.10103	8.1754	1797.32	0	0	Protein of unknown function (DUF423), putative	null	GO:0016021	integral component of membrane	null	null	null	null	null	null
Tb927.11.7490	4.99298	8.5167	1996.51	0	0	Protein of unknown function (DUF423), putative	null	GO:0016021	integral component of membrane	null	null	null	null	null	null
Tb927.7.3020	4.65802	3.17889	336.882	3.04769e-75	4.25221e-74	Nitroreductase family, putative	null	GO:0097014	ciliary cytoplasm	null	null	null	null	null	1.-.-.- (Oxidoreductases.)
Tb927.7.2980	4.53024	6.9018	1175.25	1.45905e-257	1.00853e-255	Nitroreductase family, putative	null	GO:0097014	ciliary cytoplasm	null	null	GO:0010608	posttranscriptional regulation of gene expression	null	1.-.-.- (Oxidoreductases.)
Tb927.11.2410	4.40583	8.66797	2175.46	0	0	hypothetical protein, conserved	null	GO:0060170, GO:0005737	ciliary membrane, cytoplasm	null	null	null	null	null	null
Tb927.4.4620	4.26292	8.7008	3238.84	0	0	cytochrome oxidase subunit VIII	COXVIII	GO:0005737, GO:0005739	cytoplasm, mitochondrion	null	null	null	null	null	1.9.3.1 (Cytochrome-c oxidase)
Tb927.11.6280	4.24729	10.0273	2781.35	0	0	pyruvate phosphate dikinase	PPDK	GO:0020015	glycosome	GO:0050242	pyruvate, phosphate dikinase activity	GO:0016310	phosphorylation	2.7.9.1 (Pyruvate, phosphate dikinase)	2.7.9.1 (Pyruvate, phosphate dikinase)
Tb927.11.16200	4.246	9.27975	1475.3	8.89318162514244e-323	8.66097077159705e-321	cytoskeleton-associated protein 17	CAP17	GO:0015630	microtubule cytoskeleton	null	null	GO:0070417, GO:0000226, GO:0000281	cellular response to cold, microtubule cytoskeleton organization, mitotic cytokinesis	null	null
Tb927.10.9080	4.20096	10.3885	2344.75	0	0	pteridine transporter, putative	null	GO:0005737	cytoplasm	GO:0015224	biopterin transporter activity	GO:0015877	biopterin transport	null	null
Tb927.10.8530	4.20081	5.90911	524.87	3.68952e-116	8.0697e-115	glucose transporter 2A	THT2A	GO:0016021	integral component of membrane	GO:0015149	hexose transmembrane transporter activity	GO:0008645	hexose transport	null	null
Tb927.5.2160	4.12591	7.98125	1020.29	6.98716e-224	3.83447e-222	conserved protein	null	GO:0097014, GO:0031981	ciliary cytoplasm, nuclear lumen	null	null	null	null	null	null
Tb927.1.2850	4.02134	4.81648	279.51	9.60431e-63	1.10504e-61	pteridine transporter, putative	null	null	null	GO:0015224	biopterin transporter activity	GO:0015877, GO:0019889	biopterin transport, pteridine metabolic process	null	null
Tb927.9.7590	3.99793	4.00733	387.431	3.00031e-86	4.74133e-85	60S ribosomal protein L11, putative	null	GO:0005737, GO:0000315	cytoplasm, organellar large ribosomal subunit	GO:0003735	structural constituent of ribosome	GO:0006412	translation	null	null
Tb927.3.700	3.94828	6.50192	836.43	6.48114e-184	2.5296e-182	hypothetical protein, conserved	null	GO:0020023	kinetoplast	null	null	null	null	null	null
Tb927.5.440	3.92539	8.37155	636.705	1.73963e-140	4.77343e-139	trans-sialidase, putative	null	null	null	null	null	null	null	3.2.1.18 (Exo-alpha-sialidase)	3.2.1.18 (Exo-alpha-sialidase)
Tb927.3.590	3.88656	5.43747	580.894	2.39625e-128	6.01054e-127	adenosine transporter, putative	null	GO:0016021	integral component of membrane	GO:0005337	nucleoside transmembrane transporter activity	GO:0015858	nucleoside transport	null	null
Tb927.10.7180	3.86954	8.02072	2593.87	0	0	cysteine-rich, acidic integral membrane protein precursor	CRAM	GO:0020016, GO:0016021	ciliary pocket, integral component of membrane	null	null	null	null	null	null
Tb927.9.3170	3.8635	8.07669	1675.65	0	0	cytochrome oxidase subunit V	COXV	GO:0005737, GO:0005739	cytoplasm, mitochondrion	null	null	null	null	null	1.9.3.1 (Cytochrome-c oxidase)
Tb927.9.7830	3.84073	8.17546	1536.76	0	0	hypothetical protein, conserved	null	GO:0031966	mitochondrial membrane	null	null	null	null	null	null
Tb927.5.2560	3.82654	6.67726	1779.84	0	0	hypothetical protein, conserved	null	null	null	null	null	null	null	null	null
Tb927.1.4130	3.8261	5.54405	549.848	1.35834e-121	3.14571e-120	#N/A	#N/A	#N/A	#N/A	#N/A	#N/A	#N/A	#N/A	#N/A	#N/A
Tb927.9.4340	3.81889	5.02472	179.183	7.30633e-41	5.72804e-40	#N/A	#N/A	#N/A	#N/A	#N/A	#N/A	#N/A	#N/A	#N/A	#N/A
Tb927.5.1065	3.81381	5.57894	612.209	3.69988e-135	9.79603e-134	#N/A	#N/A	#N/A	#N/A	#N/A	#N/A	#N/A	#N/A	#N/A	#N/A
Tb927.10.6200	3.81351	6.57107	2166.52	0	0	hypothetical protein, conserved	null	GO:0005739	mitochondrion	null	null	null	null	null	null
Tb927.1.710	3.74664	7.83221	2272.16	0	0	phosphoglycerate kinase	PGKB	GO:0097014, GO:0005737	ciliary cytoplasm, cytoplasm	GO:0004618	phosphoglycerate kinase activity	GO:0006096	glycolytic process	2.7.2.3 (Phosphoglycerate kinase)	2.7.2.3 (Phosphoglycerate kinase)
Tb927.7.2640	3.72023	9.26632	3251.54	0	0	cytoskeleton associated protein, putative	null	null	null	GO:0032403	protein complex binding	null	null	null	null
Tb927.4.1790	3.71905	4.79682	413.883	5.23493e-92	8.84371e-91	ribosomal protein L3, putative	null	null	null	null	null	null	null	null	null
Tb927.10.2970	3.70025	7.92664	1892.82	0	0	hypothetical protein, conserved	null	null	null	null	null	null	null	null	null
Tb927.3.4500	3.69845	8.90333	1426.76	3.22400314208572e-312	2.89043053976104e-310	Fumarate hydratase class I, cytosolic	FHc	GO:0097014, GO:0005829, GO:0020015	ciliary cytoplasm, cytosol, glycosome	GO:0004333	fumarate hydratase activity	null	null	4.2.1.2 (Fumarate hydratase)	4.2.1.2 (Fumarate hydratase)
Tb927.11.6200	3.69777	3.2076	193.082	6.7536e-44	5.6729e-43	60S ribosomal protein L28, putative	null	GO:0005737, GO:0005840	cytoplasm, ribosome	GO:0003729, GO:0003735	mRNA binding, structural constituent of ribosome	GO:0006412	translation	null	null
Tb11.0400	3.58228	5.33339	825.221	1.77307e-181	6.71763e-180	P27 protein, putative	P27	GO:0070069, GO:0005743	cytochrome complex, mitochondrial inner membrane	null	null	GO:0002082	regulation of oxidative phosphorylation	null	null
Tb927.7.4390	3.56235	8.63055	2756.22	0	0	threonine synthase, putative	null	GO:0097014	ciliary cytoplasm	GO:0004795	threonine synthase activity	GO:0009088	threonine biosynthetic process	4.2.3.1 (Threonine synthase)	4.2.3.1 (Threonine synthase)
Tb927.2.4210	3.5374	9.73872	3244.25	0	0	Phosphoenolpyruvate carboxykinase [ATP], glycosomal	PEPCK	GO:0000331, GO:0020015	contractile vacuole, glycosome	GO:0008017, GO:0004612	microtubule binding, phosphoenolpyruvate carboxykinase (ATP) activity	GO:0006094	gluconeogenesis	4.1.1.49 (Phosphoenolpyruvate carboxykinase (ATP))	4.1.1.49 (Phosphoenolpyruvate carboxykinase (ATP))
Tb927.3.1410	3.51372	8.25537	1900.59	0	0	cytochrome oxidase subunit VII	COXVII	GO:0005739	mitochondrion	null	null	null	null	1.9.3.1 (Cytochrome-c oxidase)	1.9.3.1 (Cytochrome-c oxidase)
Tb927.11.12040	3.50898	7.66505	1011.1	6.93549e-222	3.71603e-220	hypothetical protein, conserved	null	GO:0005739	mitochondrion	null	null	null	null	null	null
Tb927.10.2560	3.50757	10.1599	2704.41	0	0	mitochondrial malate dehydrogenase	mMDH	GO:0005743	mitochondrial inner membrane	GO:0016615	malate dehydrogenase activity	GO:0006099	tricarboxylic acid cycle	1.1.1.37 (Malate dehydrogenase)	1.1.1.37 (Malate dehydrogenase)
Tb927.10.280	3.45897	8.33716	1502.5	0	0	cytochrome oxidase subunit VI	COXVI	GO:0005737, GO:0005739	cytoplasm, mitochondrion	GO:0004129	cytochrome-c oxidase activity	GO:0055114	oxidation-reduction process	null	1.9.3.1 (Cytochrome-c oxidase)
Tb927.11.4700	3.44629	9.30102	2560.12	0	0	prostaglandin f synthase	null	null	null	GO:0045290, GO:0004033	D-arabinose 1-dehydrogenase [NAD(P)+] activity, aldo-keto reductase (NADP) activity	GO:0019571	D-arabinose catabolic process	1.1.-.- (Acting on the CH-OH group of donors.)	1.1.1.- (With NAD(+) or NADP(+) as acceptor.)
Tb927.9.7920	3.41927	4.59793	346.483	2.47173e-77	3.51358e-76	hypothetical protein, conserved	null	null	null	null	null	null	null	null	null
Tb927.11.2930	3.41886	8.64322	1702.06	0	0	membrane-associated protein, putative	null	GO:0005739	mitochondrion	null	null	null	null	null	null
Tb927.7.6850	3.40185	8.2349	2443.66	0	0	trans-sialidase	TS	GO:0009986	cell surface	GO:0004308, GO:0008373	exo-alpha-sialidase activity, sialyltransferase activity	GO:0009405, GO:0015739	pathogenesis, sialic acid transport	3.2.1.18 (Exo-alpha-sialidase)	3.2.1.18 (Exo-alpha-sialidase)
Tb927.7.7420	3.38867	6.57488	1007.83	3.56346e-221	1.89807e-219	ATP synthase F1, alpha subunit	ATPF1A	GO:0000275	mitochondrial proton-transporting ATP synthase complex, catalytic core F(1)	null	null	null	null	null	3.6.3.14 (H(+)-transporting two-sector ATPase)
Tb927.9.11490	3.38479	2.87356	116.252	4.18571e-27	2.3396e-26	60S ribosomal protein L29	RPL27A	GO:0005737	cytoplasm	GO:0003723, GO:0003735	RNA binding, structural constituent of ribosome	null	null	null	null
Tb927.10.4880	3.36832	8.02877	1725.97	0	0	hypothetical protein, conserved	null	GO:0005739	mitochondrion	null	null	null	null	null	null
Tb927.5.1060	3.34165	7.67472	1607.46	0	0	mitochondrial processing peptidase, beta subunit, putative	null	GO:0005737, GO:0005739	cytoplasm, mitochondrion	GO:0004222	metalloendopeptidase activity	GO:0006508	proteolysis	1.10.2.2 (Quinol--cytochrome-c reductase); 3.4.24.64 (Mitochondrial processing peptidase)	3.4.24.64 (Mitochondrial processing peptidase)
Tb927.9.13200	3.32748	7.43351	1291.21	9.19873e-283	7.18056e-281	hypothetical protein	null	null	null	null	null	null	null	null	null
Tb927.4.4730	3.31523	8.25894	1311.24	4.07904e-287	3.23998e-285	amino acid transporter, putative	AATP11	null	null	GO:0005275	amine transmembrane transporter activity	GO:0006865	amino acid transport	null	null
Tb927.11.3980	3.26614	8.51875	1920.08	0	0	metallo-peptidase, Clan ME, Family M16	null	GO:0005739	mitochondrion	GO:0004222	metalloendopeptidase activity	GO:0006508	proteolysis	3.4.99.41 (Transferred entry: 3.4.24.64)	3.4.99.41 (Transferred entry: 3.4.24.64)
Tb927.7.7090	3.25596	8.04982	1907.27	0	0	hypothetical protein, conserved	null	GO:0005739	mitochondrion	null	null	null	null	null	null
Tb927.1.4120	3.24253	5.71276	891.608	6.54889e-196	2.82382e-194	#N/A	#N/A	#N/A	#N/A	#N/A	#N/A	#N/A	#N/A	#N/A	#N/A
Tb927.10.4280	3.21004	7.34367	1473.96	1.77863632502849e-322	1.71341965977744e-320	ubiquinol-cytochrome c reductase complex 14kD subunit, putative	null	GO:0005739	mitochondrion	null	null	null	null	null	null
Tb927.2.2520	3.19674	7.07938	555.819	6.82555e-123	1.60533e-121	Mitochondrial outer membrane protein porin 2	VDAC2	GO:0016281, GO:0031307, GO:0005739, GO:0046930	eukaryotic translation initiation factor 4F complex, integral component of mitochondrial outer membrane, mitochondrion, pore complex	GO:0015288, GO:0008308	porin activity, voltage-gated anion channel activity	GO:0006811, GO:0006839	ion transport, mitochondrial transport	null	null
Tb927.11.14000	3.18869	7.87866	1007.59	4.02067e-221	2.12907e-219	nuclear RNA binding domain 1	NRBD1	GO:0005634	nucleus	GO:0003729, GO:0005515	mRNA binding, protein binding	GO:0006396	RNA processing	null	null
Tb927.8.6170	3.17987	9.01663	2234.53	0	0	transketolase, putative	TK	GO:0097014, GO:0020015, GO:0031981	ciliary cytoplasm, glycosome, nuclear lumen	GO:0004802	transketolase activity	GO:0006098	pentose-phosphate shunt	2.2.1.1 (Transketolase)	2.2.1.1 (Transketolase)
Tb927.1.4100	3.10482	8.14829	1011.41	5.9418e-222	3.20256e-220	cytochrome oxidase subunit IV	COXIV	GO:0005751	mitochondrial respiratory chain complex IV	GO:0004129	cytochrome-c oxidase activity	GO:0055114	oxidation-reduction process	null	1.9.3.1 (Cytochrome-c oxidase)
Tb927.4.3500	3.10416	7.79005	1487.93	0	0	Amastin surface glycoprotein, putative	null	GO:0020018	ciliary pocket membrane	null	null	null	null	null	null
Tb927.8.4100	3.08075	5.02434	567.614	1.85522e-125	4.55259e-124	FLA1-binding protein	FLA1BP-1	GO:0097014, GO:0016021, GO:0031981	ciliary cytoplasm, integral component of membrane, nuclear lumen	GO:0005515	protein binding	null	null	null	null
Tb927.9.5910	3.05948	5.53493	477.169	8.82647e-106	1.72621e-104	#N/A	#N/A	#N/A	#N/A	#N/A	#N/A	#N/A	#N/A	#N/A	#N/A
Tb927.10.8320	3.03366	8.16752	1105.48	2.13012e-242	1.30326e-240	cytochrome oxidase subunit IX, putative	COXIX	GO:0005737, GO:0005739	cytoplasm, mitochondrion	null	null	null	null	null	1.9.3.1 (Cytochrome-c oxidase)
Tb927.9.7460	3.01795	5.1631	113.347	1.81172e-26	9.94251e-26	#N/A	#N/A	#N/A	#N/A	#N/A	#N/A	#N/A	#N/A	#N/A	#N/A
Tb927.7.6830	3.0076	4.40116	466.379	1.96624e-103	3.71697e-102	trans-sialidase, putative	null	null	null	null	null	null	null	null	3.2.1.18 (Exo-alpha-sialidase)
Tb927.8.2540	3.00421	9.10198	1636.15	0	0	3-ketoacyl-CoA thiolase, putative	null	GO:0005739	mitochondrion	GO:0003988	acetyl-CoA C-acyltransferase activity	null	null	2.3.1.16 (Acetyl-CoA C-acyltransferase)	2.3.1.16 (Acetyl-CoA C-acyltransferase)
Tb927.9.5990	2.96528	6.01957	685.461	4.33767e-151	1.29203e-149	#N/A	#N/A	#N/A	#N/A	#N/A	#N/A	#N/A	#N/A	#N/A	#N/A
Tb927.7.7470	2.95843	8.65932	1394.13	3.95825e-305	3.41352e-303	procyclic-enriched flagellar receptor adenylate cyclase 3	ACP3	GO:0016021	integral component of membrane	GO:0004016, GO:0042803	adenylate cyclase activity, protein homodimerization activity	GO:0035556	intracellular signal transduction	4.6.1.1 (Adenylate cyclase)	4.6.1.1 (Adenylate cyclase)
Tb927.4.3950	2.9279	8.81322	804.065	7.05026e-177	2.59513e-175	cytoskeleton-associated protein CAP5.5, putative	CAP5.5	GO:0036064, GO:0020016, GO:0030863, GO:0020038	ciliary basal body, ciliary pocket, cortical cytoskeleton, subpellicular network	null	null	null	null	null	null
Tb927.2.4700	2.92621	7.65685	810.184	3.29547e-178	1.22297e-176	hypothetical protein, conserved	null	GO:0005743	mitochondrial inner membrane	null	null	null	null	null	null
Tb927.8.7640	2.89493	7.88837	951.563	6.06696e-209	2.92215e-207	amino acid transporter 1, putative	AATP1	GO:0005886	plasma membrane	GO:0005275	amine transmembrane transporter activity	GO:0006865	amino acid transport	null	null
Tb927.10.12770	2.89078	4.73414	144.637	2.57811e-33	1.70152e-32	#N/A	#N/A	#N/A	#N/A	#N/A	#N/A	#N/A	#N/A	#N/A	#N/A
Tb927.9.5920	2.88598	5.12065	556.939	3.89441e-123	9.20727e-122	#N/A	#N/A	#N/A	#N/A	#N/A	#N/A	#N/A	#N/A	#N/A	#N/A
Tb927.3.1380	2.87835	10.143	1554.03	0	0	ATP synthase subunit beta, mitochondrial	ATPB	GO:0000275	mitochondrial proton-transporting ATP synthase complex, catalytic core F(1)	GO:0005524, GO:0005525, GO:0046933	ATP binding, GTP binding, proton-transporting ATP synthase activity, rotational mechanism	GO:0015992	proton transport	3.6.3.14 (H(+)-transporting two-sector ATPase)	3.6.3.14 (H(+)-transporting two-sector ATPase)
Tb927.8.6890	2.86229	7.30424	865.308	3.41666e-190	1.40627e-188	hypothetical protein, conserved	null	GO:0005739	mitochondrion	null	null	null	null	null	null
Tb927.9.5900	2.85695	8.90078	631.861	1.96789e-139	5.38345e-138	glutamate dehydrogenase	GDH	GO:0005737, GO:0005739	cytoplasm, mitochondrion	GO:0016491	oxidoreductase activity	GO:0006520	cellular amino acid metabolic process	1.4.1.2 (Glutamate dehydrogenase)	1.4.1.2 (Glutamate dehydrogenase)
Tb927.8.8300	2.83705	8.09663	480.697	1.50663e-106	2.98523e-105	amino acid transporter, putative	null	GO:0020016, GO:0016021, GO:0005886	ciliary pocket, integral component of membrane, plasma membrane	GO:0005275	amine transmembrane transporter activity	GO:0006865	amino acid transport	null	null
Tb927.11.5280	2.81978	7.50929	1257.6	1.84722e-275	1.38236e-273	ATPase subunit 9, putative	null	GO:0005753	mitochondrial proton-transporting ATP synthase complex	GO:0046961	proton-transporting ATPase activity, rotational mechanism	GO:0015992	proton transport	3.6.3.14 (H(+)-transporting two-sector ATPase)	3.6.3.14 (H(+)-transporting two-sector ATPase)
Tb927.1.2330	2.81314	4.34595	350.994	2.57503e-78	3.71881e-77	beta tubulin	null	GO:0005874	microtubule	GO:0005200	structural constituent of cytoskeleton	GO:0000226	microtubule cytoskeleton organization	null	null
Tb927.10.10000	2.78295	8.82036	1299.56	1.40795e-284	1.10861e-282	hypothetical protein, conserved	null	null	null	null	null	null	null	null	3.1.1.73 (Feruloyl esterase)
Tb927.3.2880	2.77001	7.39998	975.449	3.89797e-214	1.96089e-212	hypothetical protein, conserved	null	GO:0005739	mitochondrion	null	null	null	null	null	null
Tb927.8.6750	2.74346	8.53378	803.809	8.01427e-177	2.93802e-175	translationally controlled tumor protein (TCTP), putative	null	GO:0097014, GO:0005739	ciliary cytoplasm, mitochondrion	null	null	GO:0006412	translation	null	null
Tb927.9.11470	2.73856	2.95177	143.217	5.26907e-33	3.44238e-32	60S ribosomal protein L29	null	null	null	GO:0003723, GO:0003735	RNA binding, structural constituent of ribosome	GO:0006412	translation	null	null
Tb927.11.15550	2.73787	7.2292	972.569	1.6477e-213	8.19774e-212	NADH-cytochrome b5 reductase, putative	B5R	null	null	GO:0004128	cytochrome-b5 reductase activity, acting on NAD(P)H	GO:0055114	oxidation-reduction process	1.6.2.2 (Cytochrome-b5 reductase)	1.6.2.2 (Cytochrome-b5 reductase)
Tb927.10.8500	2.70112	5.95783	517.683	1.35071e-114	2.89827e-113	glucose transporter, putative	null	null	null	null	null	null	null	null	null
Tb927.10.14000	2.67949	8.85842	1045.65	2.14822e-229	1.20821e-227	aconitase	ACO	GO:0005829, GO:0005739	cytosol, mitochondrion	GO:0003994	aconitate hydratase activity	GO:0006099	tricarboxylic acid cycle	4.2.1.3 (Aconitate hydratase)	4.2.1.3 (Aconitate hydratase)
Tb927.5.2930	2.67913	8.51668	1589.26	0	0	Mitochondrial ATP synthase subunit, putative	null	GO:0031966	mitochondrial membrane	null	null	null	null	null	null
Tb927.8.1890	2.67459	8.77764	1570.85	0	0	cytochrome c1, heme protein, mitochondrial, putative	CYC1	GO:0005746, GO:0005739	mitochondrial respiratory chain, mitochondrion	GO:0009055	electron carrier activity	GO:0055114	oxidation-reduction process	1.10.2.2 (Quinol--cytochrome-c reductase)	1.10.2.2 (Quinol--cytochrome-c reductase)
Tb927.1.2300	2.66056	5.63748	205.601	1.252e-46	1.11145e-45	#N/A	#N/A	#N/A	#N/A	#N/A	#N/A	#N/A	#N/A	#N/A	#N/A
Tb927.7.210	2.65355	8.88777	1453.19	5.81003907211701e-318	5.36835752688112e-316	Proline dehydrogenase, mitochondrial	PRODH	GO:0005739	mitochondrion	GO:0004657	proline dehydrogenase activity	GO:0001306	age-dependent response to oxidative stress	1.5.3.- (With oxygen as acceptor.); 1.5.5.2 (Proline dehydrogenase)	1.5.99.8 (Transferred entry: 1.5.5.2)
Tb927.3.3460	2.64733	8.20498	1905.17	0	0	hypothetical protein, conserved	null	null	null	null	null	null	null	null	null
Tb927.7.7430	2.64551	6.67783	1195.47	5.87207e-262	4.15403e-260	ATP synthase F1, alpha subunit	ATPF1A	GO:0000275	mitochondrial proton-transporting ATP synthase complex, catalytic core F(1)	null	null	null	null	null	3.6.3.14 (H(+)-transporting two-sector ATPase)
Tb927.3.1690	2.63112	7.54533	1116.4	9.01762e-245	5.67046e-243	hypothetical protein, conserved	null	GO:0005739	mitochondrion	null	null	null	null	null	null
Tb927.10.12260	2.62821	8.97585	1404.58	2.1289e-307	1.85357e-305	cytosolic nonspecific dipeptidase, putative	null	GO:0005737	cytoplasm	GO:0008237	metallopeptidase activity	GO:0006508	proteolysis	null	3.4.13.18 (Cytosol nonspecific dipeptidase)
Tb927.11.16480	2.60492	7.47229	1321.67	2.20666e-289	1.78405e-287	enoyl-CoA hydratase/isomerase family protein, putative	null	GO:0097014, GO:0005739, GO:0031981	ciliary cytoplasm, mitochondrion, nuclear lumen	GO:0003824	catalytic activity	null	null	null	3.1.2.4 (3-hydroxyisobutyryl-CoA hydrolase)
Tb927.11.680	2.60339	4.87092	287.663	1.60643e-64	1.90895e-63	ribosomal protein L21E (60S), putative	null	GO:0005840	ribosome	GO:0003735	structural constituent of ribosome	GO:0006412	translation	null	null
Tb927.8.5120	2.59214	9.25554	373.961	2.56887e-83	3.92262e-82	cytochrome c	null	GO:0005737, GO:0005739	cytoplasm, mitochondrion	GO:0009055	electron carrier activity	GO:0009060	aerobic respiration	null	null
Tb927.10.10470	2.58878	2.59166	124.063	8.16131e-29	4.77086e-28	histone H2B, putative	null	GO:0005654, GO:0005634	nucleoplasm, nucleus	GO:0003677	DNA binding	GO:0006334	nucleosome assembly	null	null
Tb927.10.11220	2.58705	8.38402	1740.56	0	0	procyclic form surface phosphoprotein	PSSA-2	GO:0009986, GO:0020016, GO:0005737	cell surface, ciliary pocket, cytoplasm	null	null	null	null	null	null
Tb927.8.4010	2.55186	7.59426	1444.81	3.85599353390109e-316	3.52687085363697e-314	Flagellum adhesion protein 1	FLA1	GO:0020016, GO:0016021	ciliary pocket, integral component of membrane	GO:0005515	protein binding	null	null	null	null
Tb927.6.2790	2.55044	9.95721	2444.2	0	0	L-threonine 3-dehydrogenase, putative	null	GO:0005739	mitochondrion	GO:0005515	protein binding	null	null	1.1.1.103 (L-threonine 3-dehydrogenase)	1.1.1.103 (L-threonine 3-dehydrogenase)
Tb927.6.4990	2.53942	7.77057	1109.16	3.36594e-243	2.10197e-241	ATP synthase, epsilon chain, putative	null	GO:0005739	mitochondrion	null	null	null	null	3.6.3.- (Acting on acid anhydrides; catalyzing transmembrane movement of substances.)	3.6.3.14 (H(+)-transporting two-sector ATPase)
Tb927.8.1790	2.53796	7.22995	772.389	5.43528e-170	1.90761e-168	hypothetical protein, conserved	null	null	null	null	null	null	null	null	null
Tb927.9.7870	2.531	5.44128	556.986	3.80427e-123	9.01772e-122	hypothetical protein, conserved	null	null	null	null	null	null	null	null	null
Tb927.7.4070	2.52059	9.23616	1176.16	9.25281e-258	6.4949e-256	cysteine peptidase, Clan CA, family C2, putative	null	null	null	null	null	null	null	null	null
Tb927.7.5990	2.51131	5.60178	498.425	2.09255e-110	4.32604e-109	protein associated with differentiation 7, putative	PAD7	null	null	null	null	null	null	null	null
Tb927.5.3090	2.50948	7.50434	952.206	4.39675e-209	2.12901e-207	hypothetical protein, conserved	null	GO:0097014, GO:0005739, GO:0031981	ciliary cytoplasm, mitochondrion, nuclear lumen	null	null	null	null	null	null
Tb927.11.8990	2.4809	8.67142	1444.42	4.6846989324785e-316	4.24199488330987e-314	cation transporter, putative	null	GO:0031966	mitochondrial membrane	null	null	null	null	null	null
Tb927.8.7430	2.48058	4.80514	324.954	1.20758e-72	1.61994e-71	ubiquinol-cytochrome c reductase, putative	null	GO:0005750	mitochondrial respiratory chain complex III	GO:0008121	ubiquinol-cytochrome-c reductase activity	GO:0006122	mitochondrial electron transport, ubiquinol to cytochrome c	null	1.10.2.2 (Quinol--cytochrome-c reductase)
Tb927.10.5050	2.47658	7.43013	902.066	3.48854e-198	1.53343e-196	Mitochondrial ATP synthase epsilon chain, putative	null	GO:0005737, GO:0005739	cytoplasm, mitochondrion	null	null	null	null	null	null
Tb927.10.4240	2.47001	7.08622	795.207	5.94529e-175	2.1448e-173	hypothetical protein, conserved	null	GO:0005743	mitochondrial inner membrane	null	null	null	null	null	null
Tb927.10.8450	2.46869	5.20052	409.55	4.59214e-91	7.64371e-90	glucose transporter 1E	THT1E	GO:0016021	integral component of membrane	GO:0005355	glucose transmembrane transporter activity	GO:0015758	glucose transport	null	null
Tb927.9.7890	2.4462	6.65708	530.272	2.46527e-117	5.47133e-116	hypothetical protein, conserved	null	null	null	null	null	null	null	null	null
Tb927.7.5970	2.4414	8.29121	931.176	1.63952e-204	7.6525e-203	protein associated with differentiation 5, putative	PAD5	null	null	null	null	null	null	null	null
Tb927.5.1710	2.43266	8.2168	1499.82	0	0	ATP synthase F(0) complex subunit B, mitochondrial, putative	P18	GO:0005739	mitochondrion	null	null	null	null	null	null
Tb927.11.7600	2.42982	7.63807	863.72	7.56658e-190	3.10024e-188	hypothetical protein, conserved	null	GO:0097014, GO:0031981	ciliary cytoplasm, nuclear lumen	null	null	null	null	null	null
Tb927.8.7600	2.42568	8.3429	1158.9	5.22456e-254	3.53048e-252	amino acid transporter, putative	null	GO:0005783, GO:0005743	endoplasmic reticulum, mitochondrial inner membrane	GO:0005275	amine transmembrane transporter activity	GO:0006865	amino acid transport	null	null
Tb927.9.14160	2.42276	8.26752	1942.43	0	0	rieske iron-sulfur protein, mitochondrial precursor	RISP	GO:0005743, GO:0045275	mitochondrial inner membrane, respiratory chain complex III	GO:0004362, GO:0008121	glutathione-disulfide reductase activity, ubiquinol-cytochrome-c reductase activity	GO:0009060	aerobic respiration	1.10.2.2 (Quinol--cytochrome-c reductase)	1.10.2.2 (Quinol--cytochrome-c reductase)
Tb927.10.180	2.41715	8.00748	1158.19	7.43107e-254	4.98432e-252	ATP synthase F1 subunit gamma protein, putative	ATPF1G	GO:0005739, GO:0016469	mitochondrion, proton-transporting two-sector ATPase complex	GO:0046961	proton-transporting ATPase activity, rotational mechanism	GO:0015986	ATP synthesis coupled proton transport	3.6.3.14 (H(+)-transporting two-sector ATPase)	3.6.3.14 (H(+)-transporting two-sector ATPase)
Tb927.11.6210	2.40481	7.97296	1159.04	4.87546e-254	3.31935e-252	Lanosterol 14-alpha demethylase	CYP51	null	null	GO:0020037, GO:0008398	heme binding, sterol 14-demethylase activity	GO:0044091	membrane biogenesis	1.14.13.70 (Sterol 14-alpha-demethylase)	1.14.13.70 (Sterol 14-alpha-demethylase)
Tb927.10.15900	2.39805	5.65673	493.791	2.13225e-109	4.35836e-108	hypothetical protein, conserved	null	GO:0005739	mitochondrion	null	null	null	null	null	null
Tb927.10.14820	2.39217	5.23663	419.261	3.53498e-93	6.097e-92	Mitochondrial ADP/ATP carrier protein 5c	MCP5c	GO:0005743, GO:0005739	mitochondrial inner membrane, mitochondrion	null	null	null	null	null	null
Tb927.4.720	2.39004	7.54125	851.577	3.30213e-187	1.32304e-185	hypothetical protein, conserved	null	GO:0005739	mitochondrion	null	null	null	null	null	null
Tb927.2.2510	2.38877	6.54107	765.691	1.55488e-168	5.43606e-167	Mitochondrial outer membrane protein porin 1	VDAC1	GO:0016281, GO:0031307, GO:0005739, GO:0046930	eukaryotic translation initiation factor 4F complex, integral component of mitochondrial outer membrane, mitochondrion, pore complex	GO:0015288, GO:0008308	porin activity, voltage-gated anion channel activity	GO:0006811, GO:0006839	ion transport, mitochondrial transport	null	null
Tb927.9.14990	2.38274	6.45188	698.434	6.55159e-154	2.011e-152	hypothetical protein, conserved	null	GO:0005739	mitochondrion	null	null	null	null	null	null
Tb927.11.1270	2.37022	7.41687	1523.91	0	0	hypothetical protein, conserved	null	GO:0005743, GO:0005739	mitochondrial inner membrane, mitochondrion	null	null	null	null	null	null
Tb927.11.16510	2.36101	7.94639	944.33	2.26549e-207	1.07403e-205	hypothetical protein, conserved	null	GO:0005739	mitochondrion	null	null	null	null	null	null
Tb927.10.1570	2.35432	7.92753	1280.44	2.01734e-280	1.54805e-278	ATPase subunit 9, putative	null	GO:0005753, GO:0005739	mitochondrial proton-transporting ATP synthase complex, mitochondrion	GO:0046961	proton-transporting ATPase activity, rotational mechanism	GO:0015992	proton transport	3.6.3.14 (H(+)-transporting two-sector ATPase)	3.6.3.14 (H(+)-transporting two-sector ATPase)
Tb927.9.12370	2.35261	4.17263	148.297	4.08566e-34	2.75061e-33	#N/A	#N/A	#N/A	#N/A	#N/A	#N/A	#N/A	#N/A	#N/A	#N/A
Tb927.1.2310	2.34887	6.20011	455.64	4.27356e-101	7.92973e-100	hypothetical protein	null	GO:0097014, GO:0031981	ciliary cytoplasm, nuclear lumen	null	null	null	null	null	null
Tb927.4.4990	2.34608	5.22028	425.763	1.35885e-94	2.37537e-93	ubiquinol-cytochrome c reductase, putative	null	null	null	null	null	null	null	1.10.2.2 (Quinol--cytochrome-c reductase)	1.10.2.2 (Quinol--cytochrome-c reductase)
Tb927.6.1520	2.34441	8.63319	537.616	6.22325e-119	1.40879e-117	Aquaglyceroporin 1	AQP1	GO:0005886	plasma membrane	GO:0015238, GO:0015254, GO:0015250	drug transmembrane transporter activity, glycerol channel activity, water channel activity	GO:0043575, GO:0006855, GO:0015793, GO:0006971	detection of osmotic stimulus, drug transmembrane transport, glycerol transport, hypotonic response	null	null
Tb927.9.7470	2.33494	8.25397	330.521	7.40038e-74	1.01224e-72	purine nucleoside transporter	NT10	GO:0016021	integral component of membrane	GO:0005337	nucleoside transmembrane transporter activity	GO:0032238, GO:0035340	adenosine transport, inosine transport	null	null
Tb927.9.12320	2.32406	8.64491	1205.14	4.66473e-264	3.32591e-262	cystathione gamma lyase, putative	null	GO:0097014	ciliary cytoplasm	GO:0004123	cystathionine gamma-lyase activity	GO:0010608, GO:0000096	posttranscriptional regulation of gene expression, sulfur amino acid metabolic process	4.4.1.1 (Cystathionine gamma-lyase)	4.4.1.1 (Cystathionine gamma-lyase)
Tb927.9.7950	2.31761	5.77713	252.932	5.95923e-57	6.28914e-56	hypothetical protein	null	null	null	null	null	null	null	null	null
Tb11.0880	2.31339	5.33446	250.639	1.88401e-56	1.96767e-55	chrXI additional, unordered contigs	null	null	null	null	null	null	null	null	null
Tb927.3.2180	2.29193	8.23593	1117.01	6.63531e-245	4.20159e-243	hypothetical protein, conserved	null	GO:0005739	mitochondrion	null	null	null	null	null	null
Tb927.10.520	2.29094	8.48749	1472.52	3.65608577922522e-322	3.48464500011831e-320	Mitochondrial ATP synthase subunit, putative	null	GO:0005743, GO:0005739	mitochondrial inner membrane, mitochondrion	null	null	null	null	null	null
Tb927.1.2240	2.28088	7.35145	242.636	1.04709e-54	1.06413e-53	#N/A	#N/A	#N/A	#N/A	#N/A	#N/A	#N/A	#N/A	#N/A	#N/A
Tb927.8.6580	2.28038	8.63885	823.802	3.608e-181	1.36127e-179	Succinate dehydrogenase [ubiquinone] flavoprotein subunit, mitochondrial	SDH1	GO:0000331, GO:0005737, GO:0005749	contractile vacuole, cytoplasm, mitochondrial respiratory chain complex II, succinate dehydrogenase complex (ubiquinone)	GO:0000104	succinate dehydrogenase activity	GO:0006099	tricarboxylic acid cycle	1.3.5.1 (Succinate dehydrogenase (quinone))	1.3.5.1 (Succinate dehydrogenase (quinone))
Tb927.5.510	2.27946	7.84114	1084.76	6.78509e-238	4.06881e-236	hypothetical protein, conserved	null	GO:0031966	mitochondrial membrane	null	null	null	null	null	null
Tb927.11.6250	2.26861	7.72712	968.744	1.11759e-212	5.52994e-211	hypothetical protein, conserved	null	GO:0005743	mitochondrial inner membrane	null	null	null	null	null	null
Tb927.8.2470	2.26177	7.44641	617.719	2.34398e-136	6.31688e-135	hypothetical protein, conserved	null	GO:0005739	mitochondrion	null	null	null	null	null	null
Tb927.7.3520	2.24734	7.72256	885.112	1.69195e-194	7.19275e-193	Mitochondrial pyruvate carrier 2	MPC2	GO:0031966, GO:0005739	mitochondrial membrane, mitochondrion	null	null	GO:1902361	mitochondrial pyruvate transmembrane transport	null	null
Tb927.4.1800	2.23571	6.14509	215.052	1.08597e-48	1.00444e-47	ribosomal protein L3, mitochondrial, putative	null	null	null	null	null	null	null	null	null
Tb927.10.12840	2.22958	8.83109	1410.58	0	9.27141e-307	mitochondrial carrier protein	MCP12	GO:0097014, GO:0020023, GO:0005743, GO:0005654	ciliary cytoplasm, kinetoplast, mitochondrial inner membrane, nucleoplasm	null	null	null	null	null	null
Tb927.9.3780	2.22406	6.52979	923.272	8.56844e-203	3.93844e-201	Mitochondrial pyruvate carrier 1	MPC1	GO:0031966	mitochondrial membrane	null	null	GO:1902361	mitochondrial pyruvate transmembrane transport	null	null
Tb927.1.2250	2.21089	3.06595	77.0482	1.66836e-18	7.12932e-18	#N/A	#N/A	#N/A	#N/A	#N/A	#N/A	#N/A	#N/A	#N/A	#N/A
Tb927.9.11600	2.20952	10.2025	842.967	2.45747e-185	9.71722e-184	glycosomal membrane protein	gim5B	GO:0046860	glycosome membrane	null	null	null	null	null	null
Tb927.10.2090	2.2093	4.56132	126.287	2.661e-29	1.58314e-28	elongation factor 1-alpha	TEF1	GO:0005737	cytoplasm	GO:0005516, GO:0003729, GO:0003746	calmodulin binding, mRNA binding, translation elongation factor activity	GO:0019722, GO:0007017	calcium-mediated signaling, microtubule-based process	null	null
Tb927.8.7740	2.20437	8.02401	1117.44	5.35099e-245	3.4122e-243	amino acid transporter, putative	null	null	null	GO:0005275	amine transmembrane transporter activity	GO:0006865	amino acid transport	null	null
Tb927.5.330	2.19103	7.20061	731.959	3.35995e-161	1.10233e-159	receptor-type adenylate cyclase GRESAG 4, putative	null	GO:0016021	integral component of membrane	GO:0004016	adenylate cyclase activity	GO:0035556	intracellular signal transduction	4.6.1.1 (Adenylate cyclase)	4.6.1.1 (Adenylate cyclase)
Tb927.3.3630	2.18196	6.46704	763.761	4.08642e-168	1.41231e-166	Elongation factor Ts, mitochondrial, putative	EF-Ts	GO:0005737, GO:0005739	cytoplasm, mitochondrion	GO:0005515	protein binding	GO:0040007, GO:0006119	growth, oxidative phosphorylation	null	null
Tb927.11.15020	2.15758	7.29556	792.555	2.24217e-174	8.05667e-173	iron superoxide dismutase	SODB	GO:0020015, GO:0005654	glycosome, nucleoplasm	GO:0046872, GO:0004784	metal ion binding, superoxide dismutase activity	GO:0006801	superoxide metabolic process	1.15.1.1 (Superoxide dismutase)	1.15.1.1 (Superoxide dismutase)
Tb927.9.5960	2.14813	6.42712	585.545	2.33337e-129	5.96856e-128	succinate dehydrogenase, putative	null	GO:0005737, GO:0005739	cytoplasm, mitochondrion	null	null	null	null	null	1.3.5.1 (Succinate dehydrogenase (quinone))
Tb927.11.11750	2.14473	4.64356	201.168	1.16112e-45	1.01193e-44	membrane-bound acid phosphatase, putative	null	null	null	null	null	null	null	null	null
Tb927.10.12240	2.14265	7.42084	1084.1	9.4532e-238	5.6315e-236	3-ketoacyl-CoA reductase, putative	null	GO:0005737, GO:0005783	cytoplasm, endoplasmic reticulum	GO:0016491	oxidoreductase activity	null	null	null	null
Tb927.4.1360	2.13963	7.40863	1148.45	9.73477e-252	6.34161e-250	Glucose-6-phosphate 1-epimerase, putative	null	GO:0020015	glycosome	null	null	null	null	null	5.1.3.15 (Glucose-6-phosphate 1-epimerase)
Tb927.11.5440	2.13739	9.20189	856.703	2.53693e-188	1.03477e-186	malic enzyme	null	GO:0097014, GO:0005829	ciliary cytoplasm, cytosol	GO:0004470	malic enzyme activity	GO:0006108	malate metabolic process	1.1.1.40 (Malate dehydrogenase (oxaloacetate-decarboxylating) (NADP(+)))	1.1.1.38 (Malate dehydrogenase (oxaloacetate-decarboxylating))
Tb927.7.5940	2.13631	9.81729	469.065	5.11961e-104	9.75959e-103	Protein Associated with Differentiation	PAD2	GO:0020016, GO:0005886	ciliary pocket, plasma membrane	null	null	GO:0015746, GO:0050793, GO:0009266	citrate transport, regulation of developmental process, response to temperature stimulus	null	null
Tb927.2.2070	2.13415	4.47563	183.227	9.56779e-42	7.64663e-41	hypothetical protein	null	GO:0005737	cytoplasm	null	null	null	null	null	null
Tb927.5.930	2.13342	7.6653	463.875	6.89521e-103	1.29536e-101	NADH-dependent fumarate reductase	FRDg	GO:0020015	glycosome	GO:0016156	fumarate reductase (NADH) activity	null	null	1.3.1.6 (Fumarate reductase (NADH))	1.3.1.6 (Fumarate reductase (NADH))
Tb927.6.2740	2.13303	9.14319	1080.71	5.13575e-237	3.03949e-235	pyridoxal kinase	pdxK	GO:0005737	cytoplasm	null	null	null	null	2.7.1.35 (Pyridoxal kinase)	2.7.1.35 (Pyridoxal kinase)
Tb927.8.7350	2.13009	3.78285	115.388	6.47191e-27	3.59749e-26	trans-sialidase, putative	null	null	null	GO:0004308	exo-alpha-sialidase activity	GO:0009405	pathogenesis	null	3.2.1.18 (Exo-alpha-sialidase)
Tb927.10.3040	2.11055	7.20256	917.972	1.21638e-201	5.50717e-200	hypothetical protein, conserved	null	GO:0005743, GO:0005739	mitochondrial inner membrane, mitochondrion	null	null	null	null	null	null
Tb927.8.6060	2.10685	9.49255	1389.98	3.1633e-304	2.70224e-302	glycine acetyltransferase, putative	null	GO:0005737, GO:0005739	cytoplasm, mitochondrion	GO:0008890	glycine C-acetyltransferase activity	GO:0006567	threonine catabolic process	2.3.1.29 (Glycine C-acetyltransferase)	2.3.1.37 (5-aminolevulinate synthase)
Tb927.9.7770	2.08896	8.21022	1206.87	1.96015e-264	1.40866e-262	spermidine synthase	SpSyn	GO:0097014, GO:0031981	ciliary cytoplasm, nuclear lumen	GO:0004766	spermidine synthase activity	null	null	2.5.1.16 (Spermidine synthase)	2.5.1.16 (Spermidine synthase)
Tb927.11.7060	2.08493	6.18131	617.205	3.03203e-136	8.12279e-135	acidocalcisomal pyrophosphatase	null	GO:0005737	cytoplasm	GO:0016462	pyrophosphatase activity	GO:0010608	posttranscriptional regulation of gene expression	null	3.6.1.1 (Inorganic diphosphatase)
Tb927.10.12500	2.07974	8.89968	529.264	4.08447e-117	9.04275e-116	P-type H+-ATPase, putative	null	GO:0005886	plasma membrane	GO:0005524, GO:0015662	ATP binding, ATPase activity, coupled to transmembrane movement of ions, phosphorylative mechanism	GO:0015992	proton transport	3.6.3.6 (Proton-exporting ATPase)	3.6.3.6 (Proton-exporting ATPase)
Tb927.10.9830	2.07861	8.18009	835.25	1.17032e-183	4.54819e-182	hypothetical protein, conserved	null	GO:0005739	mitochondrion	null	null	null	null	null	null
Tb927.8.3090	2.07142	6.17515	416.585	1.35108e-92	2.31266e-91	hypothetical protein, conserved	null	GO:0005739	mitochondrion	null	null	GO:0010608	posttranscriptional regulation of gene expression	null	null
Tb927.6.2490	2.07002	7.25899	833.85	2.35883e-183	9.12785e-182	succinate dehydrogenase subunit 7	SDH7	GO:0005749	mitochondrial respiratory chain complex II, succinate dehydrogenase complex (ubiquinone)	null	null	null	null	null	null
Tb927.7.840	2.06327	7.51605	721.406	6.62084e-159	2.12595e-157	hypothetical protein, conserved	null	GO:0005743	mitochondrial inner membrane	null	null	null	null	null	null
Tb927.6.4570	2.06086	6.68429	480.651	1.54182e-106	3.04829e-105	hypothetical protein, conserved	null	null	null	null	null	null	null	null	null
Tb927.8.7120	2.06014	8.04865	825.555	1.49991e-181	5.70659e-180	squalene synthase, putative	null	GO:0005737, GO:0005789, GO:0005741	cytoplasm, endoplasmic reticulum membrane, mitochondrial outer membrane	null	null	GO:0006696	ergosterol biosynthetic process	2.5.1.21 (Squalene synthase)	2.5.1.21 (Squalene synthase)
Tb927.6.590	2.04599	7.75238	870.532	2.49959e-191	1.04303e-189	hypothetical protein, conserved	null	GO:0005739	mitochondrion	null	null	null	null	null	null
Tb927.7.2700	2.0324	7.87661	992.026	9.71811e-218	5.05733e-216	NADH-cytochrome b5 reductase, putative	B5R	GO:0005739	mitochondrion	null	null	null	null	1.6.2.2 (Cytochrome-b5 reductase)	1.6.2.2 (Cytochrome-b5 reductase)
Tb927.9.5840	2.02611	7.74156	338.732	1.20535e-75	1.69217e-74	#N/A	#N/A	#N/A	#N/A	#N/A	#N/A	#N/A	#N/A	#N/A	#N/A
Tb927.8.5640	2.02541	7.80947	1067.29	4.24895e-234	2.48221e-232	hypothetical protein, conserved	null	GO:0005739	mitochondrion	GO:0003700	transcription factor activity, sequence-specific DNA binding	null	null	null	null
Tb927.10.9630	2.02533	3.95576	77.0009	1.70878e-18	7.29857e-18	hypothetical protein	null	null	null	null	null	null	null	null	null
Tb927.9.15300	2.02516	3.61331	50.9582	9.43559e-13	3.13884e-12	#N/A	#N/A	#N/A	#N/A	#N/A	#N/A	#N/A	#N/A	#N/A	#N/A
Tb927.2.3610	2.0221	7.63932	718.177	3.33425e-158	1.06684e-156	hypothetical protein, conserved	null	GO:0005737, GO:0005739	cytoplasm, mitochondrion	null	null	null	null	null	null
Tb11.0845	2.01999	4.89454	192.979	7.11276e-44	5.96905e-43	dynein light chain LC8, putative	DYNLL2	null	null	null	null	null	null	null	null
Tb927.11.600	2.01729	7.52869	616.888	3.553e-136	9.49039e-135	hypothetical protein, conserved	null	GO:0005737, GO:0005739	cytoplasm, mitochondrion	null	null	null	null	null	null
Tb927.1.2290	2.01437	5.50708	220.721	6.29805e-50	5.91586e-49	#N/A	#N/A	#N/A	#N/A	#N/A	#N/A	#N/A	#N/A	#N/A	#N/A
Tb927.8.7530	2.00773	7.95691	1028.64	1.07008e-225	5.94455e-224	3,2-trans-enoyl-CoA isomerase, mitochondrial precursor, putative	null	GO:0005739	mitochondrion	GO:0003824	catalytic activity	null	null	5.3.3.8 (Dodecenoyl-CoA isomerase)	5.3.3.8 (Dodecenoyl-CoA isomerase)
Tb927.6.4920	1.99346	4.08616	136.456	1.58616e-31	9.97407e-31	S-adenosylmethionine synthetase, putative	METK1	GO:0097014	ciliary cytoplasm	null	null	null	null	2.5.1.6 (Methionine adenosyltransferase)	2.5.1.6 (Methionine adenosyltransferase)
Tb927.10.5220	1.96152	7.27577	1156.72	1.55107e-253	1.02518e-251	hypothetical protein, conserved	null	GO:0005739	mitochondrion	null	null	null	null	null	null
Tb927.9.4960	1.95001	9.20349	394.087	1.06708e-87	1.71928e-86	hypothetical protein, conserved	null	null	null	null	null	null	null	null	null
Tb927.7.1790	1.94896	7.70832	883.633	3.54771e-194	1.50115e-192	Adenine phosphoribosyltransferase, putative	null	GO:0097014, GO:0020015, GO:0031981	ciliary cytoplasm, glycosome, nuclear lumen	GO:0003999	adenine phosphoribosyltransferase activity	GO:0006166	purine ribonucleoside salvage	2.4.2.7 (Adenine phosphoribosyltransferase)	2.4.2.7 (Adenine phosphoribosyltransferase)
Tb927.8.7670	1.93585	6.93461	711.847	7.93638e-157	2.51273e-155	amino acid transporter, putative	null	null	null	GO:0005275	amine transmembrane transporter activity	GO:0006865	amino acid transport	null	null
Tb927.9.1920	1.93581	7.06844	603.993	2.26592e-133	5.87906e-132	hypothetical protein, conserved	null	null	null	null	null	GO:0010608	posttranscriptional regulation of gene expression	null	null
Tb927.3.4650	1.93424	6.92457	653.488	3.89533e-144	1.10919e-142	C-8 sterol isomerase, putative	null	GO:0020015	glycosome	null	null	null	null	5.3.3.5 (Cholestenol Delta-isomerase)	5.-.-.- (Isomerases.)
Tb927.7.7060	1.93383	6.33107	525.294	2.98431e-116	6.54309e-115	Got1/Sft2-like family, putative	null	null	null	null	null	null	null	null	null
Tb11.02.5400	1.93335	7.75096	1019.97	8.20981e-224	4.4783e-222	cystathionine beta-synthase, putative	null	null	null	GO:0004122	cystathionine beta-synthase activity	GO:0019344	cysteine biosynthetic process	4.2.1.22 (Cystathionine beta-synthase)	2.5.1.47 (Cysteine synthase)
Tb927.9.6620	1.92993	6.24683	584.548	3.8434e-129	9.74846e-128	hypothetical protein, conserved	null	GO:0005739	mitochondrion	null	null	null	null	null	null
Tb927.7.6010	1.92183	4.01276	106.358	6.15571e-25	3.24636e-24	hypothetical protein	null	null	null	null	null	null	null	null	null
Tb927.8.3380	1.90872	8.44557	614.992	9.18312e-136	2.44568e-134	electron transfer protein, putative	null	null	null	GO:0009055	electron carrier activity	GO:0055114	oxidation-reduction process	null	1.3.5.1 (Succinate dehydrogenase (quinone))
Tb927.9.4550	1.90752	6.23324	495.792	7.82635e-110	1.61063e-108	hypothetical protein, conserved	null	null	null	null	null	null	null	null	null
Tb927.10.13000	1.90549	7.10477	853.331	1.37219e-187	5.52229e-186	cAMP phosphodiesterase A, putative	PDEA	GO:0005737, GO:0005829	cytoplasm, cytosol	GO:0004115	3',5'-cyclic-AMP phosphodiesterase activity	GO:2000378, GO:0007165	negative regulation of reactive oxygen species metabolic process, signal transduction	3.1.4.17 (3',5'-cyclic-nucleotide phosphodiesterase)	3.1.4.17 (3',5'-cyclic-nucleotide phosphodiesterase)
Tb927.3.4290	1.90395	3.33387	100.498	1.18519e-23	6.04954e-23	Paraflagellar rod protein 1-1	PFR1-1	null	null	null	null	GO:0060285, GO:0043056, GO:0044458, GO:0010608	cilium-dependent cell motility, forward locomotion, motile cilium assembly, posttranscriptional regulation of gene expression	null	null
Tb927.4.3450	1.90017	7.91786	585.227	2.73622e-129	6.95968e-128	hypothetical protein, conserved	null	GO:0005739	mitochondrion	null	null	null	null	null	null
Tb927.2.4610	1.88517	6.0732	311.515	1.02121e-69	1.30979e-68	branched-chain amino acid aminotransferase, putative	null	GO:0097014, GO:0005739, GO:0031981	ciliary cytoplasm, mitochondrion, nuclear lumen	GO:0004084	branched-chain-amino-acid transaminase activity	GO:0009082	branched-chain amino acid biosynthetic process	null	2.6.1.42 (Branched-chain-amino-acid transaminase)
Tb927.10.8030	1.88362	8.45736	865.947	2.48129e-190	1.02594e-188	hypothetical protein, conserved	null	GO:0005739, GO:0005654	mitochondrion, nucleoplasm	null	null	null	null	null	null
Tb927.1.2260	1.86121	6.67157	232.059	2.11982e-52	2.09096e-51	small myristoylated protein 1-2	SMP1-2	GO:0060170	ciliary membrane	null	null	GO:0042384, GO:0044409	cilium assembly, entry into host	null	null
Tb927.1.580	1.84863	8.05041	708.974	3.34423e-156	1.04782e-154	phosphate-repressible phosphate permease, putative	null	null	null	GO:0015114	phosphate ion transmembrane transporter activity	null	null	null	null
Tb927.1.2230	1.84625	7.87468	440.522	8.33229e-98	1.50597e-96	small myristoylated protein 1-1	SMP1-1	GO:0060170	ciliary membrane	null	null	GO:0042384, GO:0044409	cilium assembly, entry into host	null	null
Tb927.7.2210	1.84508	4.98945	189.744	3.61575e-43	2.98728e-42	hypothetical protein, conserved	null	GO:0005739	mitochondrion	null	null	null	null	null	null
Tb927.11.11370	1.8418	7.06774	285.562	4.60862e-64	5.43374e-63	receptor for activated C kinase 1	RACK1	GO:0005737, GO:0005840	cytoplasm, ribosome	GO:0003729, GO:0005080	mRNA binding, protein kinase C binding	null	null	null	null
Tb927.2.2140	1.84113	5.01923	236.831	1.93019e-53	1.93125e-52	hypothetical protein, conserved	null	null	null	null	null	null	null	null	null
Tb927.11.16710	1.82855	5.63304	303.647	5.28801e-68	6.58637e-67	hypothetical protein, conserved	null	null	null	null	null	null	null	null	null
Tb927.10.1500	1.82116	8.56476	1061.23	8.81158e-233	5.11467e-231	methionyl-tRNA synthetase, putative	MetRS	GO:0097014	ciliary cytoplasm	GO:0005524, GO:0004825	ATP binding, methionine-tRNA ligase activity	GO:0006431	methionyl-tRNA aminoacylation	6.1.1.10 (Methionine--tRNA ligase)	6.1.1.10 (Methionine--tRNA ligase)
Tb927.1.2880	1.81139	7.89446	578.84	6.70461e-128	1.67246e-126	pteridine transporter, putative	null	null	null	GO:0015224	biopterin transporter activity	GO:0015877, GO:0019889	biopterin transport, pteridine metabolic process	null	null
Tb927.9.2110	1.80364	6.13332	428.772	3.00774e-95	5.28836e-94	hypothetical protein, conserved	null	null	null	null	null	null	null	null	null
Tb927.4.4940	1.80061	7.86081	316.658	7.7422e-71	1.00726e-69	hypothetical protein, conserved	null	GO:0005737	cytoplasm	null	null	null	null	null	null
Tb927.1.4430	1.79876	3.99612	175.466	4.73609e-40	3.6282e-39	#N/A	#N/A	#N/A	#N/A	#N/A	#N/A	#N/A	#N/A	#N/A	#N/A
Tb927.8.6110	1.7879	9.23776	583.996	5.06962e-129	1.28227e-127	3-hydroxy-3-methylglutaryl-CoA synthase, putative	HMGS	GO:0005737	cytoplasm	GO:0004421	hydroxymethylglutaryl-CoA synthase activity	GO:0006696	ergosterol biosynthetic process	2.3.3.10 (Hydroxymethylglutaryl-CoA synthase)	2.3.3.10 (Hydroxymethylglutaryl-CoA synthase)
Tb927.11.5290	1.77244	6.99856	872.938	7.49518e-192	3.14208e-190	mitochondrial carrier protein	MCP9	GO:0016021, GO:0005743, GO:0005739	integral component of membrane, mitochondrial inner membrane, mitochondrion	null	null	null	null	null	null
Tb927.3.1790	1.76588	9.09894	912.65	1.745e-200	7.74558e-199	pyruvate dehydrogenase E1 beta subunit, putative	null	GO:0005743	mitochondrial inner membrane	null	null	null	null	1.2.4.1 (Pyruvate dehydrogenase (acetyl-transferring))	1.2.4.1 (Pyruvate dehydrogenase (acetyl-transferring))
Tb927.10.700	1.76414	6.30538	312.76	5.46869e-70	7.05399e-69	hypothetical protein, conserved	null	null	null	null	null	null	null	null	null
Tb927.7.3590	1.75798	6.45208	765.186	2.00239e-168	6.97372e-167	hypothetical protein, conserved	null	GO:0005739	mitochondrion	null	null	null	null	null	null
Tb927.3.940	1.75573	5.95798	351.63	1.8712e-78	2.711e-77	Complex 1 protein (LYR family), putative	null	GO:0020023, GO:0005739	kinetoplast, mitochondrion	null	null	null	null	null	null
Tb927.3.3760	1.753	4.05422	114.309	1.11516e-26	6.14971e-26	tryparedoxin 1b, putative	TXN1b	GO:0097014, GO:0020015, GO:0031981	ciliary cytoplasm, glycosome, nuclear lumen	null	null	GO:0042744	hydrogen peroxide catabolic process	null	1.8.1.8 (Protein-disulfide reductase)
Tb927.7.1470	1.75121	8.24778	403.808	8.1673e-90	1.35201e-88	ATPase subunit 9, putative	null	null	null	null	null	null	null	3.6.3.14 (H(+)-transporting two-sector ATPase)	3.6.3.14 (H(+)-transporting two-sector ATPase)
Tb927.11.6040	1.75065	7.49934	675.144	7.60398e-149	2.22829e-147	Nodulin-like, putative	null	GO:0005737, GO:0016021	cytoplasm, integral component of membrane	null	null	null	null	null	null
Tb927.11.13790	1.74767	7.05231	809.541	4.54768e-178	1.68079e-176	hypothetical protein, conserved	null	null	null	null	null	null	null	null	null
Tb927.10.12210	1.74701	6.81435	668.226	2.42865e-147	7.0712e-146	ribulose-5-phosphate 3-epimerase, putative	null	GO:0097014, GO:0005654	ciliary cytoplasm, nucleoplasm	GO:0004750	ribulose-phosphate 3-epimerase activity	GO:0006098, GO:0010608	pentose-phosphate shunt, posttranscriptional regulation of gene expression	5.1.3.1 (Ribulose-phosphate 3-epimerase)	5.1.3.1 (Ribulose-phosphate 3-epimerase)
Tb927.9.8100	1.74571	7.13256	356.867	1.35449e-79	1.98784e-78	nascent polypeptide associated complex subunit, putative	null	GO:0005737, GO:0005854	cytoplasm, nascent polypeptide-associated complex	GO:0003713	transcription coactivator activity	GO:0051083, GO:0010608, GO:0006412	'de novo' cotranslational protein folding, posttranscriptional regulation of gene expression, translation	null	null
Tb927.10.11970	1.73586	7.6781	686.552	2.51259e-151	7.53361e-150	glutamine aminotransferase (GlnAT)	GlnAT	GO:0005829	cytosol	GO:0047801, GO:0070548, GO:0052654	L-cysteine:2-oxoglutarate aminotransferase activity, L-glutamine aminotransferase activity, L-leucine transaminase activity	null	null	2.6.1.15 (Glutamine--pyruvate transaminase)	2.6.1.7 (Kynurenine--oxoglutarate transaminase)
Tb927.10.13130	1.7285	6.51492	737.717	1.87985e-162	6.2812e-161	UTP-glucose-1-phosphate uridylyltransferase	UGP	GO:0097014, GO:0020015, GO:0031981	ciliary cytoplasm, glycosome, nuclear lumen	GO:0003983, GO:0046872	UTP:glucose-1-phosphate uridylyltransferase activity, metal ion binding	GO:0006011	UDP-glucose metabolic process	2.7.7.9 (UTP--glucose-1-phosphate uridylyltransferase)	2.7.7.9 (UTP--glucose-1-phosphate uridylyltransferase)
Tb927.10.13360	1.72607	8.44711	563.566	1.40924e-124	3.42109e-123	Elongation factor Tu, mitochondrial	EF-Tu	GO:0005737, GO:0005739	cytoplasm, mitochondrion	null	null	GO:0040007, GO:0032543, GO:0006119	growth, mitochondrial translation, oxidative phosphorylation	null	null
Tb927.7.4270	1.72461	7.21069	480.764	1.45746e-106	2.89415e-105	hypothetical protein, conserved	null	GO:0060170, GO:0020016, GO:0005768	ciliary membrane, ciliary pocket, endosome	null	null	null	null	null	null
Tb927.9.10520	1.71984	6.58944	438.678	2.09945e-97	3.78695e-96	hypothetical protein, conserved	null	GO:0005739	mitochondrion	null	null	null	null	null	null
Tb927.6.770	1.71946	4.01917	142.843	6.36245e-33	4.15072e-32	receptor-type adenylate cyclase GRESAG 4, putative	null	GO:0016021	integral component of membrane	GO:0004016	adenylate cyclase activity	GO:0035556	intracellular signal transduction	4.6.1.1 (Adenylate cyclase)	4.6.1.1 (Adenylate cyclase)
Tb927.1.275	1.71585	5.04306	188.762	5.92378e-43	4.84114e-42	expression site-associated gene 4 (ESAG4), pseudogene	null	null	null	null	null	null	null	null	null
Tb927.7.3500	1.71453	7.77745	690.179	4.08753e-152	1.23788e-150	glutathione-S-transferase/glutaredoxin, putative	null	GO:0020023	kinetoplast	null	null	null	null	null	5.3.99.3 (Prostaglandin-E synthase)
Tb927.7.5000	1.7124	7.81602	329.164	1.46193e-73	1.99064e-72	60S ribosomal protein L19, putative	null	GO:0005737	cytoplasm	GO:0003735	structural constituent of ribosome	GO:0042254, GO:0006412	ribosome biogenesis, translation	null	null
Tb927.10.13600	1.70909	6.08951	391.665	3.59246e-87	5.70697e-86	hypothetical protein, conserved	null	GO:0005737, GO:0005739	cytoplasm, mitochondrion	null	null	null	null	null	null
Tb927.3.2150	1.70253	6.38984	566.632	3.03316e-125	7.40304e-124	protein phosphatase 2C, putative	null	GO:0005737	cytoplasm	null	null	null	null	null	3.1.3.16 (Protein-serine/threonine phosphatase)
Tb927.4.440	1.70014	5.84788	442.787	2.67839e-98	4.87005e-97	NADH:ubiquinone oxidoreductase, ESSS subunit, putative	null	GO:0005747	mitochondrial respiratory chain complex I	null	null	null	null	null	null
Tb927.6.4540	1.69684	7.33362	614.73	1.04715e-135	2.78063e-134	3-hydroxy-3-methylglutaryl-CoA reductase, putative	null	GO:0005743	mitochondrial inner membrane	null	null	null	null	1.1.1.34 (Hydroxymethylglutaryl-CoA reductase (NADPH))	1.1.1.34 (Hydroxymethylglutaryl-CoA reductase (NADPH))
Tb927.3.2100	1.68252	7.83871	745.346	4.12456e-164	1.3988e-162	hypothetical protein, conserved	null	null	null	null	null	null	null	null	null
Tb927.11.5520	1.68032	9.24226	782.561	3.33887e-172	1.19029e-170	triosephosphate isomerase	TIM	GO:0020015	glycosome	GO:0004807	triose-phosphate isomerase activity	GO:0006096	glycolytic process	5.3.1.1 (Triose-phosphate isomerase)	5.3.1.1 (Triose-phosphate isomerase)
Tb927.5.3350	1.67574	7.58723	609.204	1.66706e-134	4.37542e-133	iron superoxide dismutase A, mitochondrial	FeSODA	GO:0005739	mitochondrion	null	null	null	null	1.15.1.1 (Superoxide dismutase)	1.15.1.1 (Superoxide dismutase)
Tb927.5.340	1.67322	7.64606	893.111	3.08667e-196	1.33731e-194	expression site-associated gene 5 (ESAG5) protein, putative	null	null	null	null	null	null	null	null	null
Tb927.11.1370	1.66744	7.81042	453.399	1.31322e-100	2.42677e-99	glutaredoxin, putative	null	GO:0005739	mitochondrion	GO:0015036, GO:0003756	disulfide oxidoreductase activity, protein disulfide isomerase activity	GO:0055114	oxidation-reduction process	null	null
Tb927.11.15880	1.66096	6.56727	180.843	3.1726e-41	2.50899e-40	60S ribosomal protein L27, putative	null	GO:0005737, GO:0005840	cytoplasm, ribosome	GO:0003735	structural constituent of ribosome	GO:0006412	translation	null	null
Tb927.1.2820	1.65972	7.79198	410.727	2.54571e-91	4.26878e-90	pteridine transporter, putative	null	null	null	GO:0015224	biopterin transporter activity	GO:0015877, GO:0019889	biopterin transport, pteridine metabolic process	null	null
Tb927.6.4130	1.65903	7.69166	559.209	1.24965e-123	2.98565e-122	succinate dehydrogenase subunit 3	SDH3	GO:0005749, GO:0005739	mitochondrial respiratory chain complex II, succinate dehydrogenase complex (ubiquinone), mitochondrion	null	null	null	null	null	null
Tb927.6.1640	1.65887	6.23076	638.444	7.28306e-141	2.0045e-139	single strand-specific nuclease, putative	null	null	null	null	null	null	null	3.1.-.- (Acting on ester bonds.)	3.1.30.1 (Aspergillus nuclease S(1))
Tb927.1.1590	1.64815	3.94878	120.074	6.09392e-28	3.5013e-27	#N/A	#N/A	#N/A	#N/A	#N/A	#N/A	#N/A	#N/A	#N/A	#N/A
Tb927.7.4060	1.64437	7.97802	314.444	2.35039e-70	3.0404e-69	cysteine peptidase, Clan CA, family C2, putative	null	GO:0097014, GO:0097542, GO:0005654	ciliary cytoplasm, ciliary tip, nucleoplasm	null	null	null	null	null	null
Tb927.10.3210	1.64206	9.29697	535.828	1.52411e-118	3.42452e-117	delta-1-pyrroline-5-carboxylate dehydrogenase, putative	null	GO:0005737, GO:0005739, GO:0005654	cytoplasm, mitochondrion, nucleoplasm	GO:0003842, GO:0004028	1-pyrroline-5-carboxylate dehydrogenase activity, 3-chloroallyl aldehyde dehydrogenase activity	GO:0006562	proline catabolic process	1.5.1.- (With NAD(+) or NADP(+) as acceptor.)	1.5.1.12 (Transferred entry: 1.2.1.88)
Tb927.10.7700	1.63791	7.17532	297.808	9.89537e-67	1.20758e-65	ATP-binding cassette protein subfamily G	ABCG	GO:0009898, GO:0016021	cytoplasmic side of plasma membrane, integral component of membrane	GO:0005524, GO:0042626, GO:0090556	ATP binding, ATPase activity, coupled to transmembrane movement of substances, phosphatidylserine-translocating ATPase activity	GO:0009405	pathogenesis	null	null
Tb927.7.240	1.63601	5.82264	207.011	6.16727e-47	5.48572e-46	40S ribosomal protein S33, putative	null	null	null	GO:0003735	structural constituent of ribosome	GO:0006412	translation	null	null
Tb927.7.4690	1.63456	8.82344	403.028	1.20691e-89	1.99427e-88	hypothetical protein	null	null	null	null	null	null	null	null	null
Tb927.7.230	1.63412	6.0086	127.785	1.25055e-29	7.53913e-29	40S ribosomal protein S33, putative	null	GO:0005737	cytoplasm	GO:0003735	structural constituent of ribosome	GO:0006412	translation	null	null
Tb927.10.5760	1.63325	7.75849	951.321	6.84803e-209	3.2809e-207	adenylate kinase, putative	null	GO:0020015	glycosome	GO:0005524, GO:0004017	ATP binding, adenylate kinase activity	GO:0015949	nucleobase-containing small molecule interconversion	2.7.4.3 (Adenylate kinase)	2.7.4.3 (Adenylate kinase)
Tb927.10.14860	1.6288	7.51574	648.922	3.83254e-143	1.08111e-141	Complex 1 protein (LYR family), putative	null	GO:0005739	mitochondrion	null	null	null	null	null	null
Tb927.7.7500	1.62872	6.83087	704.768	2.74648e-155	8.54618e-154	thymine-7-hydroxylase, putative	TLP7	GO:0020015	glycosome	GO:0008198, GO:0016491	ferrous iron binding, oxidoreductase activity	null	null	1.14.11.6 (Thymine dioxygenase); 1.2.3.4 (Oxalate oxidase)	1.14.11.6 (Thymine dioxygenase)
Tb927.10.13420	1.62639	5.89291	222.811	2.20468e-50	2.10362e-49	hypothetical protein	null	GO:0005737	cytoplasm	null	null	null	null	null	null
Tb927.2.910	1.62545	5.55003	112.906	2.2625e-26	1.23863e-25	expression site-associated gene 4 (ESAG4), degenerate	null	null	null	null	null	null	null	null	null
Tb927.9.7980	1.62221	6.5648	347.717	1.33119e-77	1.90727e-76	hypothetical protein, conserved	null	GO:0005739	mitochondrion	null	null	null	null	null	null
Tb927.10.15220	1.61857	6.69452	492.088	5.00615e-109	1.02096e-107	hypothetical protein, conserved	null	GO:0020016, GO:0005783, GO:0005635	ciliary pocket, endoplasmic reticulum, nuclear envelope	null	null	null	null	null	null
Tb927.11.7320	1.61765	6.74848	563.374	1.55132e-124	3.75593e-123	dual specificity phopshatase, putative	null	null	null	GO:0008138	protein tyrosine/serine/threonine phosphatase activity	GO:0006470	protein dephosphorylation	null	3.1.3.- (Phosphoric monoester hydrolases.)
Tb927.10.16080	1.61207	7.11267	511.961	2.37486e-113	5.02439e-112	hypothetical protein, conserved	null	GO:0005737, GO:0005739	cytoplasm, mitochondrion	null	null	null	null	null	null
Tb927.7.6110	1.60995	6.38342	327.484	3.39401e-73	4.58698e-72	Protein of unknown function (DUF3522), putative	null	GO:0005783, GO:0005635	endoplasmic reticulum, nuclear envelope	null	null	null	null	null	null
Tb927.4.4630	1.60674	5.44525	225.069	7.09049e-51	6.81576e-50	hypothetical protein, conserved	null	null	null	null	null	null	null	null	null
Tb927.11.16570	1.6059	7.11129	500.504	7.38537e-111	1.53031e-109	ATP-dependent DEAD/H RNA helicase, putative	null	null	null	GO:0005524, GO:0008026	ATP binding, ATP-dependent helicase activity	null	null	null	null
Tb927.11.1020	1.60527	9.32918	1052.98	5.48928e-231	3.12613e-229	ribokinase, putative	null	GO:0020015	glycosome	GO:0004747	ribokinase activity	GO:0006014	D-ribose metabolic process	2.7.1.15 (Ribokinase)	2.7.1.15 (Ribokinase)
Tb927.11.7900	1.60196	9.31074	643.27	6.49698e-142	1.81574e-140	mitochondrial RNA binding protein 16	RBP16	GO:0005737, GO:0005739	cytoplasm, mitochondrion	GO:0003723	RNA binding	GO:0009451, GO:0010608	RNA modification, posttranscriptional regulation of gene expression	null	null
Tb927.10.2100	1.59933	4.96159	115.457	6.24861e-27	3.47764e-26	elongation factor 1-alpha	TEF1	GO:0005737	cytoplasm	GO:0005516, GO:0003729, GO:0003746	calmodulin binding, mRNA binding, translation elongation factor activity	GO:0019722, GO:0007017	calcium-mediated signaling, microtubule-based process	null	null
Tb927.10.2010	1.5974	10.7073	398.701	1.05605e-88	1.71371e-87	hexokinase	HK1	GO:0020015	glycosome	GO:0004396	hexokinase activity	GO:0006096, GO:0034214	glycolytic process, protein hexamerization	2.7.1.1 (Hexokinase)	2.7.1.1 (Hexokinase)
Tb927.4.1670	1.5968	5.98577	268.649	2.23594e-60	2.47209e-59	cytochrome b5-like Heme/Steroid binding domain containing protein, putative	POMP29	GO:0005741	mitochondrial outer membrane	null	null	null	null	null	null
Tb927.9.2440	1.58907	4.22979	150.205	1.5637e-34	1.06142e-33	#N/A	#N/A	#N/A	#N/A	#N/A	#N/A	#N/A	#N/A	#N/A	#N/A
Tb927.8.6010	1.58515	6.85484	140.742	1.8317e-32	1.17966e-31	hypothetical predicted multi-pass transmembrane protein	null	null	null	null	null	null	null	null	null
Tb927.9.6170	1.58496	8.94001	484	2.8793e-107	5.74275e-106	#N/A	#N/A	#N/A	#N/A	#N/A	#N/A	#N/A	#N/A	#N/A	#N/A
Tb927.9.2390	1.58491	7.49927	536.258	1.22872e-118	2.76768e-117	hypothetical protein, conserved	null	null	null	null	null	null	null	null	null
Tb927.11.3080	1.58481	7.3108	393.624	1.34556e-87	2.15266e-86	vesicular protein trafficking mediator, putative	null	null	null	null	null	GO:0016192	vesicle-mediated transport	null	null
Tb927.3.5340	1.57987	8.03197	639.17	5.06373e-141	1.39793e-139	Hsc70-interacting protein (Hip), putative	null	null	null	null	null	null	null	null	null
Tb927.6.200	1.57987	7.59277	479.275	3.0727e-106	6.06171e-105	receptor-type adenylate cyclase GRESAG 4, putative	null	GO:0016021	integral component of membrane	GO:0004016	adenylate cyclase activity	GO:0035556	intracellular signal transduction	4.6.1.1 (Adenylate cyclase)	4.6.1.1 (Adenylate cyclase)
Tb927.7.2160	1.57914	5.23432	94.4382	2.5287e-22	1.23104e-21	hypothetical protein, conserved	null	null	null	null	null	GO:0010608	posttranscriptional regulation of gene expression	null	null
Tb927.9.1520	1.5749	8.27049	369.145	2.87327e-82	4.35804e-81	hypothetical protein, conserved	null	null	null	null	null	null	null	null	null
Tb927.7.4970	1.57322	7.95079	466.647	1.7198e-103	3.2579e-102	glutamine synthetase, putative	GS	GO:0005739	mitochondrion	GO:0004356	glutamate-ammonia ligase activity	GO:0006542	glutamine biosynthetic process	6.3.1.2 (Glutamate--ammonia ligase)	6.3.1.2 (Glutamate--ammonia ligase)
Tb927.6.2890	1.56368	6.40678	528.5	5.98891e-117	1.32267e-115	single strand-specific nuclease, putative	null	null	null	null	null	null	null	3.1.30.1 (Aspergillus nuclease S(1))	3.1.30.1 (Aspergillus nuclease S(1))
Tb927.10.1090	1.56239	8.69166	583.785	5.63314e-129	1.42084e-127	40S ribosomal protein S23, putative	RPS23	null	null	GO:0003723, GO:0003735	RNA binding, structural constituent of ribosome	GO:0006412	translation	null	null
Tb927.11.11680	1.55905	9.78221	467.192	1.30893e-103	2.48476e-102	2-oxoglutarate dehydrogenase E2 component, putative	null	GO:0036064, GO:0005739	ciliary basal body, mitochondrion	null	null	null	null	2.3.1.61 (Dihydrolipoyllysine-residue succinyltransferase)	2.3.1.61 (Dihydrolipoyllysine-residue succinyltransferase)
Tb927.7.2710	1.55888	6.89139	469.734	3.66126e-104	7.00902e-103	NADH-cytochrome b5 reductase, putative	null	GO:0097014, GO:0005739	ciliary cytoplasm, mitochondrion	null	null	null	null	1.6.2.2 (Cytochrome-b5 reductase)	1.6.2.2 (Cytochrome-b5 reductase)
Tb927.11.6680	1.55726	7.89863	272.049	4.0573e-61	4.55817e-60	amino acid permease/transporter, putative	null	GO:0016021	integral component of membrane	GO:0005275	amine transmembrane transporter activity	GO:0006865	amino acid transport	null	null
Tb927.10.10670	1.55603	6.45023	345.429	4.19278e-77	5.94141e-76	kinetoplastid-specific dual specificity phosphatase, putative	null	null	null	GO:0008138	protein tyrosine/serine/threonine phosphatase activity	GO:0006470	protein dephosphorylation	3.1.3.48 (Protein-tyrosine-phosphatase)	3.1.3.48 (Protein-tyrosine-phosphatase)
Tb927.9.9410	1.55334	6.66333	476.644	1.14801e-105	2.24034e-104	inositol phosphorylceramide synthase	SLS1	null	null	GO:0047493	ceramide cholinephosphotransferase activity	GO:0006686	sphingomyelin biosynthetic process	2.7.-.- (Transferring phosphorus-containing groups.)	2.7.8.27 (Sphingomyelin synthase)
Tb927.11.10910	1.54601	6.03332	360.297	2.42589e-80	3.5776e-79	40S ribosomal protein SA, putative	null	GO:0000314	organellar small ribosomal subunit	GO:0003729, GO:0003735	mRNA binding, structural constituent of ribosome	GO:0006412	translation	null	null
Tb927.9.5090	1.54516	6.15118	154.58	1.72949e-35	1.20651e-34	#N/A	#N/A	#N/A	#N/A	#N/A	#N/A	#N/A	#N/A	#N/A	#N/A
Tb927.1.3190	1.54511	6.61394	202.494	5.96619e-46	5.22474e-45	#N/A	#N/A	#N/A	#N/A	#N/A	#N/A	#N/A	#N/A	#N/A	#N/A
Tb927.9.6290	1.5418	9.89197	402.156	1.86871e-89	3.06542e-88	arginine kinase	AK	GO:0097014, GO:0005829, GO:0020015	ciliary cytoplasm, cytosol, glycosome	GO:0005524, GO:0004054	ATP binding, arginine kinase activity	null	null	2.7.3.3 (Arginine kinase)	2.7.3.3 (Arginine kinase)
Tb927.2.1760	1.53938	7.78373	493.982	1.93841e-109	3.97111e-108	hypothetical protein, conserved	null	null	null	null	null	null	null	null	null
Tb927.7.5680	1.53844	7.01368	347.062	1.84888e-77	2.6448e-76	deoxyribose-phosphate aldolase, putative	null	GO:0020015, GO:0031966	glycosome, mitochondrial membrane	null	null	GO:0010608	posttranscriptional regulation of gene expression	4.1.2.4 (Deoxyribose-phosphate aldolase)	4.1.2.4 (Deoxyribose-phosphate aldolase)
Tb927.10.7570	1.53612	9.1653	701.304	1.55644e-154	4.79372e-153	dihydrolipoamide acetyltransferase E2 subunit, putative	null	GO:0020023, GO:0005967	kinetoplast, mitochondrial pyruvate dehydrogenase complex	GO:0004742, GO:0004738	dihydrolipoyllysine-residue acetyltransferase activity, pyruvate dehydrogenase activity	GO:0006086	acetyl-CoA biosynthetic process from pyruvate	2.3.1.12 (Dihydrolipoyllysine-residue acetyltransferase)	2.3.1.12 (Dihydrolipoyllysine-residue acetyltransferase)
Tb927.11.6510	1.53279	7.87331	266.73	5.85581e-60	6.45065e-59	40S ribosomal protein S21, putative	null	GO:0005737, GO:0005840	cytoplasm, ribosome	GO:0003735	structural constituent of ribosome	GO:0006412	translation	null	null
Tb927.11.7212	1.52905	6.83056	365.017	2.27546e-81	3.41696e-80	hypothetical protein, conserved	null	null	null	null	null	null	null	null	4.2.1.- (Hydro-lyases.)
Tb927.9.12680	1.52791	6.43554	458.994	7.959e-102	1.4829e-100	hypothetical protein, conserved	null	GO:0005739	mitochondrion	null	null	null	null	null	null
Tb927.10.2360	1.52246	6.77047	256.994	7.75867e-58	8.275e-57	hypothetical protein	null	null	null	null	null	null	null	null	null
Tb927.11.13650	1.52172	6.1548	302.18	1.10379e-67	1.36728e-66	cytochrome b5, putative	CYB5	GO:0020016, GO:0005783, GO:0016021, GO:0005741, GO:0005635	ciliary pocket, endoplasmic reticulum, integral component of membrane, mitochondrial outer membrane, nuclear envelope	GO:0004362	glutathione-disulfide reductase activity	GO:0055114	oxidation-reduction process	null	null
Tb927.1.2270	1.51787	4.95996	65.4782	5.87603e-16	2.27869e-15	#N/A	#N/A	#N/A	#N/A	#N/A	#N/A	#N/A	#N/A	#N/A	#N/A
Tb927.10.12780	1.51637	4.69842	60.9722	5.78878e-15	2.15178e-14	Zinc finger CCCH domain-containing protein 37	ZC3H37	null	null	GO:0003723	RNA binding	GO:0010608	posttranscriptional regulation of gene expression	null	null
Tb927.11.14780	1.51616	7.68772	683.473	1.17385e-150	3.47359e-149	phosphomannose isomerase	PMI	GO:0020015	glycosome	GO:0004476	mannose-6-phosphate isomerase activity	null	null	5.3.1.8 (Mannose-6-phosphate isomerase)	5.3.1.8 (Mannose-6-phosphate isomerase)
Tb927.11.13510	1.51366	5.42815	320.216	1.29948e-71	1.72029e-70	hypothetical protein, conserved	null	GO:0005739	mitochondrion	null	null	null	null	null	null
Tb927.10.15790	1.51031	6.55568	490.379	1.17833e-108	2.39233e-107	CHCH domain containing protein, putative	null	GO:0005737, GO:0005739	cytoplasm, mitochondrion	null	null	null	null	null	null
Tb927.11.15810	1.50881	7.05745	631.527	2.32706e-139	6.34685e-138	NADH dehydrogenase subunit NI2M, putative	null	GO:0030964, GO:0031966	NADH dehydrogenase complex, mitochondrial membrane	GO:0008137	NADH dehydrogenase (ubiquinone) activity	GO:0006735	NADH regeneration	1.6.5.3 (NADH:ubiquinone reductase (H(+)-translocating))	1.6.5.3 (NADH:ubiquinone reductase (H(+)-translocating))
Tb927.9.9210	1.50869	8.6609	279.267	1.08449e-62	1.24463e-61	60S ribosomal protein L37, putative	null	GO:0005840	ribosome	GO:0003735	structural constituent of ribosome	GO:0006412	translation	null	null
Tb927.10.13910	1.50802	6.8487	559.992	8.43845e-124	2.02143e-122	hypothetical protein, conserved	null	GO:0005737, GO:0005739	cytoplasm, mitochondrion	null	null	null	null	null	null
Tb927.2.4240	1.50563	6.64774	539.128	2.91849e-119	6.63993e-118	GTP binding protein, putative	null	GO:0005737	cytoplasm	null	null	null	null	null	null
Tb927.6.4470	1.50528	8.98101	280.126	7.04773e-63	8.12958e-62	prozyme	null	null	null	null	null	null	null	4.1.1.50 (Adenosylmethionine decarboxylase)	4.1.1.50 (Adenosylmethionine decarboxylase)
Tb927.11.5500	1.49727	7.295	618.292	1.75917e-136	4.75502e-135	Mitochondrial SSU ribosomal protein, putative	KRIPP1	GO:0005737, GO:0031019	cytoplasm, mitochondrial mRNA editing complex	null	null	GO:0000963	mitochondrial RNA processing	null	null
Tb927.10.2350	1.48668	6.9251	504.473	1.01091e-111	2.10917e-110	pyruvate dehydrogenase complex E3 binding protein, putative	null	GO:0005739, GO:0045254	mitochondrion, pyruvate dehydrogenase complex	GO:0009374, GO:0004742	biotin binding, dihydrolipoyllysine-residue acetyltransferase activity	GO:0006091	generation of precursor metabolites and energy	2.3.1.12 (Dihydrolipoyllysine-residue acetyltransferase)	2.3.1.12 (Dihydrolipoyllysine-residue acetyltransferase)
Tb927.7.6930	1.48378	6.00936	434.812	1.45735e-96	2.60283e-95	ATPase, putative	null	null	null	null	null	null	null	null	null
Tb927.11.15080	1.47392	7.23795	330.903	6.1104e-74	8.396e-73	Transmembrane proteins 14C, putative	null	null	null	null	null	null	null	null	null
Tb927.3.860	1.47355	8.44253	402.605	1.49254e-89	2.46174e-88	Acyl carrier protein, mitochondrial	ACP	GO:0005759, GO:0005747	mitochondrial matrix, mitochondrial respiratory chain complex I	GO:0000036	ACP phosphopantetheine attachment site binding involved in fatty acid biosynthetic process	GO:0006633	fatty acid biosynthetic process	null	null
Tb927.3.5410	1.47189	5.71507	192.255	1.02362e-43	8.55853e-43	hypothetical protein, conserved	null	GO:0005783	endoplasmic reticulum	null	null	null	null	null	null
Tb927.9.8450	1.46946	6.69956	284.583	7.53052e-64	8.8442e-63	adenylate kinase	ADKG	GO:0097014, GO:0005654	ciliary cytoplasm, nucleoplasm	GO:0005524, GO:0004017, GO:0004127, GO:0009041	ATP binding, adenylate kinase activity, cytidylate kinase activity, uridylate kinase activity	GO:0015949	nucleobase-containing small molecule interconversion	2.7.4.3 (Adenylate kinase)	2.7.4.3 (Adenylate kinase)
Tb927.6.2110	1.46895	7.53785	222.534	2.53329e-50	2.40451e-49	40S ribosomal protein S30, putative	null	null	null	null	null	null	null	null	null
Tb10.v4.0045	1.46833	3.3558	61.1752	5.22148e-15	1.9481e-14	prohibitin, putative	null	GO:0005743	mitochondrial inner membrane	null	null	null	null	null	null
Tb927.10.11770	1.46339	8.29067	270.414	9.21913e-61	1.02934e-59	hypothetical protein, conserved	null	GO:0005737, GO:0005743	cytoplasm, mitochondrial inner membrane	null	null	null	null	null	null
Tb927.8.6080	1.46285	6.50516	382.64	3.31275e-85	5.17189e-84	Glycerophosphoryl diester phosphodiesterase family, putative	POMP42	GO:0005741	mitochondrial outer membrane	GO:0008889	glycerophosphodiester phosphodiesterase activity	GO:0010608	posttranscriptional regulation of gene expression	null	3.1.4.44 (Glycerophosphoinositol glycerophosphodiesterase)
Tb927.1.4440	1.46015	4.04223	127.577	1.38883e-29	8.34496e-29	#N/A	#N/A	#N/A	#N/A	#N/A	#N/A	#N/A	#N/A	#N/A	#N/A
Tb927.3.3900	1.45827	8.20334	386.122	5.78219e-86	9.12156e-85	carnitine O-palmitoyltransferase II, putative	CPT II	GO:0005737	cytoplasm	null	null	null	null	2.3.1.21 (Carnitine O-palmitoyltransferase)	2.3.1.21 (Carnitine O-palmitoyltransferase)
Tb927.5.2580	1.45747	6.60329	573.006	1.24586e-126	3.07391e-125	hypothetical protein, conserved	null	GO:0005739	mitochondrion	null	null	null	null	null	null
Tb927.10.220	1.45709	8.77662	289.342	6.91773e-65	8.26386e-64	60S ribosomal protein L37a, putative	null	GO:0005840	ribosome	GO:0003735	structural constituent of ribosome	GO:0006412	translation	null	null
Tb927.5.980	1.45593	6.89035	469.109	5.00884e-104	9.56857e-103	2OG-Fe(II) oxygenase superfamily, putative	null	null	null	null	null	null	null	null	null
Tb927.11.1540	1.45551	7.51683	649.181	3.36655e-143	9.52627e-142	isovaleryl-coA dehydrogenase, putative	null	GO:0005737, GO:0005739	cytoplasm, mitochondrion	GO:0003995	acyl-CoA dehydrogenase activity	null	null	1.3.99.10 (Transferred entry: 1.3.8.4)	1.3.99.10 (Transferred entry: 1.3.8.4)
Tb927.11.1570	1.45515	7.06965	433.343	3.04233e-96	5.40163e-95	hypothetical protein, conserved	null	null	null	null	null	null	null	null	null
Tb927.5.2550	1.4547	6.90233	375.667	1.09255e-83	1.67679e-82	hypothetical protein, conserved	null	GO:0005739	mitochondrion	null	null	null	null	null	null
Tb927.9.13580	1.45236	6.86248	520.712	2.96183e-115	6.41612e-114	hypothetical protein, conserved	null	GO:0005739	mitochondrion	null	null	null	null	null	null
Tb927.4.4070	1.45046	7.4655	689.443	5.9067e-152	1.77691e-150	mevalonate kinase, putative	null	GO:0020015	glycosome	null	null	null	null	2.7.1.36 (Mevalonate kinase)	2.7.1.36 (Mevalonate kinase)
Tb927.10.13410	1.4463	5.58087	101.074	8.85961e-24	4.52986e-23	hypothetical protein	null	GO:0005737	cytoplasm	null	null	GO:0010608	posttranscriptional regulation of gene expression	null	null
Tb927.10.14250	1.44427	6.51609	221.706	3.83966e-50	3.61791e-49	hypothetical protein, conserved	null	GO:0097014, GO:0005739, GO:0031981	ciliary cytoplasm, mitochondrion, nuclear lumen	null	null	null	null	null	null
Tb927.10.16060	1.44194	5.4059	164.634	1.09966e-37	8.10204e-37	hypothetical protein, conserved	null	null	null	null	null	null	null	null	null
Tb927.9.10310	1.44135	7.98187	640.247	2.95213e-141	8.17479e-140	mitochondrial carrier protein 11	MCP11	GO:0020023, GO:0005743	kinetoplast, mitochondrial inner membrane	GO:0032403	protein complex binding	null	null	null	null
Tb927.8.4380	1.43882	6.81318	360.918	1.77732e-80	2.62968e-79	Archaic translocase of outer membrane 12 kDa subunit	ATOM12	GO:0005742, GO:0005739	mitochondrial outer membrane translocase complex, mitochondrion	null	null	GO:0030150	protein import into mitochondrial matrix	null	null
Tb927.9.10560	1.43768	7.09447	490.825	9.42767e-109	1.91837e-107	Archaic Translocase of outer membrane 19 kDa subunit	ATOM19	GO:0000331, GO:0005741	contractile vacuole, mitochondrial outer membrane	null	null	null	null	null	null
Tb927.10.660	1.4376	6.76531	484.393	2.36563e-107	4.72865e-106	2-oxoisovalerate dehydrogenase alpha subunit, putative	null	GO:0005737, GO:0005739	cytoplasm, mitochondrion	GO:0047101, GO:0016624	2-oxoisovalerate dehydrogenase (acylating) activity, oxidoreductase activity, acting on the aldehyde or oxo group of donors, disulfide as acceptor	null	null	1.2.4.4 (3-methyl-2-oxobutanoate dehydrogenase (2-methylpropanoyl-transferring))	1.2.4.4 (3-methyl-2-oxobutanoate dehydrogenase (2-methylpropanoyl-transferring))
Tb927.10.12700	1.43547	9.11397	724.578	1.35262e-159	4.38994e-158	pyruvate dehydrogenase E1 alpha subunit, putative	null	GO:0005737, GO:0005739	cytoplasm, mitochondrion	GO:0016624	oxidoreductase activity, acting on the aldehyde or oxo group of donors, disulfide as acceptor	null	null	1.2.4.1 (Pyruvate dehydrogenase (acetyl-transferring))	1.2.4.1 (Pyruvate dehydrogenase (acetyl-transferring))
Tb927.9.2020	1.43412	9.15901	252.564	7.16826e-57	7.5563e-56	60S ribosomal protein L38, putative	null	GO:0005840	ribosome	GO:0003735	structural constituent of ribosome	GO:0006412	translation	null	null
Tb927.5.1820	1.43313	9.27643	415.73	2.07439e-92	3.5374e-91	60S acidic ribosomal protein, putative	null	null	null	null	null	null	null	null	null
Tb927.8.4810	1.433	7.62582	565.591	5.10881e-125	1.24356e-123	prohibitin 1	PHB1	GO:0005739	mitochondrion	null	null	GO:0007005, GO:0051726, GO:0051881, GO:0070129	mitochondrion organization, regulation of cell cycle, regulation of mitochondrial membrane potential, regulation of mitochondrial translation	null	null
Tb927.10.13040	1.43205	8.34309	468.521	6.72537e-104	1.27937e-102	procyclic-enriched flagellar receptor adenylate cyclase 4	ACP4	null	null	GO:0004016, GO:0042803	adenylate cyclase activity, protein homodimerization activity	GO:0035556	intracellular signal transduction	4.6.1.1 (Adenylate cyclase)	4.6.1.1 (Adenylate cyclase)
Tb927.10.13430	1.43144	7.68438	212.442	4.02871e-48	3.66264e-47	citrate synthase, putative	null	GO:0020023, GO:0005739	kinetoplast, mitochondrion	null	null	null	null	4.1.3.7 (Transferred entry: 2.3.3.1)	2.3.3.1 (Citrate (Si)-synthase)
Tb927.1.1780	1.43107	3.98424	135.279	2.8689e-31	1.79406e-30	#N/A	#N/A	#N/A	#N/A	#N/A	#N/A	#N/A	#N/A	#N/A	#N/A
Tb927.7.6800	1.43052	6.06659	364.712	2.65222e-81	3.97614e-80	Alpha/beta hydrolase family, putative	null	GO:0005737, GO:0005739	cytoplasm, mitochondrion	null	null	null	null	null	null
Tb927.11.5050	1.42773	7.64199	576.113	2.62803e-127	6.50187e-126	fumarate hydratase, class I	FHm	GO:0005737, GO:0005739	cytoplasm, mitochondrion	GO:0004333	fumarate hydratase activity	GO:0006106	fumarate metabolic process	null	4.2.1.2 (Fumarate hydratase)
Tb927.8.560	1.42689	6.81089	494.683	1.36435e-109	2.8014e-108	hypothetical protein, conserved	null	GO:0016021, GO:0005741	integral component of membrane, mitochondrial outer membrane	GO:0005509	calcium ion binding	null	null	null	null
Tb927.8.1760	1.42656	4.1265	55.9572	7.40643e-14	2.61361e-13	hypothetical protein	null	null	null	null	null	null	null	null	null
Tb927.9.7190	1.42424	6.85537	438.396	2.41881e-97	4.35435e-96	oxidoreductase, putative	null	GO:0005739	mitochondrion	GO:0004024, GO:0008270	alcohol dehydrogenase activity, zinc-dependent, zinc ion binding	null	null	1.6.5.5 (NADPH:quinone reductase)	1.3.1.38 (Trans-2-enoyl-CoA reductase (NADPH))
Tb927.9.7550	1.42261	7.36718	448.267	1.71897e-99	3.15087e-98	adenylosuccinate lyase, putative	ADSL	GO:0005737, GO:0020015, GO:0005654	cytoplasm, glycosome, nucleoplasm	GO:0004018	N6-(1,2-dicarboxyethyl)AMP AMP-lyase (fumarate-forming) activity	GO:0006144	purine nucleobase metabolic process	4.3.2.2 (Adenylosuccinate lyase)	4.3.2.2 (Adenylosuccinate lyase)
Tb927.3.3320	1.42254	7.95012	264.633	1.67771e-59	1.83032e-58	60S ribosomal protein L13, putative	null	GO:0005840	ribosome	GO:0003735	structural constituent of ribosome	null	null	null	null
Tb927.11.5820	1.42034	7.86799	709.18	3.01599e-156	9.48257e-155	Inhibitor of apoptosis-promoting Bax1, putative	null	GO:0005739	mitochondrion	null	null	null	null	null	null
Tb927.4.4080	1.41808	5.69533	295.799	2.71026e-66	3.28973e-65	C-5 sterol desaturase, putative	null	null	null	null	null	null	null	1.3.-.- (Acting on the CH-CH group of donors.)	1.3.-.- (Acting on the CH-CH group of donors.)
Tb927.8.1780	1.41513	8.42965	580.753	2.57262e-128	6.4351e-127	STE/STE7 protein kinase, putative	null	GO:0005737	cytoplasm	GO:0005524, GO:0004674	ATP binding, protein serine/threonine kinase activity	GO:0006468	protein phosphorylation	null	2.7.1.37 (2.7.11.12, 2.7.11.13, 2.7.11.21, 2.7.11.22, 2.7.11.24, 2.7.11.25,2.7.11.30 and 2.7.12.1)
Tb927.11.10100	1.41455	6.35625	399.626	6.64151e-89	1.08163e-87	hypothetical protein, conserved	null	null	null	null	null	null	null	null	null
Tb927.11.9980	1.41236	9.01936	181.188	2.66689e-41	2.1146e-40	2-oxoglutarate dehydrogenase E1 component, putative	null	GO:0036064, GO:0097014, GO:0005739, GO:0045252	ciliary basal body, ciliary cytoplasm, mitochondrion, oxoglutarate dehydrogenase complex	GO:0004591	oxoglutarate dehydrogenase (succinyl-transferring) activity	GO:0006554, GO:0006099, GO:0006568	lysine catabolic process, tricarboxylic acid cycle, tryptophan metabolic process	1.2.4.2 (Oxoglutarate dehydrogenase (succinyl-transferring))	1.2.4.2 (Oxoglutarate dehydrogenase (succinyl-transferring))
Tb927.8.1420	1.41042	6.45965	348.831	7.61753e-78	1.09487e-76	acyl-CoA dehydrogenase, mitochondrial precursor, putative	null	GO:0031966	mitochondrial membrane	GO:0003995	acyl-CoA dehydrogenase activity	null	null	1.3.99.- (With other acceptors.)	1.3.99.- (With other acceptors.)
Tb927.11.1800	1.40329	5.21797	131.322	2.10526e-30	1.28805e-29	histone H1	null	GO:0005634, GO:0035328	nucleus, transcriptionally silent chromatin	GO:0031490	chromatin DNA binding	GO:0070827, GO:0006334	chromatin maintenance, nucleosome assembly	null	null
Tb927.11.10040	1.39971	5.31631	167.546	2.54203e-38	1.89138e-37	hypothetical protein, conserved	null	GO:0005737	cytoplasm	null	null	null	null	null	null
Tb927.7.5020	1.39944	8.14346	212.857	3.26949e-48	2.97839e-47	60S ribosomal protein L19, putative	null	GO:0005737	cytoplasm	GO:0003735	structural constituent of ribosome	GO:0042254, GO:0006412	ribosome biogenesis, translation	null	null
Tb927.1.3310	1.39877	7.1422	336.722	3.30121e-75	4.59884e-74	hypothetical protein, conserved	null	GO:0030863	cortical cytoskeleton	null	null	null	null	null	null
Tb927.11.2160	1.39657	5.88248	285.948	3.79732e-64	4.49473e-63	hypothetical protein, conserved	null	GO:0005739	mitochondrion	null	null	null	null	null	null
Tb927.6.2170	1.39609	8.00706	374.586	1.87778e-83	2.87217e-82	co-chaperone GrpE, putative	null	GO:0005739	mitochondrion	null	null	null	null	null	null
Tb927.4.2660	1.39455	5.51221	211.463	6.58581e-48	5.96345e-47	hypothetical protein, conserved	null	GO:0005783, GO:0005635	endoplasmic reticulum, nuclear envelope	null	null	null	null	null	null
Tb927.5.3040	1.39409	6.07383	311.956	8.18778e-70	1.05463e-68	MIX protein	null	GO:0070069, GO:0005743	cytochrome complex, mitochondrial inner membrane	null	null	GO:0022900, GO:0033617	electron transport chain, mitochondrial respiratory chain complex IV assembly	null	null
Tb927.9.5070	1.39294	5.21608	173.72	1.13928e-39	8.66177e-39	#N/A	#N/A	#N/A	#N/A	#N/A	#N/A	#N/A	#N/A	#N/A	#N/A
Tb927.4.830	1.38366	5.45549	158.582	2.30897e-36	1.63905e-35	cytochrome c oxidase assembly protein PET191, putative	null	GO:0005739	mitochondrion	null	null	null	null	null	null
Tb927.3.4360	1.38255	8.92006	310.097	2.08023e-69	2.64557e-68	40S ribosomal protein S15A, putative	null	GO:0005737	cytoplasm	null	null	null	null	null	null
Tb927.6.2510	1.38174	6.91009	278.974	1.25669e-62	1.4386e-61	Succinate dehydrogenase assembly factor 2, mitochondrial	SDHAF2	GO:0097014, GO:0005739, GO:0031981	ciliary cytoplasm, mitochondrion, nuclear lumen	null	null	null	null	null	null
Tb927.8.2330	1.38011	6.466	393.104	1.74638e-87	2.78406e-86	hypothetical protein, conserved	null	null	null	null	null	null	null	null	null
Tb927.5.450	1.37729	7.67031	547.254	4.98105e-121	1.1506e-119	NADH-ubiquinone oxidoreductase, mitochondrial, putative	NUBM	GO:0005739, GO:0045271	mitochondrion, respiratory chain complex I	null	null	null	null	1.6.5.3 (NADH:ubiquinone reductase (H(+)-translocating))	1.6.5.3 (NADH:ubiquinone reductase (H(+)-translocating))
Tb927.9.3340	1.3757	5.41098	199.219	3.09229e-45	2.66927e-44	hypothetical protein, conserved	null	null	null	null	null	null	null	null	null
Tb927.3.3770	1.37035	5.37664	191.938	1.20061e-43	1.00198e-42	paraflagellar rod component, putative	PFC6	null	null	null	null	null	null	null	null
Tb927.9.6090	1.36998	7.17781	235.589	3.60161e-53	3.59169e-52	PTP1-interacting protein, 39 kDa	null	GO:0005829, GO:0020015, GO:0005739	cytosol, glycosome, mitochondrion	GO:0004724	magnesium-dependent protein serine/threonine phosphatase activity	GO:0006470	protein dephosphorylation	3.1.3.48 (Protein-tyrosine-phosphatase)	3.1.3.48 (Protein-tyrosine-phosphatase)
Tb927.11.5970	1.36436	6.65356	263.464	3.01623e-59	3.27482e-58	phosphoinositide-specific phospholipase C, putative	null	GO:0005737	cytoplasm	GO:0004629	phospholipase C activity	GO:0035556	intracellular signal transduction	3.1.4.11 (Phosphoinositide phospholipase C)	3.1.4.11 (Phosphoinositide phospholipase C)
Tb927.10.13560	1.36374	4.92572	120.505	4.90312e-28	2.82608e-27	mevalonate-diphosphate decarboxylase	null	GO:0005737, GO:0005654	cytoplasm, nucleoplasm	GO:0005524, GO:0004163, GO:0016301	ATP binding, diphosphomevalonate decarboxylase activity, kinase activity	GO:0016310	phosphorylation	4.1.1.33 (Diphosphomevalonate decarboxylase)	4.1.1.33 (Diphosphomevalonate decarboxylase)
Tb927.7.5180	1.36243	8.18907	433.677	2.5742e-96	4.57945e-95	60S ribosomal protein L23a, putative	null	GO:0005737	cytoplasm	GO:0003723, GO:0003735	RNA binding, structural constituent of ribosome	GO:0042254, GO:0006412	ribosome biogenesis, translation	null	null
Tb927.1.2280	1.35972	5.30306	86.0179	1.78312e-20	8.13819e-20	#N/A	#N/A	#N/A	#N/A	#N/A	#N/A	#N/A	#N/A	#N/A	#N/A
Tb927.4.130	1.35615	5.01929	81.9816	1.37359e-19	6.07911e-19	receptor-type adenylate cyclase GRESAG 4, pseudogene, putative	null	null	null	null	null	null	null	null	null
Tb927.10.12540	1.35319	6.94391	327.92	2.72783e-73	3.69769e-72	NADH-ubiquinone oxidoreductase complex I subunit, putative	NDUFS1	GO:0005739	mitochondrion	GO:0004362	glutathione-disulfide reductase activity	GO:0055114	oxidation-reduction process	null	1.6.5.3 (NADH:ubiquinone reductase (H(+)-translocating))
Tb927.11.180	1.3527	6.73642	310.415	1.77306e-69	2.26128e-68	electron transfer flavoprotein, putative	null	GO:0005739	mitochondrion	GO:0009055	electron carrier activity	GO:0055114	oxidation-reduction process	null	null
Tb927.3.2230	1.35237	9.76706	577.794	1.13231e-127	2.81678e-126	succinyl-CoA synthetase alpha subunit, putative	null	GO:0005739	mitochondrion	null	null	null	null	6.2.1.4 (Succinate--CoA ligase (GDP-forming))	6.2.1.5 (Succinate--CoA ligase (ADP-forming))
Tb927.8.6150	1.35161	8.47732	402.243	1.78912e-89	2.9402e-88	40S ribosomal protein S8, putative	null	GO:0005737	cytoplasm	GO:0003735	structural constituent of ribosome	GO:0006412	translation	null	null
Tb927.9.5750	1.34484	8.39761	213.146	2.82816e-48	2.58155e-47	#N/A	#N/A	#N/A	#N/A	#N/A	#N/A	#N/A	#N/A	#N/A	#N/A
Tb927.11.3230	1.34286	10.0516	277.415	2.74769e-62	3.13355e-61	60S ribosomal protein L44	null	GO:0005840	ribosome	GO:0003735	structural constituent of ribosome	GO:0006412	translation	null	null
Tb927.10.6370	1.34243	9.1079	298.606	6.63071e-67	8.11366e-66	60S ribosomal proteins L37, putative	null	GO:0005840	ribosome	GO:0003735, GO:0008270	structural constituent of ribosome, zinc ion binding	GO:0006412	translation	null	null
Tb927.5.4170	1.34111	5.93603	13.7982	0.000203531	0.00037474	histone H4, putative	null	GO:0005654, GO:0000786	nucleoplasm, nucleosome	null	null	GO:0006334	nucleosome assembly	null	null
Tb927.3.830	1.33893	6.61689	588.447	5.45399e-130	1.39903e-128	flap endonuclease-1 (FEN-1), putative	null	null	null	null	null	null	null	3.1.-.- (Acting on ester bonds.)	3.1.-.- (Acting on ester bonds.)
Tb927.5.740	1.33345	6.965	278.071	1.97638e-62	2.25676e-61	hypothetical protein, conserved	null	GO:0005739	mitochondrion	null	null	null	null	null	null
Tb927.7.3900	1.33112	7.05689	235.081	4.64752e-53	4.62453e-52	vacuolar transporter chaperone, putative	null	GO:0020022	acidocalcisome	null	null	GO:0010608	posttranscriptional regulation of gene expression	null	null
Tb927.8.7620	1.32988	5.5646	123.453	1.10963e-28	6.47406e-28	amino acid transporter 1, putative	AATP1	null	null	GO:0005275	amine transmembrane transporter activity	GO:0006865	amino acid transport	null	null
Tb927.11.7390	1.3296	6.82039	500.644	6.88301e-111	1.42949e-109	NADH-ubiquinone oxidoreductase complex I, 21 kDa subunit, putative	null	GO:0005739	mitochondrion	null	null	null	null	null	null
Tb927.11.12450.2	1.32565	5.32981	175.742	4.12197e-40	3.16577e-39	#N/A	#N/A	#N/A	#N/A	#N/A	#N/A	#N/A	#N/A	#N/A	#N/A
Tb927.5.4260	1.32365	5.52356	161.049	6.6767e-37	4.80584e-36	histone H4, putative	null	GO:0005654	nucleoplasm	null	null	null	null	null	null
Tb927.3.1370	1.31971	9.85101	311.539	1.00904e-69	1.29601e-68	40S ribosomal protein S25, putative	null	null	null	null	null	null	null	null	null
Tb927.7.2740	1.31901	5.64372	202.203	6.90279e-46	6.03911e-45	hypothetical protein, conserved	null	null	null	null	null	null	null	null	null
Tb927.10.9260	1.31493	7.01062	434.902	1.39301e-96	2.49283e-95	hypothetical protein, conserved	null	null	null	null	null	null	null	null	null
Tb927.11.900	1.31474	8.48215	463.595	7.93581e-103	1.48776e-101	isocitrate dehydrogenase, putative	IDH	GO:0020015	glycosome	GO:0004450	isocitrate dehydrogenase (NADP+) activity	GO:0006102	isocitrate metabolic process	1.1.1.42 (Isocitrate dehydrogenase (NADP(+)))	1.1.1.42 (Isocitrate dehydrogenase (NADP(+)))
Tb927.9.12410	1.31393	6.5004	195.804	1.72027e-44	1.46263e-43	#N/A	#N/A	#N/A	#N/A	#N/A	#N/A	#N/A	#N/A	#N/A	#N/A
Tb927.6.4980	1.31376	9.64931	317.312	5.57821e-71	7.27819e-70	40S ribosomal protein S14	RPS14	GO:0005737, GO:0015935	cytoplasm, small ribosomal subunit	GO:0003735	structural constituent of ribosome	GO:0006412	translation	null	null
Tb927.3.1720	1.31366	6.36557	189.605	3.87664e-43	3.19699e-42	hypothetical protein, conserved	null	GO:0005739	mitochondrion	null	null	null	null	null	null
Tb927.10.2170	1.30813	4.40483	88.7036	4.58634e-21	2.13848e-20	hypothetical protein	null	null	null	null	null	null	null	null	null
Tb927.7.4950	1.30449	6.52967	283.229	1.48582e-63	1.73155e-62	NAD(P)-dependent steroid dehydrogenase protein, putative	null	null	null	null	null	null	null	1.1.1.170 (3-beta-hydroxysteroid-4-alpha-carboxylate 3-dehydrogenase(decarboxylating))	1.1.1.170 (3-beta-hydroxysteroid-4-alpha-carboxylate 3-dehydrogenase(decarboxylating))
Tb927.7.2760	1.30191	5.98857	230.583	4.4473e-52	4.35355e-51	ribosomal protein L22p/L17e, putative	null	GO:0005739	mitochondrion	null	null	GO:0010608	posttranscriptional regulation of gene expression	null	null
Tb927.10.2020	1.30179	8.44112	211.358	6.94297e-48	6.28058e-47	hexokinase	HK2	GO:0020015	glycosome	GO:0004396	hexokinase activity	GO:0006096	glycolytic process	2.7.1.1 (Hexokinase)	2.7.1.1 (Hexokinase)
Tb927.11.9710	1.30166	9.22382	319.499	1.86255e-71	2.45852e-70	60S ribosomal protein L10a, putative	RPL10A	GO:0015934	large ribosomal subunit	GO:0003735	structural constituent of ribosome	GO:0006412	translation	null	null
Tb927.11.11950	1.30121	6.05417	248.445	5.66964e-56	5.88745e-55	cytochrome oxidase assembly protein, putative	null	GO:0031966	mitochondrial membrane	null	null	null	null	null	1.3.-.- (Acting on the CH-CH group of donors.)
Tb927.11.4820	1.29826	9.4709	307.102	9.3429e-69	1.17337e-67	60S ribosomal protein L17, putative	null	GO:0005737	cytoplasm	GO:0003735	structural constituent of ribosome	GO:0006412	translation	null	null
Tb927.10.15920	1.29789	7.76488	365.541	1.75053e-81	2.63307e-80	hypothetical protein, conserved	null	null	null	null	null	null	null	null	null
Tb927.10.8490	1.29784	4.3596	39.4927	3.29283e-10	9.39698e-10	glucose transporter, putative	null	GO:0051286, GO:0005886	cell tip, plasma membrane	null	null	null	null	null	null
Tb927.1.1580	1.29766	5.45175	305.448	2.14228e-68	2.68675e-67	electron transport protein SCO1/2, putative	null	GO:0005739	mitochondrion	GO:0005507	copper ion binding	GO:0008535	respiratory chain complex IV assembly	null	1.9.3.1 (Cytochrome-c oxidase)
Tb927.5.1470	1.29495	6.64252	251.245	1.39029e-56	1.45539e-55	NADH-cytochrome b5 reductase, putative	B5R	null	null	null	null	null	null	1.6.2.2 (Cytochrome-b5 reductase)	1.6.2.2 (Cytochrome-b5 reductase)
Tb927.8.6160	1.29319	8.48135	144.616	2.60612e-33	1.71875e-32	40S ribosomal protein S8, putative	null	GO:0005737, GO:0005840	cytoplasm, ribosome	GO:0003735	structural constituent of ribosome	GO:0006412	translation	null	null
Tb927.10.5030	1.29208	10.0225	214.319	1.56878e-48	1.44216e-47	ubiquitin/ribosomal protein S27a, putative	null	GO:0005840	ribosome	GO:0020037, GO:0003735	heme binding, structural constituent of ribosome	GO:0042254, GO:0006412	ribosome biogenesis, translation	null	null
Tb927.5.1610	1.28674	10.5586	466.318	2.02751e-103	3.82481e-102	60S ribosomal protein L13a, putative	null	GO:0005737, GO:0015934	cytoplasm, large ribosomal subunit	GO:0003735	structural constituent of ribosome	GO:0006412	translation	null	null
Tb927.1.5000	1.28466	7.16407	384.553	1.26985e-85	1.99626e-84	hypothetical protein, conserved	null	GO:0005739	mitochondrion	null	null	GO:0010608	posttranscriptional regulation of gene expression	null	null
Tb927.2.3460	1.2841	6.73507	182.051	1.72807e-41	1.37743e-40	cysteine peptidase, Clan CA, family C51, putative	null	null	null	null	null	null	null	null	null
Tb927.6.4040	1.2837	5.95324	302.44	9.6888e-68	1.20181e-66	hypothetical protein, conserved	null	GO:0005739	mitochondrion	null	null	null	null	null	null
Tb927.9.8500	1.28329	6.48631	221.624	4.00146e-50	3.76645e-49	hypothetical protein	null	null	null	null	null	null	null	null	null
Tb927.2.4930	1.28269	6.80449	291.768	2.04792e-65	2.46922e-64	esterase, putative	null	GO:0005737	cytoplasm	GO:0003824	catalytic activity	GO:0010608	posttranscriptional regulation of gene expression	null	3.1.-.- (Acting on ester bonds.)
Tb927.8.5160	1.27993	7.42494	383.469	2.18677e-85	3.4199e-84	hypothetical protein, conserved	null	null	null	null	null	null	null	null	null
Tb927.6.4300	1.27749	5.61722	209.307	1.94584e-47	1.74971e-46	glyceraldehyde 3-phosphate dehydrogenase, glycosomal	GAPDH	GO:0020015	glycosome	GO:0004365	glyceraldehyde-3-phosphate dehydrogenase (NAD+) (phosphorylating) activity	GO:0006096	glycolytic process	1.2.1.12 (Glyceraldehyde-3-phosphate dehydrogenase (phosphorylating))	1.2.1.12 (Glyceraldehyde-3-phosphate dehydrogenase (phosphorylating))
Tb927.11.15010	1.27699	7.50665	238.792	7.21398e-54	7.26614e-53	Serine/threonine-protein kinase NEK21, putative	NEK21	null	null	GO:0005524, GO:0004674	ATP binding, protein serine/threonine kinase activity	GO:0006468	protein phosphorylation	2.7.11.1 (Non-specific serine/threonine protein kinase)	2.7.1.37 (2.7.11.12, 2.7.11.13, 2.7.11.21, 2.7.11.22, 2.7.11.24, 2.7.11.25,2.7.11.30 and 2.7.12.1)
Tb927.11.3750	1.27688	6.02428	251.409	1.27986e-56	1.34133e-55	NADH-cytochrome b5 reductase, putative	B5R	GO:0016021	integral component of membrane	GO:0004128	cytochrome-b5 reductase activity, acting on NAD(P)H	GO:0055114	oxidation-reduction process	1.6.2.2 (Cytochrome-b5 reductase)	1.6.2.2 (Cytochrome-b5 reductase)
Tb927.11.10960	1.27452	7.04486	413.262	7.14684e-92	1.20511e-90	2OG-Fe(II) oxygenase superfamily, putative	null	GO:0005739	mitochondrion	null	null	null	null	null	1.14.11.- (With 2-oxoglutarate as one donor, and incorporation of one atom each of oxygen into both donors.)
Tb927.11.16730	1.27384	9.21538	331.302	5.00232e-74	6.88389e-73	dihydrolipoyl dehydrogenase	GCVL-2	GO:0005737, GO:0005743	cytoplasm, mitochondrial inner membrane	GO:0015036	disulfide oxidoreductase activity	GO:0055114	oxidation-reduction process	1.8.1.4 (Dihydrolipoyl dehydrogenase)	1.8.1.4 (Dihydrolipoyl dehydrogenase)
Tb927.10.6950	1.27357	4.21903	40.282	2.1983e-10	6.33534e-10	sterol 24-c-methyltransferase, putative	null	GO:0005737	cytoplasm	null	null	null	null	2.1.1.41 (Sterol 24-C-methyltransferase)	2.1.1.41 (Sterol 24-C-methyltransferase)
Tb927.9.15190	1.27107	9.51702	315.102	1.6896e-70	2.19189e-69	ribosomal protein L15, putative	null	GO:0005840	ribosome	GO:0003735	structural constituent of ribosome	GO:0006412	translation	null	null
Tb927.9.2420	1.26895	6.28992	362.341	8.70523e-81	1.29435e-79	hypothetical protein, conserved	null	null	null	null	null	null	null	null	null
Tb927.8.1430	1.267	5.51377	153.216	3.43558e-35	2.36932e-34	hypothetical protein, conserved	null	GO:0005739	mitochondrion	null	null	null	null	null	null
Tb927.11.4870	1.26672	6.16767	317.904	4.14424e-71	5.41501e-70	hypothetical protein, conserved	null	GO:0020023, GO:0005739	kinetoplast, mitochondrion	null	null	GO:0010608	posttranscriptional regulation of gene expression	null	null
Tb927.3.3440	1.26399	6.56546	226.742	3.06157e-51	2.96815e-50	phytanoyl-CoA dioxygenase (PhyH), putative	null	GO:0005737, GO:0005654	cytoplasm, nucleoplasm	null	null	GO:0010608	posttranscriptional regulation of gene expression	null	null
Tb927.10.14960	1.26298	6.25964	193.276	6.12659e-44	5.151e-43	hypothetical protein	null	GO:0097014, GO:0031981	ciliary cytoplasm, nuclear lumen	null	null	null	null	null	null
Tb927.7.2930	1.26007	5.24721	68.8686	1.05246e-16	4.2262e-16	histone H2A, putative	null	GO:0005654, GO:0005634	nucleoplasm, nucleus	GO:0003677	DNA binding	GO:0051276	chromosome organization	null	null
Tb927.9.8420	1.25965	7.13023	174.206	8.9227e-40	6.80093e-39	QM-like protein	null	GO:0005737, GO:0005840	cytoplasm, ribosome	GO:0003735	structural constituent of ribosome	GO:0006412	translation	null	null
Tb927.8.3240	1.25959	6.06423	290.143	4.62909e-65	5.57399e-64	lathosterol oxidase, putative	null	GO:0016021	integral component of membrane	GO:0000248	C-5 sterol desaturase activity	null	null	1.14.21.6 (Transferred entry: 1.14.19.20); 1.3.3.2 (Transferred entry: 1.14.19.20)	1.3.3.2 (Transferred entry: 1.14.19.20)
Tb927.3.1940	1.25863	6.63898	402.338	1.7056e-89	2.80804e-88	TLP18.3, Psb32 and MOLO-1 founding proteins of phosphatase, putative	null	GO:0005737, GO:0005739	cytoplasm, mitochondrion	null	null	null	null	null	null
Tb927.10.2250	1.25541	7.6112	281.731	3.14995e-63	3.64742e-62	ubiquitin-conjugating enzyme variant Kua homologue, putative	null	GO:0005783, GO:0005635	endoplasmic reticulum, nuclear envelope	null	null	null	null	null	null
Tb927.8.7150	1.25497	6.89093	222.522	2.548e-50	2.41594e-49	UDP-Gal or UDP-GlcNAc-dependent glycosyltransferase, putative	null	GO:0016021	integral component of membrane	GO:0008194	UDP-glycosyltransferase activity	GO:0006506	GPI anchor biosynthetic process	2.4.1.- (Hexosyltransferases.)	2.4.1.- (Hexosyltransferases.)
Tb927.9.2320	1.25259	6.5047	305.235	2.38422e-68	2.98604e-67	methyltransferase domain containing protein, putative	POMP1	GO:0005741	mitochondrial outer membrane	null	null	null	null	null	null
Tb927.11.17010	1.2517	6.76732	222.598	2.45298e-50	2.33562e-49	Rab5-interacting protein (Rab5ip), putative	null	null	null	null	null	null	null	null	null
Tb927.9.9660	1.24984	7.95672	337.033	2.82485e-75	3.95348e-74	Mitochondrial import receptor subunit ATOM40	ATOM40	GO:0031307, GO:0005742, GO:0005739	integral component of mitochondrial outer membrane, mitochondrial outer membrane translocase complex, mitochondrion	null	null	GO:0030150	protein import into mitochondrial matrix	null	null
Tb927.8.3690	1.24727	7.32048	346.637	2.28847e-77	3.26229e-76	isocitrate dehydrogenase [NADP], mitochondrial precursor, putative	IDH	GO:0005739	mitochondrion	GO:0004450	isocitrate dehydrogenase (NADP+) activity	GO:0006102, GO:0006099	isocitrate metabolic process, tricarboxylic acid cycle	1.1.1.42 (Isocitrate dehydrogenase (NADP(+)))	1.1.1.42 (Isocitrate dehydrogenase (NADP(+)))
Tb927.11.1870	1.24679	4.83825	84.3319	4.18302e-20	1.8835e-19	histone H1	null	GO:0005634, GO:0035328	nucleus, transcriptionally silent chromatin	GO:0031490	chromatin DNA binding	GO:0070827, GO:0006334	chromatin maintenance, nucleosome assembly	null	null
Tb927.3.1710	1.24376	6.63624	317.053	6.35057e-71	8.27402e-70	hypothetical protein, conserved	null	GO:0005739	mitochondrion	null	null	null	null	null	null
Tb927.10.5610	1.24263	9.92351	327.852	2.82311e-73	3.82112e-72	40S ribosomal protein S9, putative	null	GO:0097014, GO:0031981, GO:0005840	ciliary cytoplasm, nuclear lumen, ribosome	GO:0003723, GO:0003735	RNA binding, structural constituent of ribosome	GO:0006412	translation	null	null
Tb927.1.1290	1.24178	3.50914	28.6661	8.59946e-08	2.08315e-07	#N/A	#N/A	#N/A	#N/A	#N/A	#N/A	#N/A	#N/A	#N/A	#N/A
Tb927.8.5260	1.24135	10.3418	296.96	1.51384e-66	1.84492e-65	60S ribosomal protein L39, putative	null	GO:0005737, GO:0005840	cytoplasm, ribosome	GO:0003735	structural constituent of ribosome	GO:0006412	translation	null	null
Tb927.8.6030	1.23972	9.90174	285.888	3.9126e-64	4.62514e-63	60S ribosomal protein L12, putative	null	GO:0005840	ribosome	GO:0003735	structural constituent of ribosome	GO:0006412	translation	null	null
Tb927.8.1330	1.23967	7.97669	280.424	6.07065e-63	7.01144e-62	60S ribosomal protein L7a, putative	null	GO:0005737, GO:0005840	cytoplasm, ribosome	GO:0003729, GO:0003735	mRNA binding, structural constituent of ribosome	GO:0006412	translation	null	null
Tb927.11.2690	1.23949	8.72866	114.089	1.2461e-26	6.86758e-26	succinyl-coA:3-ketoacid-coenzyme A transferase, mitochondrial precursor, putative	null	GO:0005737, GO:0005739	cytoplasm, mitochondrion	GO:0008410	CoA-transferase activity	null	null	2.8.3.5 (3-oxoacid CoA-transferase)	2.8.3.5 (3-oxoacid CoA-transferase)
Tb927.11.15900	1.23849	6.20171	103.952	2.07325e-24	1.08328e-23	60S ribosomal protein L27, putative	null	GO:0005737, GO:0005840	cytoplasm, ribosome	GO:0003735	structural constituent of ribosome	GO:0006412	translation	null	null
Tb927.11.11620	1.23724	7.42798	394.631	8.12407e-88	1.31129e-86	hypothetical protein, conserved	null	GO:0005739	mitochondrion	null	null	null	null	null	null
Tb927.3.1890	1.23599	6.31316	406.551	2.06456e-90	3.43019e-89	cytochrome c oxidase assembly protein, putative	null	GO:0070069, GO:0005737, GO:0005739	cytochrome complex, cytoplasm, mitochondrion	null	null	GO:0033617	mitochondrial respiratory chain complex IV assembly	null	null
Tb927.5.3300	1.23595	7.2133	497.34	3.60305e-110	7.43181e-109	hypothetical protein, conserved	null	GO:0005739	mitochondrion	null	null	null	null	null	null
Tb927.9.9810	1.23499	7.68506	293.717	7.70368e-66	9.31332e-65	hypothetical protein, conserved	null	null	null	null	null	null	null	null	null
Tb927.2.660	1.23462	4.61825	48.5403	3.2357e-12	1.04231e-11	expression site-associated gene 4 (ESAG4), degenerate	null	null	null	null	null	null	null	null	null
Tb927.9.6070	1.23455	9.71087	460.031	4.73427e-102	8.83893e-101	40S ribosomal protein S3, putative	RPS3	GO:0005737	cytoplasm	GO:0003729, GO:0003735	mRNA binding, structural constituent of ribosome	GO:0042254, GO:0006412	ribosome biogenesis, translation	null	null
Tb927.2.4200	1.2337	6.97473	191.342	1.61921e-43	1.34761e-42	CMGC/CLK family protein kinase, putative	null	GO:0097014	ciliary cytoplasm	GO:0005524, GO:0004674	ATP binding, protein serine/threonine kinase activity	GO:0006468	protein phosphorylation	null	null
Tb927.11.14660	1.23331	5.31867	141.237	1.42785e-32	9.22194e-32	hypothetical protein, conserved	null	null	null	null	null	null	null	null	null
Tb927.3.3330	1.23061	7.56823	304.115	4.18157e-68	5.22264e-67	heat shock protein 20, putative	null	GO:0097014, GO:0005739	ciliary cytoplasm, mitochondrion	null	null	null	null	null	null
Tb927.7.6990	1.22859	6.73105	371.376	9.38719e-83	1.43099e-81	hypothetical protein, conserved	null	GO:0005743	mitochondrial inner membrane	null	null	null	null	null	null
Tb927.10.8430	1.22686	10.1133	420.385	2.01185e-93	3.48323e-92	40S ribosomal protein S12, putative	null	GO:0005737, GO:0005840	cytoplasm, ribosome	null	null	GO:0006412	translation	null	null
Tb927.10.3300	1.22438	5.92331	243.081	8.37396e-55	8.52938e-54	Domain of unknown function (DUF4206), putative	null	null	null	null	null	null	null	null	null
Tb927.10.1660	1.22432	5.64093	201.237	1.12203e-45	9.788e-45	hypothetical protein, conserved	null	GO:0097014, GO:0005739, GO:0031981	ciliary cytoplasm, mitochondrion, nuclear lumen	null	null	null	null	null	null
Tb927.11.11520	1.22109	8.70827	383.793	1.85813e-85	2.91097e-84	glycosomal membrane protein	PEX11	GO:0005783, GO:0020015, GO:0046860	endoplasmic reticulum, glycosome, glycosome membrane	null	null	GO:0016559	peroxisome fission	null	null
Tb927.4.2360	1.21994	6.7484	474.315	3.68747e-105	7.13462e-104	hypothetical protein, conserved	null	GO:0005739	mitochondrion	null	null	null	null	null	null
Tb927.3.2450	1.21741	5.01631	72.147	1.99749e-17	8.22895e-17	hypothetical protein, conserved	null	null	null	null	null	null	null	null	null
Tb927.10.9880	1.21606	9.43546	430.304	1.39547e-95	2.46797e-94	60S ribosomal protein L18, putative	TbL18LP	GO:0005737, GO:0005840	cytoplasm, ribosome	GO:0003735	structural constituent of ribosome	GO:0006412	translation	null	null
Tb927.7.1730	1.21568	7.15233	215.035	1.09507e-48	1.01182e-47	60S ribosomal protein L7, putative	null	GO:0005737, GO:0005840	cytoplasm, ribosome	GO:0003729, GO:0003735	mRNA binding, structural constituent of ribosome	GO:0042254	ribosome biogenesis	null	null
Tb927.10.5480	1.21486	9.01408	125.094	4.85418e-29	2.85235e-28	60S ribosomal protein L24, putative	null	GO:0005737, GO:0005840	cytoplasm, ribosome	GO:0003735	structural constituent of ribosome	GO:0006412	translation	null	null
Tb927.7.2340	1.21329	8.46842	314.472	2.31781e-70	3.00254e-69	40S ribosomal protein S15, putative	null	GO:0005737, GO:0005840	cytoplasm, ribosome	GO:0003735	structural constituent of ribosome	GO:0006412	translation	null	null
Tb927.9.15320	1.21327	5.42835	42.54	6.92531e-11	2.0567e-10	hypothetical protein, conserved	null	null	null	null	null	null	null	null	null
Tb927.3.680	1.21262	6.66083	366.015	1.37984e-81	2.08241e-80	cytochrome P450, putative	null	GO:0005737	cytoplasm	null	null	null	null	1.14.-.- (Acting on paired donors, with incorporation or reduction of molecular oxygen. The oxygen incorporated need not be derived from O(2).)	1.14.-.- (Acting on paired donors, with incorporation or reduction of molecular oxygen. The oxygen incorporated need not be derived from O(2).)
Tb927.10.190	1.21226	10.0017	323.608	2.37204e-72	3.16797e-71	40S ribosomal protein S6, putative	null	GO:0005840	ribosome	GO:0003729, GO:0003735	mRNA binding, structural constituent of ribosome	GO:0001558, GO:0042127, GO:0006412	regulation of cell growth, regulation of cell proliferation, translation	null	null
Tb927.8.7630	1.21218	5.92607	141.822	1.06364e-32	6.91407e-32	amino acid transporter 1, putative	AATP1	null	null	GO:0005275	amine transmembrane transporter activity	GO:0006865	amino acid transport	null	null
Tb927.9.1810	1.21192	6.8579	94.8584	2.04499e-22	9.9986e-22	60S ribosomal protein L35, putative	null	GO:0005737, GO:0005840	cytoplasm, ribosome	GO:0003735	structural constituent of ribosome	GO:0006412	translation	null	null
Tb927.11.16280	1.21096	9.33017	305.007	2.67264e-68	3.34265e-67	60S ribosomal protein L8, putative	null	GO:0005840	ribosome	GO:0003735	structural constituent of ribosome	GO:0006412	translation	null	null
Tb927.4.4040	1.21057	7.98634	293.91	6.99229e-66	8.4646e-65	hypothetical protein, conserved	null	null	null	null	null	null	null	null	null
Tb927.9.11820	1.21023	6.06336	179.337	6.76252e-41	5.31089e-40	CRAL/TRIO domain containing protein, putative	null	GO:0005737	cytoplasm	null	null	null	null	null	null
Tb927.7.1700	1.20834	6.13125	355.661	2.47956e-79	3.61552e-78	hypothetical protein, conserved	null	null	null	null	null	null	null	null	null
Tb927.5.320	1.2061	5.80808	115.518	6.05954e-27	3.37449e-26	receptor-type adenylate cyclase GRESAG 4, putative	null	GO:0016021	integral component of membrane	GO:0004016	adenylate cyclase activity	GO:0035556	intracellular signal transduction	4.6.1.1 (Adenylate cyclase)	4.6.1.1 (Adenylate cyclase)
Tb927.6.5040	1.20546	10.2298	465.757	2.68651e-103	5.05745e-102	ribosomal protein L15, putative	null	null	null	null	null	null	null	null	null
Tb927.6.2100	1.20488	8.42607	232.421	1.76761e-52	1.75117e-51	40S ribosomal protein S30, putative	null	null	null	null	null	null	null	null	null
Tb927.6.4690	1.20462	10.4855	321.36	7.32121e-72	9.70623e-71	60S ribosomal protein L9, putative	null	GO:0005840	ribosome	null	null	GO:0042254, GO:0006412	ribosome biogenesis, translation	null	null
Tb927.4.4380	1.2037	9.07193	402.003	2.01806e-89	3.30443e-88	Pyrophosphate-energized vacuolar membrane proton pump 1	VP1	GO:0000139, GO:0020022, GO:0000331	Golgi membrane, acidocalcisome, contractile vacuole	null	null	GO:0006874, GO:0051452	cellular calcium ion homeostasis, intracellular pH reduction	3.6.1.1 (Inorganic diphosphatase)	3.6.1.1 (Inorganic diphosphatase)
Tb927.4.3520	1.20252	6.70415	171.928	2.80647e-39	2.11771e-38	Amastin surface glycoprotein, putative	null	null	null	null	null	null	null	null	null
Tb927.8.1110	1.20245	10.2112	417.577	8.22027e-93	1.41511e-91	40S ribosomal protein S9, putative	null	null	null	GO:0003735	structural constituent of ribosome	GO:0006412	translation	null	null
Tb927.9.14420	1.2015	6.47262	309.975	2.21109e-69	2.80806e-68	cyclophilin-like protein, putative	PPIase	GO:0005737, GO:0016021, GO:0005739	cytoplasm, integral component of membrane, mitochondrion	GO:0003755	peptidyl-prolyl cis-trans isomerase activity	GO:0006457	protein folding	5.2.1.8 (Peptidylprolyl isomerase)	5.2.1.8 (Peptidylprolyl isomerase)
Tb927.11.9700	1.20036	9.55725	175.958	3.69823e-40	2.85e-39	transcription factor btf3, putative	null	GO:0005737, GO:0005854	cytoplasm, nascent polypeptide-associated complex	GO:0003700	transcription factor activity, sequence-specific DNA binding	GO:0040010	positive regulation of growth rate	null	null
Tb927.2.5910	1.20026	9.49712	294.171	6.13421e-66	7.43578e-65	40S ribosomal protein S13, putative	null	null	null	GO:0003735	structural constituent of ribosome	GO:0006412	translation	null	null
Tb927.10.2840	1.19897	9.87916	311.842	8.66792e-70	1.11489e-68	ribosomal protein S25, putative	null	GO:0005840	ribosome	GO:0003735	structural constituent of ribosome	GO:0006412	translation	null	null
Tb927.1.1770	1.19885	4.74373	106.532	5.63667e-25	2.97783e-24	glutaredoxin, putative	null	null	null	GO:0015036, GO:0003756	disulfide oxidoreductase activity, protein disulfide isomerase activity	null	null	null	null
Tb927.6.1250	1.19794	6.60663	375.829	1.00698e-83	1.55072e-82	Mitochondrial SSU ribosomal protein 29	MRPS29	GO:0097014, GO:0005763, GO:0031981	ciliary cytoplasm, mitochondrial small ribosomal subunit, nuclear lumen	null	null	null	null	null	null
Tb927.11.9720	1.1971	9.1679	283.366	1.38699e-63	1.62054e-62	40S ribosomal protein S27, putative	null	GO:0005840	ribosome	GO:0003735	structural constituent of ribosome	GO:0006412	translation	null	null
Tb927.7.7020	1.19692	5.46417	108.23	2.39385e-25	1.28186e-24	hypothetical protein	null	null	null	null	null	null	null	null	null
Tb927.10.1580	1.19598	6.27679	253.089	5.50712e-57	5.81878e-56	Domain of unknown function (DUF543), putative	null	null	null	null	null	null	null	null	null
Tb927.1.2650	1.1931	3.89131	45.5316	1.50194e-11	4.65914e-11	#N/A	#N/A	#N/A	#N/A	#N/A	#N/A	#N/A	#N/A	#N/A	#N/A
Tb927.1.4420	1.1929	6.99233	193.544	5.35499e-44	4.51065e-43	ABC transporter, putative	null	GO:0043190, GO:0005783, GO:0005741	ATP-binding cassette (ABC) transporter complex, endoplasmic reticulum, mitochondrial outer membrane	GO:0042626	ATPase activity, coupled to transmembrane movement of substances	null	null	null	null
Tb927.7.190	1.19236	8.71219	255.538	1.61122e-57	1.71038e-56	thimet oligopeptidase, putative	THOP1	null	null	null	null	GO:0035556	intracellular signal transduction	3.4.24.15 (Thimet oligopeptidase)	3.4.24.15 (Thimet oligopeptidase)
Tb927.9.14060	1.18982	3.45257	30.7037	3.00585e-08	7.51671e-08	#N/A	#N/A	#N/A	#N/A	#N/A	#N/A	#N/A	#N/A	#N/A	#N/A
Tb927.11.11230	1.18974	10.0938	322.988	3.23642e-72	4.31602e-71	60S ribosomal protein L14, putative	null	GO:0005737, GO:0005840	cytoplasm, ribosome	GO:0003735	structural constituent of ribosome	GO:0006412	translation	null	null
Tb927.6.2010	1.18598	7.71623	440.701	7.61947e-98	1.37989e-96	AMP-binding enzyme, putative	null	GO:0005739	mitochondrion	null	null	null	null	null	null
Tb927.11.16220	1.18596	5.66036	188.885	5.56864e-43	4.55914e-42	hypothetical protein, conserved	null	GO:0005739	mitochondrion	null	null	null	null	null	null
Tb927.5.3800	1.18487	9.27606	94.6303	2.29474e-22	1.11895e-21	glutamine hydrolysing (not ammonia-dependent) carbomoyl phosphate synthase, putative	null	GO:0005737	cytoplasm	null	null	null	null	6.3.5.5 (Carbamoyl-phosphate synthase (glutamine-hydrolyzing))	6.3.5.5 (Carbamoyl-phosphate synthase (glutamine-hydrolyzing))
Tb927.11.3570	1.18216	8.87982	472.736	8.13748e-105	1.56776e-103	metallo-peptidase, Clan MA(E) Family M1	null	null	null	GO:0008235	metalloexopeptidase activity	GO:0006508	proteolysis	null	3.4.11.- (Aminopeptidases.)
Tb927.11.11960	1.18037	4.76704	63.7623	1.40374e-15	5.37459e-15	hypothetical protein, conserved	null	null	null	null	null	null	null	null	null
Tb927.11.740	1.17702	10.5988	258.078	4.5034e-58	4.83155e-57	eukaryotic translation initiation factor 5A	EIF5A	GO:0005737	cytoplasm	GO:0003743	translation initiation factor activity	GO:0006413	translational initiation	null	null
Tb927.7.5950	1.17593	6.86263	244.38	4.36144e-55	4.45241e-54	protein associated with differentiation 3, putative	PAD3	null	null	null	null	null	null	null	null
Tb927.10.4130	1.17362	7.49405	503.277	1.84091e-111	3.83206e-110	NDUFA5/B13 subunit, putative	null	GO:0005739	mitochondrion	null	null	null	null	null	null
Tb927.4.1100	1.1735	9.31048	390.084	7.93428e-87	1.25603e-85	ribosomal protein L21E (60S), putative	null	null	null	null	null	null	null	null	null
Tb927.11.14160	1.17344	7.87567	135.814	2.19178e-31	1.37537e-30	Alpha/beta hydrolase family, putative	null	null	null	null	null	null	null	null	3.1.1.- (Carboxylic ester hydrolases.)
Tb927.10.7410	1.17276	9.98834	446.201	4.84126e-99	8.83824e-98	succinyl-CoA ligase [GDP-forming] beta-chain, putative	null	GO:0005739	mitochondrion	null	null	null	null	6.2.1.4 (Succinate--CoA ligase (GDP-forming))	6.2.1.5 (Succinate--CoA ligase (ADP-forming))
Tb927.8.3530	1.17245	10.818	416.347	1.52283e-92	2.60175e-91	glycerol-3-phosphate dehydrogenase [NAD+], glycosomal	null	GO:0009331, GO:0020015	glycerol-3-phosphate dehydrogenase complex, glycosome	GO:0004367	glycerol-3-phosphate dehydrogenase [NAD+] activity	GO:0006072	glycerol-3-phosphate metabolic process	1.1.1.8 (Glycerol-3-phosphate dehydrogenase (NAD(+)))	1.1.1.94 (Glycerol-3-phosphate dehydrogenase (NAD(P)(+)))
Tb927.7.1750	1.17238	7.53907	141.931	1.00707e-32	6.55102e-32	60S ribosomal protein L7, putative	null	GO:0005840	ribosome	GO:0003729, GO:0003735	mRNA binding, structural constituent of ribosome	GO:0042254	ribosome biogenesis	null	null
Tb927.3.1630	1.17169	4.55619	44.1088	3.10629e-11	9.41661e-11	casein kinase 1, putative	CK1	GO:0005737, GO:0016021, GO:0005634	cytoplasm, integral component of membrane, nucleus	GO:0005524, GO:0004672	ATP binding, protein kinase activity	GO:0006468	protein phosphorylation	null	null
Tb927.5.590	1.17164	6.54967	383.933	1.73242e-85	2.71873e-84	protein phosphatase 1, regulatory subunit, putative	null	GO:0097014, GO:0031981	ciliary cytoplasm, nuclear lumen	null	null	null	null	null	null
Tb927.5.3390	1.16969	5.5362	172.414	2.19713e-39	1.66207e-38	ADG1, pseudogene	null	null	null	null	null	null	null	null	null
Tb927.10.5330	1.16923	9.00899	256.518	9.85327e-58	1.04966e-56	40S ribosomal protein S18, putative	null	GO:0005737, GO:0031981, GO:0000314	cytoplasm, nuclear lumen, organellar small ribosomal subunit	GO:0003729, GO:0032403, GO:0003735	mRNA binding, protein complex binding, structural constituent of ribosome	GO:0006412	translation	null	null
Tb927.2.3030	1.16891	8.00454	412.285	1.16619e-91	1.96279e-90	ATP-dependent Clp protease subunit, heat shock protein 78 (HSP78), putative	null	GO:0009841, GO:0005739	mitochondrial endopeptidase Clp complex, mitochondrion	GO:0004252, GO:0051082	serine-type endopeptidase activity, unfolded protein binding	GO:0006457, GO:0006508	protein folding, proteolysis	null	null
Tb927.9.11410	1.16729	6.53529	101.309	7.87013e-24	4.03077e-23	60S ribosomal protein L23, putative	null	GO:0005840	ribosome	GO:0003735	structural constituent of ribosome	GO:0006412	translation	null	null
Tb927.10.1100	1.16629	10.7363	409.642	4.38608e-91	7.32767e-90	60S ribosomal protein L9, putative	null	GO:0005737, GO:0005840	cytoplasm, ribosome	GO:0003735	structural constituent of ribosome	GO:0042254, GO:0006412	ribosome biogenesis, translation	null	null
Tb927.9.15150	1.16525	9.28076	245.829	2.10769e-55	2.16631e-54	#N/A	#N/A	#N/A	#N/A	#N/A	#N/A	#N/A	#N/A	#N/A	#N/A
Tb927.10.470	1.16444	6.32338	309.051	3.51535e-69	4.45196e-68	choline dehydrogenase, putative	null	GO:0005737, GO:0005739	cytoplasm, mitochondrion	GO:0008812	choline dehydrogenase activity	GO:0019285	glycine betaine biosynthetic process from choline	1.1.99.1 (Choline dehydrogenase)	1.1.99.1 (Choline dehydrogenase)
Tb927.11.1320	1.16294	6.3602	239.347	5.45838e-54	5.51625e-53	NADH dehydrogenase [ubiquinone] iron-sulfur protein 7, mitochondrial	NDHK	GO:0005739, GO:0045271	mitochondrion, respiratory chain complex I	GO:0008137	NADH dehydrogenase (ubiquinone) activity	GO:0006120	mitochondrial electron transport, NADH to ubiquinone	1.6.5.3 (NADH:ubiquinone reductase (H(+)-translocating)); 1.6.99.3 (NADH dehydrogenase)	1.6.99.5 (Transferred entry: 1.6.5.11)
Tb927.11.8200	1.16273	10.0298	246.159	1.78606e-55	1.842e-54	ribosomal protein S26, putative	null	GO:0005840	ribosome	GO:0003729, GO:0003735	mRNA binding, structural constituent of ribosome	GO:0006412	translation	null	null
Tb927.9.2460	1.16239	6.97002	113.227	1.92451e-26	1.05423e-25	#N/A	#N/A	#N/A	#N/A	#N/A	#N/A	#N/A	#N/A	#N/A	#N/A
Tb927.10.9810	1.16229	6.01805	249.398	3.513e-56	3.65215e-55	hypothetical protein, conserved	null	GO:0005737, GO:0005739	cytoplasm, mitochondrion	null	null	null	null	null	null
Tb927.8.1340	1.16228	7.86996	285.184	5.5699e-64	6.55858e-63	60S ribosomal protein L7a, putative	null	GO:0005737, GO:0005840	cytoplasm, ribosome	GO:0003729, GO:0003735	mRNA binding, structural constituent of ribosome	GO:0006412	translation	null	null
Tb927.11.7260	1.15924	4.73392	68.1134	1.54355e-16	6.15448e-16	hypothetical protein, conserved	null	null	null	null	null	null	null	null	null
Tb927.9.8810	1.15791	6.23749	162.552	3.13467e-37	2.27987e-36	hypothetical protein, conserved	null	null	null	null	null	null	null	null	null
Tb927.4.5240	1.15765	6.83275	188.904	5.51514e-43	4.52351e-42	UDP-Gal or UDP-GlcNAc-dependent glycosyltransferase, putative	null	GO:0016021	integral component of membrane	GO:0008194	UDP-glycosyltransferase activity	GO:0006506	GPI anchor biosynthetic process	2.4.1.- (Hexosyltransferases.)	2.4.1.- (Hexosyltransferases.)
Tb927.10.6730	1.15662	8.68176	521.516	1.98065e-115	4.31125e-114	Plasma-membrane choline transporter, putative	null	GO:0020016	ciliary pocket	null	null	null	null	null	null
Tb927.8.550	1.15661	6.08113	141.465	1.27286e-32	8.25034e-32	peptide methionine sulfoxide reductase, putative	null	GO:0097014, GO:0031981	ciliary cytoplasm, nuclear lumen	GO:0008113	peptide-methionine (S)-S-oxide reductase activity	GO:0006464	cellular protein modification process	1.8.4.11 (Peptide-methionine (S)-S-oxide reductase); 1.8.4.6 (Transferred entry: 1.8.4.11)	1.8.4.11 (Peptide-methionine (S)-S-oxide reductase)
Tb927.11.15780	1.15659	6.00864	298.247	7.93732e-67	9.69938e-66	hypothetical protein, conserved	null	null	null	null	null	null	null	null	null
Tb927.9.15210	1.15529	8.72231	139.251	3.88179e-32	2.47184e-31	ribosomal protein L36, putative	null	GO:0005737, GO:0005840	cytoplasm, ribosome	GO:0003735	structural constituent of ribosome	GO:0006412	translation	null	null
Tb927.6.720	1.15524	9.66728	272.941	2.59336e-61	2.91713e-60	40S ribosomal protein L14, putative	null	GO:0005737	cytoplasm	null	null	null	null	null	null
Tb927.1.1320	1.15142	3.63147	60.9564	5.83533e-15	2.16642e-14	#N/A	#N/A	#N/A	#N/A	#N/A	#N/A	#N/A	#N/A	#N/A	#N/A
Tb927.10.1390	1.15136	7.38678	333.534	1.63302e-74	2.25756e-73	hypoxanthine-guanine phosphoribosyltransferase, putative	HGPRT	GO:0020022, GO:0020015	acidocalcisome, glycosome	GO:0004422	hypoxanthine phosphoribosyltransferase activity	GO:0006166	purine ribonucleoside salvage	2.4.2.8 (Hypoxanthine phosphoribosyltransferase)	2.4.2.8 (Hypoxanthine phosphoribosyltransferase)
Tb927.9.6310	1.1497	7.91765	330.805	6.41762e-74	8.79742e-73	ABC transporter, putative	null	GO:0009898, GO:0016021, GO:0005635	cytoplasmic side of plasma membrane, integral component of membrane, nuclear envelope	GO:0005524, GO:0042626	ATP binding, ATPase activity, coupled to transmembrane movement of substances	null	null	null	3.6.3.- (Acting on acid anhydrides; catalyzing transmembrane movement of substances.)
Tb927.7.6300	1.14936	4.3453	27.3267	1.71823e-07	4.05806e-07	WD domain, G-beta repeat, putative	null	null	null	null	null	null	null	null	null
Tb927.9.14210	1.14933	4.17033	74.1817	7.12465e-18	2.9771e-17	#N/A	#N/A	#N/A	#N/A	#N/A	#N/A	#N/A	#N/A	#N/A	#N/A
Tb927.11.3600	1.14808	8.64708	303.346	6.14946e-68	7.64882e-67	40S ribosomal protein S4, putative	null	GO:0005737, GO:0005840	cytoplasm, ribosome	GO:0003729, GO:0003735	mRNA binding, structural constituent of ribosome	GO:0006412	translation	null	null
Tb927.3.2670	1.14551	5.56155	160.998	6.84779e-37	4.92507e-36	hypothetical protein, conserved	null	GO:0005739	mitochondrion	null	null	null	null	null	null
Tb927.9.10100	1.1449	8.59064	189.582	3.92299e-43	3.22934e-42	hypothetical protein, conserved	null	null	null	null	null	null	null	null	null
Tb927.10.13620	1.14255	6.79609	333.757	1.46051e-74	2.02216e-73	NADH-ubiquinone oxidoreductase complex I subunit,FT putative	null	GO:0005739	mitochondrion	null	null	null	null	null	null
Tb927.7.5160	1.13946	7.19381	289.384	6.77448e-65	8.10343e-64	deoxyuridine triphosphatase, putative	null	GO:0005654	nucleoplasm	null	null	null	null	3.6.1.23 (dUTP diphosphatase)	3.6.1.23 (dUTP diphosphatase)
Tb927.10.6300	1.13927	6.10171	203.21	4.16237e-46	3.66281e-45	Ribosomal protein S5, C-terminal domain containing protein, putative	null	GO:0005737, GO:0005739	cytoplasm, mitochondrion	null	null	null	null	null	null
Tb927.11.10160	1.13858	10.1881	235.69	3.42469e-53	3.41903e-52	60S ribosomal protein L22, putative	null	GO:0005737, GO:0005840	cytoplasm, ribosome	GO:0003735	structural constituent of ribosome	GO:0006412	translation	null	null
Tb927.4.4350	1.13621	6.90728	196.626	1.13784e-44	9.70161e-44	emp24/gp25L/p24 family/GOLD, putative	null	null	null	null	null	null	null	null	null
Tb927.9.9840	1.13616	7.17804	217.585	3.04204e-49	2.83976e-48	lipoic acid containing carrier protein, putative	GCVH	GO:0005960, GO:0020023, GO:0005739	glycine cleavage complex, kinetoplast, mitochondrion	null	null	GO:0006546, GO:0010608	glycine catabolic process, posttranscriptional regulation of gene expression	2.1.2.10 (Aminomethyltransferase)	2.1.2.10 (Aminomethyltransferase)
Tb927.11.14320	1.13491	6.9499	198.136	5.32899e-45	4.58253e-44	hypothetical protein, conserved	null	null	null	null	null	null	null	null	null
Tb927.9.1580	1.1338	4.36895	81.701	1.58311e-19	6.9825e-19	#N/A	#N/A	#N/A	#N/A	#N/A	#N/A	#N/A	#N/A	#N/A	#N/A
Tb927.2.3800	1.13276	7.98259	270.949	7.04878e-61	7.89935e-60	guide RNA associated protein 1	GAP1	GO:0031019	mitochondrial mRNA editing complex	GO:0003729	mRNA binding	GO:0016556, GO:0090615	mRNA modification, mitochondrial mRNA processing	null	null
Tb927.10.14810	1.13253	7.6257	289.421	6.64933e-65	7.96424e-64	multiprotein-bridging factor 1, putative	mbf1	GO:0097014, GO:0005654	ciliary cytoplasm, nucleoplasm	GO:0003677, GO:0003713	DNA binding, transcription coactivator activity	GO:0045944, GO:0010608	positive regulation of transcription from RNA polymerase II promoter, posttranscriptional regulation of gene expression	null	null
Tb927.3.5350	1.1307	7.45351	237.58	1.32555e-53	1.32775e-52	hypothetical protein, conserved	null	GO:0005635	nuclear envelope	null	null	null	null	null	null
Tb927.4.1860	1.12848	10.2487	344.215	7.70697e-77	1.08872e-75	ribosomal protein S19, putative	null	null	null	null	null	null	null	null	null
Tb927.10.3930	1.12755	9.90273	226.603	3.28321e-51	3.17962e-50	40S ribosomal protein S3A, putative	null	GO:0005840	ribosome	GO:0003729, GO:0032403, GO:0003735	mRNA binding, protein complex binding, structural constituent of ribosome	GO:0006412	translation	null	null
Tb927.8.2240	1.12664	6.46809	326.092	6.82198e-73	9.19241e-72	Tryptophanyl-tRNA synthetase 2	null	GO:0005737, GO:0005739	cytoplasm, mitochondrion	GO:0004812	aminoacyl-tRNA ligase activity	GO:0006418	tRNA aminoacylation for protein translation	6.1.1.2 (Tryptophan--tRNA ligase)	6.1.1.2 (Tryptophan--tRNA ligase)
Tb927.8.7340	1.12484	5.82621	125.456	4.04374e-29	2.38386e-28	trans-sialidase, putative	null	null	null	GO:0004308	exo-alpha-sialidase activity	GO:0009405	pathogenesis	null	3.2.1.18 (Exo-alpha-sialidase)
Tb927.10.5460	1.12418	8.61265	207.871	4.00316e-47	3.57835e-46	60S ribosomal protein L24, putative	null	GO:0005737, GO:0005840	cytoplasm, ribosome	GO:0003735	structural constituent of ribosome	GO:0006412	translation	null	null
Tb927.11.14130	1.12381	10.0245	289.535	6.28e-65	7.53185e-64	ribosomal protein L18, putative	null	GO:0005737, GO:0005840	cytoplasm, ribosome	GO:0003729, GO:0003735	mRNA binding, structural constituent of ribosome	GO:0006412	translation	null	null
Tb927.10.3280	1.12308	10.045	240.998	2.3831e-54	2.41916e-53	60S ribosomal proteins L38, putative	null	GO:0097014, GO:0031981, GO:0005840	ciliary cytoplasm, nuclear lumen, ribosome	GO:0003735	structural constituent of ribosome	GO:0006412	translation	null	null
Tb927.10.13990	1.12194	7.18647	259.175	2.59665e-58	2.78917e-57	hypothetical protein, conserved	null	null	null	null	null	null	null	null	null
Tb927.5.2080	1.12139	7.70945	366.393	1.14196e-81	1.72628e-80	GMP reductase	GMPR	GO:0020015	glycosome	GO:0003920	GMP reductase activity	null	null	1.1.1.205 (IMP dehydrogenase); 1.7.1.7 (GMP reductase)	1.1.1.205 (IMP dehydrogenase)
Tb927.11.5600	1.12027	6.0889	200.833	1.37416e-45	1.193e-44	Archaic Translocase of outer membrane 14 kDa subunit	ATOM14	GO:0005742, GO:0005739	mitochondrial outer membrane translocase complex, mitochondrion	null	null	GO:0030150	protein import into mitochondrial matrix	null	null
Tb927.10.7870	1.11961	7.2114	300.669	2.35563e-67	2.90207e-66	hypothetical protein, conserved	null	null	null	null	null	null	null	null	null
Tb927.9.14200	1.11715	6.27445	199.248	3.04736e-45	2.633e-44	methyltransferase domain containing protein, putative	null	GO:0005737, GO:0005743	cytoplasm, mitochondrial inner membrane	null	null	null	null	null	null
Tb927.7.6000	1.11695	7.77865	118.774	1.17395e-27	6.68142e-27	protein associated with differentiation 8, putative	null	GO:0005737	cytoplasm	null	null	null	null	null	null
Tb927.2.2130	1.11388	6.38796	283.374	1.38156e-63	1.61628e-62	small GTP-binding protein RAB6, putative	null	GO:0005886	plasma membrane	GO:0003924	GTPase activity	GO:0007067, GO:0016191	mitotic nuclear division, synaptic vesicle uncoating	null	null
Tb927.9.6980	1.11219	3.47597	40.7768	1.70647e-10	4.94784e-10	#N/A	#N/A	#N/A	#N/A	#N/A	#N/A	#N/A	#N/A	#N/A	#N/A
Tb927.9.15590	1.11011	6.0072	109.144	1.50892e-25	8.13775e-25	BARP protein	BARP	GO:0009986	cell surface	null	null	null	null	null	null
Tb927.1.600	1.10786	7.33297	165.744	6.29214e-38	4.66246e-37	phosphate-repressible phosphate permease, putative	null	null	null	GO:0015114	phosphate ion transmembrane transporter activity	null	null	null	null
Tb927.7.2680	1.10676	7.75872	56.4529	5.75622e-14	2.04242e-13	zinc finger protein family member, putative	ZC3H22	GO:0005737	cytoplasm	GO:0003723	RNA binding	GO:0010608	posttranscriptional regulation of gene expression	null	null
Tb927.11.4300	1.10646	10.3691	319.351	2.00521e-71	2.64297e-70	60S ribosomal protein L18, putative	RPL18	GO:0005840	ribosome	GO:0003735	structural constituent of ribosome	null	null	null	null
Tb927.9.15110	1.10619	8.31355	191.319	1.63875e-43	1.36136e-42	60S ribosomal protein L5, putative	null	GO:0005737, GO:0005840	cytoplasm, ribosome	GO:0008097, GO:0032403, GO:0003735	5S rRNA binding, protein complex binding, structural constituent of ribosome	GO:0042255, GO:0006412	ribosome assembly, translation	null	null
Tb927.5.1110	1.10405	10.5882	375.584	1.13897e-83	1.74507e-82	60S ribosomal protein L8, putative	null	GO:0005840	ribosome	GO:0032403, GO:0003735	protein complex binding, structural constituent of ribosome	GO:0006412	translation	null	null
Tb927.10.12850	1.10347	10.5044	317.937	4.07625e-71	5.33388e-70	ttaggg binding factor	TRF	GO:0005654	nucleoplasm	null	null	null	null	null	null
Tb927.9.8070	1.10244	6.43461	95.6755	1.35345e-22	6.67511e-22	QM-like protein	QM	GO:0005737, GO:0005840	cytoplasm, ribosome	GO:0003735	structural constituent of ribosome	GO:0006412	translation	null	null
Tb927.11.13800	1.10158	5.61253	89.4101	3.209e-21	1.50168e-20	hypothetical protein, conserved	null	null	null	null	null	null	null	null	null
Tb927.11.12070	1.09926	5.63351	135.644	2.38726e-31	1.49493e-30	hypothetical protein, conserved	null	null	null	null	null	GO:0010608	posttranscriptional regulation of gene expression	null	null
Tb927.2.2920	1.09573	6.55093	200.572	1.56697e-45	1.35909e-44	UAA transporter family, putative	null	null	null	null	null	null	null	null	null
Tb927.9.5690	1.0952	9.68351	210.024	1.35692e-47	1.22136e-46	60S acidic ribosomal protein, putative	null	GO:0005840	ribosome	GO:0003735	structural constituent of ribosome	GO:0006414	translational elongation	null	null
Tb927.11.10680	1.09496	3.86198	35.7802	2.2088e-09	5.96502e-09	#N/A	#N/A	#N/A	#N/A	#N/A	#N/A	#N/A	#N/A	#N/A	#N/A
Tb927.6.2590	1.09363	6.60782	255.888	1.35157e-57	1.43644e-56	hypothetical protein, conserved	null	GO:0005739	mitochondrion	null	null	null	null	null	null
Tb927.4.5060	1.09281	6.44798	126.793	2.06189e-29	1.22994e-28	hypothetical protein	null	null	null	null	null	null	null	null	null
Tb927.1.1280	1.09281	4.42405	25.8039	3.77925e-07	8.74773e-07	#N/A	#N/A	#N/A	#N/A	#N/A	#N/A	#N/A	#N/A	#N/A	#N/A
Tb927.7.3440	1.09201	8.28123	203.866	2.99325e-46	2.63913e-45	I/6 autoantigen	null	GO:0015630	microtubule cytoskeleton	GO:0005509, GO:0005200	calcium ion binding, structural constituent of cytoskeleton	null	null	null	null
Tb927.9.12570	1.09136	7.84814	156.803	5.65062e-36	3.96639e-35	glycerol kinase, glycosomal	glk1	GO:0020015	glycosome	GO:0005524, GO:0004370	ATP binding, glycerol kinase activity	GO:0006072	glycerol-3-phosphate metabolic process	2.7.1.30 (Glycerol kinase)	2.7.1.30 (Glycerol kinase)
Tb927.8.4950	1.09105	6.85842	78.0191	1.02047e-18	4.39181e-18	kinesin, putative	null	GO:0020016, GO:0030863, GO:0005871	ciliary pocket, cortical cytoskeleton, kinesin complex	GO:0005524, GO:0003774	ATP binding, motor activity	null	null	null	3.6.4.4 (Plus-end-directed kinesin ATPase)
Tb927.1.1480	1.09046	4.85197	23.3779	1.33098e-06	2.95104e-06	#N/A	#N/A	#N/A	#N/A	#N/A	#N/A	#N/A	#N/A	#N/A	#N/A
Tb927.9.6870	1.0898	5.72788	151.59	7.78748e-35	5.30991e-34	RNA-binding protein, putative	RBSR1	GO:0005634	nucleus	GO:0003723	RNA binding	GO:0006396	RNA processing	null	null
Tb927.6.3740	1.08956	6.47705	163.843	1.63669e-37	1.19808e-36	heat shock 70 kDa protein, mitochondrial precursor, putative	null	GO:0005739	mitochondrion	null	null	GO:0010608	posttranscriptional regulation of gene expression	null	null
Tb927.6.140	1.08926	6.59691	273.375	2.08642e-61	2.35275e-60	retrotransposon hot spot protein 5 (RHS5), putative	null	null	null	null	null	null	null	null	null
Tb927.5.3120	1.08723	7.56697	391.599	3.71335e-87	5.88868e-86	eukaryotic translation initiation factor 2 beta subunit, putative	EIF2B	GO:0005737, GO:0005850	cytoplasm, eukaryotic translation initiation factor 2 complex	GO:0003743, GO:0031369	translation initiation factor activity, translation initiation factor binding	GO:0001731	formation of translation preinitiation complex	null	null
Tb927.3.5190	1.08603	6.71747	216.36	5.62875e-49	5.21682e-48	hypothetical protein, conserved	null	GO:0097014, GO:0031981	ciliary cytoplasm, nuclear lumen	null	null	null	null	null	null
Tb927.11.6300	1.08585	10.8685	257.549	5.87065e-58	6.27612e-57	40S ribosomal protein S5, putative	null	GO:0005737	cytoplasm	GO:0003729, GO:0003735	mRNA binding, structural constituent of ribosome	GO:0006412	translation	null	null
Tb927.5.1480	1.08245	5.1587	80.3547	3.12881e-19	1.36999e-18	hypothetical protein	null	null	null	null	null	null	null	null	null
Tb927.10.15120	1.07996	9.85658	232.061	2.11731e-52	2.09076e-51	40S ribosomal protein S13, putative	null	GO:0035869	ciliary transition zone	GO:0003735	structural constituent of ribosome	GO:0006412	translation	null	null
Tb927.7.1050	1.07681	8.54014	147.992	4.76318e-34	3.20198e-33	40S ribosomal protein S16, putative	null	GO:0005840	ribosome	GO:0003729, GO:0003735	mRNA binding, structural constituent of ribosome	GO:0006412	translation	null	null
Tb927.8.1490	1.07605	5.81619	146.27	1.13341e-33	7.55189e-33	Protein of unknown function (DUF1674), putative	null	GO:0005739	mitochondrion	null	null	null	null	null	null
Tb927.10.15420	1.07499	6.35691	307.311	8.41319e-69	1.05955e-67	methyltransferase domain containing protein, putative	null	null	null	null	null	null	null	null	2.1.1.- (Methyltransferases.)
Tb927.1.590	1.07495	6.73232	229.187	8.9686e-52	8.74173e-51	#N/A	#N/A	#N/A	#N/A	#N/A	#N/A	#N/A	#N/A	#N/A	#N/A
Tb927.7.1280	1.07494	4.69406	47.8317	4.64431e-12	1.48339e-11	hypothetical protein, conserved	null	null	null	null	null	null	null	null	null
Tb927.10.5010	1.07473	8.22047	393.643	1.33291e-87	2.1362e-86	Elongation factor G1, mitochondrial, putative	EF-G1	GO:0005737, GO:0005739	cytoplasm, mitochondrion	null	null	GO:0040007, GO:0006119	growth, oxidative phosphorylation	null	null
Tb927.11.4290	1.07461	9.94844	276.058	5.42704e-62	6.15813e-61	40S ribosomal protein S12	RPS12	GO:0005737, GO:0005840	cytoplasm, ribosome	GO:0003735	structural constituent of ribosome	GO:0010608, GO:0006412	posttranscriptional regulation of gene expression, translation	null	null
Tb927.6.1570	1.07453	7.12528	454.517	7.5019e-101	1.38916e-99	2-hydroxy-3-oxopropionate reductase, putative	null	GO:0097014	ciliary cytoplasm	null	null	null	null	1.1.1.31 (3-hydroxyisobutyrate dehydrogenase)	1.1.1.31 (3-hydroxyisobutyrate dehydrogenase)
Tb927.9.8530	1.074	3.63892	43.1956	4.95312e-11	1.48413e-10	#N/A	#N/A	#N/A	#N/A	#N/A	#N/A	#N/A	#N/A	#N/A	#N/A
Tb927.9.15360	1.07365	10.0741	356.588	1.5577e-79	2.275e-78	40S ribosomal protein S6, putative	null	GO:0005737, GO:0005840	cytoplasm, ribosome	GO:0003729	mRNA binding	GO:0001558, GO:0042127, GO:0006412	regulation of cell growth, regulation of cell proliferation, translation	null	null
Tb927.10.3830	1.07251	9.09066	262.261	5.51645e-59	5.97505e-58	hypothetical protein	null	null	null	null	null	null	null	null	null
Tb927.11.6700	1.07213	5.86852	160.511	8.75016e-37	6.27834e-36	hypothetical protein, conserved	null	GO:0005739	mitochondrion	null	null	null	null	null	null
Tb927.11.1880	1.07184	5.02685	82.55	1.0303e-19	4.57995e-19	histone H1	null	GO:0005634, GO:0035328	nucleus, transcriptionally silent chromatin	GO:0031490	chromatin DNA binding	GO:0070827, GO:0006334	chromatin maintenance, nucleosome assembly	null	null
Tb927.7.320	1.07126	6.33089	173.541	1.24658e-39	9.4696e-39	hypothetical protein, conserved	TbRBP8	null	null	GO:0003723	RNA binding	GO:0006396	RNA processing	null	null
Tb927.11.11820	1.06906	7.70181	168.938	1.26199e-38	9.44404e-38	40S ribosomal protein S17, putative	null	GO:0005840	ribosome	GO:0003735	structural constituent of ribosome	GO:0006412	translation	null	null
Tb927.10.4000	1.06798	6.61003	204.892	1.78821e-46	1.58127e-45	methylglutaconyl-CoA hydratase, mitochondrial precursor, putative	null	GO:0005739	mitochondrion	GO:0003824	catalytic activity	null	null	4.2.1.18 (Methylglutaconyl-CoA hydratase)	4.2.1.18 (Methylglutaconyl-CoA hydratase)
Tb927.11.5830	1.06771	7.17559	193.802	4.70524e-44	3.96704e-43	YL1 nuclear protein, putative	null	null	null	null	null	null	null	null	null
Tb927.8.5790	1.06729	7.3508	223.205	1.8083e-50	1.73088e-49	hypothetical protein	null	GO:0005739	mitochondrion	null	null	null	null	null	null
Tb927.11.9730	1.0666	9.74657	178.777	8.96252e-41	7.00221e-40	60S ribosomal protein L34, putative	null	GO:0005840	ribosome	GO:0003735	structural constituent of ribosome	GO:0006412	translation	null	null
Tb927.11.9040	1.06519	6.00569	180.235	4.30654e-41	3.3998e-40	conserved protein	null	null	null	null	null	null	null	null	null
Tb927.10.270	1.06477	9.21492	206.22	9.17388e-47	8.15206e-46	60S ribosomal protein L32, putative	null	GO:0005737, GO:0005840	cytoplasm, ribosome	GO:0003735	structural constituent of ribosome	null	null	null	null
Tb927.10.1160	1.06339	4.77721	72.4784	1.6887e-17	6.9791e-17	hypothetical protein, conserved	null	GO:0005739	mitochondrion	null	null	null	null	null	null
Tb927.10.5500	1.06187	7.30845	307.191	8.93651e-69	1.12389e-67	hypothetical protein, conserved	null	GO:0005739	mitochondrion	null	null	null	null	null	null
Tb927.9.2260	1.06005	7.23206	269.015	1.86024e-60	2.05922e-59	PQ loop repeat, putative	null	null	null	null	null	null	null	null	null
Tb927.11.2580	1.05935	6.36057	279.045	1.21231e-62	1.38956e-61	Present in the outer mitochondrial membrane proteome 11	POMP11	GO:0000331, GO:0005741, GO:0005739	contractile vacuole, mitochondrial outer membrane, mitochondrion	null	null	null	null	null	null
Tb927.7.7210	1.05888	7.24414	331.821	3.85555e-74	5.31386e-73	Present in the outer mitochondrial membrane proteome 37	POMP37	GO:0005741	mitochondrial outer membrane	null	null	null	null	null	null
Tb927.10.7340	1.05773	9.74754	156.481	6.64721e-36	4.65871e-35	40S ribosomal protein S24E, putative	null	GO:0005737, GO:0005840	cytoplasm, ribosome	GO:0003735	structural constituent of ribosome	GO:0006412	translation	null	null
Tb927.9.15580	1.05657	5.22774	64.3332	1.05061e-15	4.04133e-15	BARP protein	BARP	GO:0009986	cell surface	null	null	null	null	null	null
Tb927.8.2290	1.05583	5.2718	130.911	2.59001e-30	1.58356e-29	hypothetical protein, conserved	null	GO:0005930, GO:0005634	axoneme, nucleus	null	null	null	null	null	null
Tb927.1.570	1.05569	6.6149	188.448	6.93489e-43	5.66235e-42	Histone-lysine N-methyltransferase, H3 lysine-76 specific	DOT1B	GO:0031981	nuclear lumen	GO:0018024	histone-lysine N-methyltransferase activity	GO:0020033, GO:0051726	antigenic variation, regulation of cell cycle	2.1.1.43 (Histone-lysine N-methyltransferase)	2.1.1.43 (Histone-lysine N-methyltransferase)
Tb927.11.3590	1.05551	9.67286	346.814	2.09387e-77	2.99054e-76	40S ribosomal protein S4, putative	null	GO:0005840	ribosome	GO:0003729, GO:0032403, GO:0003735	mRNA binding, protein complex binding, structural constituent of ribosome	GO:0006412	translation	null	null
Tb927.7.2670	1.05457	7.00283	168.608	1.48977e-38	1.11302e-37	zinc finger protein family member, putative	ZC3H21	GO:0005737	cytoplasm	GO:0005515	protein binding	GO:0010608	posttranscriptional regulation of gene expression	null	null
Tb927.10.9800	1.05226	10.0892	312.955	4.95961e-70	6.40646e-69	60S ribosomal protein L22	null	GO:0005737, GO:0005840	cytoplasm, ribosome	GO:0003735	structural constituent of ribosome	GO:0006412	translation	null	null
Tb927.11.350	1.05173	6.83751	318.035	3.88085e-71	5.08554e-70	RNA-binding protein, putative	null	GO:0005737, GO:0016281	cytoplasm, eukaryotic translation initiation factor 4F complex	null	null	null	null	null	null
Tb927.9.14370	1.0508	9.70561	181.104	2.78245e-41	2.20429e-40	60S ribosomal protein L26, putative	null	GO:0005737	cytoplasm	GO:0003735	structural constituent of ribosome	GO:0006412	translation	null	null
Tb927.11.10140	1.04977	6.25872	225.298	6.32241e-51	6.08389e-50	hypothetical protein, conserved	null	GO:0005743	mitochondrial inner membrane	null	null	null	null	null	null
Tb927.10.8550	1.04907	3.94691	69.4735	7.74467e-17	3.12096e-16	#N/A	#N/A	#N/A	#N/A	#N/A	#N/A	#N/A	#N/A	#N/A	#N/A
Tb927.7.6660	1.0485	5.96188	155.317	1.19362e-35	8.33322e-35	chaperone protein DnaJ, putative	null	GO:0005783, GO:0016021, GO:0005739	endoplasmic reticulum, integral component of membrane, mitochondrion	GO:0051082	unfolded protein binding	GO:0006457	protein folding	null	null
Tb927.3.3310	1.04786	7.27874	132.571	1.12209e-30	6.94023e-30	60S ribosomal protein L13, putative	null	GO:0005840	ribosome	GO:0003735	structural constituent of ribosome	null	null	null	null
Tb927.10.14580	1.04749	9.88065	213.624	2.22507e-48	2.03927e-47	60S ribosomal protein L17, putative	null	GO:0005737	cytoplasm	GO:0003735	structural constituent of ribosome	GO:0006412	translation	null	null
Tb927.10.160	1.04736	6.2385	143.419	4.75895e-33	3.1136e-32	Kinetoplast poly(A) polymerase 2	KPAP2	GO:0005739	mitochondrion	GO:0004652	polynucleotide adenylyltransferase activity	GO:0006378	mRNA polyadenylation	2.7.7.19 (Polynucleotide adenylyltransferase)	2.7.7.19 (Polynucleotide adenylyltransferase)
Tb927.11.5950	1.04734	7.67942	140.671	1.8987e-32	1.22194e-31	hypothetical protein, conserved	null	null	null	null	null	null	null	null	null
Tb927.10.3940	1.04666	9.28254	278.406	1.67128e-62	1.91079e-61	40S ribosomal protein S3A, putative	null	GO:0005654, GO:0005840	nucleoplasm, ribosome	GO:0003729, GO:0003735	mRNA binding, structural constituent of ribosome	GO:0006412	translation	null	null
Tb927.6.4070	1.04496	6.57814	207.279	5.38905e-47	4.80294e-46	hypothetical protein, conserved	null	GO:0005739	mitochondrion	null	null	null	null	null	null
Tb927.9.1960	1.04457	6.916	238.31	9.1898e-54	9.22546e-53	nitrilase, putative	null	null	null	null	null	null	null	3.5.5.1 (Nitrilase)	3.5.-.- (Acting on carbon-nitrogen bonds, other than peptide bonds.)
Tb927.10.6070	1.04448	10.295	139.797	2.94833e-32	1.88672e-31	universal minicircle sequence binding protein 1	UMSBP1	GO:0005737	cytoplasm	GO:0003729	mRNA binding	GO:0033955, GO:0007067	mitochondrial DNA inheritance, mitotic nuclear division	null	null
Tb927.7.3680	1.0436	9.69553	190.509	2.46147e-43	2.03735e-42	ubiquitin/ribosomal protein S27a, putative	null	null	null	null	null	null	null	null	null
Tb927.10.11390	1.04319	10.2582	282.486	2.15697e-63	2.51045e-62	60S ribosomal protein L6, putative	null	GO:0005737, GO:0000315	cytoplasm, organellar large ribosomal subunit	GO:0003735	structural constituent of ribosome	GO:0006412	translation	null	null
Tb927.10.12000	1.0422	6.18849	119.755	7.15595e-28	4.10628e-27	iron-sulfur cluster assembly protein, putative	null	GO:0005737, GO:0005739	cytoplasm, mitochondrion	GO:0051536	iron-sulfur cluster binding	GO:0034227	tRNA thio-modification	null	null
Tb927.5.1360	1.03843	7.18544	213.186	2.77193e-48	2.53278e-47	nucleoside 2-deoxyribosyltransferase	NDRT	null	null	null	null	null	null	2.4.2.6 (Nucleoside deoxyribosyltransferase)	2.4.2.6 (Nucleoside deoxyribosyltransferase)
Tb927.7.6200	1.03725	5.48819	119.654	7.53284e-28	4.31435e-27	chaperone protein DnaJ, putative	null	GO:0020015, GO:0016021, GO:0005743, GO:0005739	glycosome, integral component of membrane, mitochondrial inner membrane, mitochondrion	GO:0051082	unfolded protein binding	GO:0006457	protein folding	null	null
Tb927.10.13490	1.03711	7.02406	244.842	3.45964e-55	3.53579e-54	CAMK/CAMKL family protein kinase, putative	null	GO:0097014, GO:0005654	ciliary cytoplasm, nucleoplasm	GO:0005524	ATP binding	GO:0006468	protein phosphorylation	2.7.1.- (Phosphotransferases with an alcohol group as acceptor.)	2.7.1.- (Phosphotransferases with an alcohol group as acceptor.)
Tb927.9.8130	1.03508	6.51403	123.471	1.09996e-28	6.42178e-28	nascent polypeptide associated complex subunit, putative	null	GO:0005737, GO:0005854	cytoplasm, nascent polypeptide-associated complex	GO:0003713	transcription coactivator activity	GO:0051083, GO:0006412	'de novo' cotranslational protein folding, translation	null	null
Tb927.5.1050	1.034	6.73608	193.377	5.82415e-44	4.90127e-43	hypothetical protein	null	null	null	null	null	null	null	null	null
Tb927.11.3000	1.03332	8.96109	147.181	7.16306e-34	4.801e-33	60S ribosomal protein L37, putative	null	null	null	GO:0003735	structural constituent of ribosome	GO:0006412	translation	null	null
Tb927.11.8910	1.0326	6.62387	177.182	1.99816e-40	1.55441e-39	NADH dehydrogenase subunit NB6M, putative	null	GO:0030964, GO:0031966, GO:0005739	NADH dehydrogenase complex, mitochondrial membrane, mitochondrion	GO:0008137	NADH dehydrogenase (ubiquinone) activity	GO:0006735	NADH regeneration	1.6.5.3 (NADH:ubiquinone reductase (H(+)-translocating))	1.6.5.3 (NADH:ubiquinone reductase (H(+)-translocating))
Tb927.11.10800	1.03216	6.76361	325.227	1.05302e-72	1.4147e-71	Domain of unknown function (DUF4496), putative	null	GO:0005930	axoneme	null	null	null	null	null	null
Tb927.10.14600	1.03044	7.77218	96.7898	7.70918e-23	3.83975e-22	40S ribosomal protein S2, putative	RPS2	GO:0005840	ribosome	GO:0003735	structural constituent of ribosome	GO:0006412	translation	null	null
Tb927.1.1000	1.02955	6.99313	300.561	2.48661e-67	3.05927e-66	developmentally regulated phosphoprotein	null	GO:0005739	mitochondrion	null	null	null	null	null	2.7.11.2 ([Pyruvate dehydrogenase (acetyl-transferring)] kinase)
Tb927.10.4040	1.02621	6.96534	260.958	1.06109e-58	1.14655e-57	3-keto-dihydrosphingosine reductase	null	GO:0005789	endoplasmic reticulum membrane	GO:0047560	3-dehydrosphinganine reductase activity	GO:0006633	fatty acid biosynthetic process	1.1.1.102 (3-dehydrosphinganine reductase)	1.1.1.102 (3-dehydrosphinganine reductase)
Tb927.11.13180	1.02453	8.43846	352.375	1.2881e-78	1.87219e-77	Present in the outer mitochondrial membrane proteome 10	POMP10	GO:0005743, GO:0005741	mitochondrial inner membrane, mitochondrial outer membrane	null	null	null	null	null	null
Tb927.3.3750	1.02118	7.93084	163.009	2.48998e-37	1.81244e-36	paraflagellar rod component, putative	PFC7	GO:0005737	cytoplasm	null	null	null	null	null	null
Tb927.8.6180	1.02032	9.85676	228.724	1.13157e-51	1.10058e-50	60S ribosomal protein L26, putative	null	GO:0097014, GO:0031981	ciliary cytoplasm, nuclear lumen	GO:0003735	structural constituent of ribosome	GO:0006412	translation	null	null
Tb927.8.4630	1.02031	6.90959	139.209	3.96409e-32	2.52248e-31	hypothetical protein, conserved	null	null	null	null	null	null	null	null	null
Tb927.11.7330	1.01876	6.09382	161.733	4.73187e-37	3.41683e-36	hypothetical protein, conserved	null	GO:0005739	mitochondrion	null	null	null	null	null	null
Tb927.6.1860	1.01873	6.0985	140.408	2.16729e-32	1.39282e-31	conserved protein	null	GO:0005739	mitochondrion	null	null	null	null	null	null
Tb927.10.1030	1.01814	7.08215	186.398	1.94324e-42	1.57389e-41	serine peptidase, Clan SC, Family S10	CBP1	null	null	GO:0004185	serine-type carboxypeptidase activity	GO:0006508	proteolysis	3.4.16.5 (Carboxypeptidase C)	3.4.16.5 (Carboxypeptidase C)
Tb927.11.10770	1.01784	8.0299	336.444	3.79548e-75	5.27118e-74	VHS domain containing protein, putative	null	GO:0005737	cytoplasm	null	null	null	null	null	null
Tb927.11.3460	1.01663	6.70824	196.664	1.11676e-44	9.53084e-44	hypothetical protein, conserved	null	null	null	null	null	null	null	null	null
Tb927.5.460	1.01461	5.76367	56.6556	5.19228e-14	1.84667e-13	hypothetical protein, conserved	null	null	null	null	null	null	null	null	null
Tb927.10.4750	1.01159	7.80287	226.416	3.60567e-51	3.48074e-50	hypothetical protein, conserved	null	null	null	null	null	null	null	null	null
Tb927.10.6270	1.01082	3.62619	38.7658	4.77837e-10	1.3496e-09	hypothetical protein	null	null	null	null	null	null	null	null	null
Tb927.3.3660	1.01059	6.61527	255.512	1.63264e-57	1.7311e-56	NADH-ubiquinone oxidoreductase complex I subunit, putative	null	GO:0020023, GO:0005747	kinetoplast, mitochondrial respiratory chain complex I	null	null	null	null	null	null
Tb927.10.1690	1.01012	5.75919	107.552	3.36942e-25	1.79682e-24	nucleotide binding protein, putative	NBP 1	GO:0005829	cytosol	GO:0000166	nucleotide binding	null	null	null	null
Tb927.11.5390	1.0093	6.5621	179.527	6.1488e-41	4.8373e-40	hypothetical protein, conserved	null	null	null	null	null	null	null	null	null
Tb927.4.2180	1.00912	10.2023	365.863	1.48911e-81	2.24357e-80	60S ribosomal protein L35a, putative	null	null	null	null	null	null	null	null	null
Tb927.2.2880	1.00866	5.91715	183.745	7.3753e-42	5.91003e-41	TPR repeat/Tetratricopeptide repeat, putative	null	null	null	null	null	null	null	null	null
Tb927.6.1530	1.00789	7.31436	197.33	7.9899e-45	6.84471e-44	Glutamine amidotransferase class-I, putative	null	null	null	null	null	null	null	null	null
Tb927.8.6410	1.00705	6.46744	184.917	4.09256e-42	3.29699e-41	short-chain dehydrogenase, putative	null	GO:0005737, GO:0016021, GO:0005743	cytoplasm, integral component of membrane, mitochondrial inner membrane	GO:0016491	oxidoreductase activity	null	null	null	null
Tb927.10.12730	1.00702	5.80237	41.2011	1.37345e-10	4.00405e-10	hypothetical protein	null	GO:0097014, GO:0031981	ciliary cytoplasm, nuclear lumen	null	null	null	null	null	null
Tb927.8.2300	1.00534	6.16835	152.407	5.16289e-35	3.54166e-34	hypothetical protein, conserved	null	GO:0005737, GO:0005739	cytoplasm, mitochondrion	null	null	null	null	null	null
Tb927.10.13500	1.00433	10.5042	318.41	3.2154e-71	4.21964e-70	60S ribosomal protein L10a	RPL10A	GO:0005737, GO:0005840	cytoplasm, ribosome	GO:0003735	structural constituent of ribosome	GO:0006412	translation	null	null
Tb927.3.4920	1.00357	7.09676	293.175	1.01087e-65	1.22045e-64	LETM1 and EF-hand domain-containing protein 1, putative	null	GO:0016021, GO:0005743, GO:0005739	integral component of membrane, mitochondrial inner membrane, mitochondrion	GO:0005509, GO:0005432	calcium ion binding, calcium:sodium antiporter activity	GO:0006851	mitochondrial calcium ion transport	null	null
Tb927.9.1590	1.00298	5.00411	88.0503	6.38099e-21	2.95852e-20	hypothetical protein, conserved	null	null	null	null	null	null	null	null	null
Tb927.7.6770	1.00286	8.13172	263.58	2.84497e-59	3.09259e-58	Acyl CoA binding protein, putative	null	GO:0097014, GO:0005654	ciliary cytoplasm, nucleoplasm	null	null	null	null	null	null
Tb927.10.7320	1.00138	6.20392	213.438	2.4421e-48	2.23366e-47	hypothetical protein, conserved	null	GO:0097014, GO:0031981	ciliary cytoplasm, nuclear lumen	null	null	null	null	null	null
Tb927.11.9800	1.00048	6.35427	180.583	3.61535e-41	2.85663e-40	hypothetical protein, conserved	null	GO:0005737	cytoplasm	null	null	null	null	null	null
Tb927.4.1750	1.00026	5.45408	154.44	1.85621e-35	1.29193e-34	hypothetical protein, conserved	null	GO:0005739	mitochondrion	null	null	null	null	null	null

## Sheet: Downregulated in PF
GeneID	logFC	logCPM	LR	PValue	FDR	Product Description	Gene Name or Symbol	Curated GO Component IDs	Curated GO Components	Curated GO Function IDs	Curated GO Functions	Curated GO Process IDs	Curated GO Processes	EC numbers	EC numbers from OrthoMCL
Tb11.1690	-22.1229	13.5715	9436.53	0	0	#N/A	#N/A	#N/A	#N/A	#N/A	#N/A	#N/A	#N/A	#N/A	#N/A
Tb08.27P2.260	-19.0634	10.5386	7746.44	0	0	variant surface glycoprotein (VSG, atypical), putative	null	null	null	null	null	null	null	null	null
Tb927.11.19460	-16.3351	7.64482	4075.22	0	0	#N/A	#N/A	#N/A	#N/A	#N/A	#N/A	#N/A	#N/A	#N/A	#N/A
Tb927.11.18480	-15.6484	6.98763	4040.15	0	0	#N/A	#N/A	#N/A	#N/A	#N/A	#N/A	#N/A	#N/A	#N/A	#N/A
Tb927.5.1390	-13.3636	5.75573	2865.21	0	0	64 kDa invariant surface glycoprotein	ISG64	null	null	null	null	null	null	null	null
Tb10.v4.0205	-13.2896	6.21112	1472.43	3.85371203756172e-322	3.63484095645405e-320	#N/A	#N/A	#N/A	#N/A	#N/A	#N/A	#N/A	#N/A	#N/A	#N/A
Tb927.9.7330	-13.0374	5.0978	1485.56	0	0	expression site-associated gene 2 (ESAG2) protein, putative	null	GO:0016021	integral component of membrane	null	null	null	null	null	null
Tb09.v4.0039	-12.7172	3.79587	585.442	2.45696e-129	6.26697e-128	#N/A	#N/A	#N/A	#N/A	#N/A	#N/A	#N/A	#N/A	#N/A	#N/A
Tb927.11.19190	-12.3983	3.47085	515.118	4.88387e-114	1.03811e-112	#N/A	#N/A	#N/A	#N/A	#N/A	#N/A	#N/A	#N/A	#N/A	#N/A
Tb11.1120	-12.2355	3.55051	983.159	8.22052e-216	4.20547e-214	#N/A	#N/A	#N/A	#N/A	#N/A	#N/A	#N/A	#N/A	#N/A	#N/A
Tb927.3.570	-11.9324	5.75431	2450.87	0	0	expression site-associated gene 2 (ESAG2) protein, putative	null	null	null	null	null	null	null	null	null
Tb11.01.6240	-11.8099	6.41457	5061.31	0	0	expression site-associated gene 2 (ESAG2) protein, putative	null	null	null	null	null	null	null	null	null
Tb927.5.1430	-11.3168	5.17495	2667.54	0	0	64 kDa invariant surface glycoprotein	ISG64	null	null	null	null	null	null	null	null
Tb927.9.7410	-11.2908	3.71929	682.111	2.32242e-150	6.82776e-149	expression site-associated gene 2 (ESAG2) protein, putative	null	GO:0016021	integral component of membrane	null	null	null	null	null	null
Tb927.11.130	-11.1207	3.83418	1059.72	1.88068e-232	1.08469e-230	#N/A	#N/A	#N/A	#N/A	#N/A	#N/A	#N/A	#N/A	#N/A	#N/A
Tb927.9.7320	-10.9951	3.41774	727.61	2.96437e-160	9.65553e-159	expression site-associated gene 11 (ESAG11) protein, putative	null	GO:0016021	integral component of membrane	null	null	null	null	null	null
Tb927.5.1410	-10.9513	5.29929	1857.47	0	0	64 kDa invariant surface glycoprotein	ISG64	null	null	null	null	null	null	null	null
Tb927.3.1480	-10.7142	3.73047	701.436	1.45669e-154	4.50182e-153	hypothetical protein, conserved	null	null	null	null	null	null	null	null	null
Tb11.1431	-10.7089	1.90171	399.026	8.97373e-89	1.45883e-87	#N/A	#N/A	#N/A	#N/A	#N/A	#N/A	#N/A	#N/A	#N/A	#N/A
Tb927.6.5490	-10.668	4.53075	690.25	3.94438e-152	1.19854e-150	expression site-associated gene 3 (ESAG3), degenerate	null	null	null	null	null	null	null	null	null
Tb927.11.17140	-10.6515	1.77279	310.442	1.74991e-69	2.2349e-68	#N/A	#N/A	#N/A	#N/A	#N/A	#N/A	#N/A	#N/A	#N/A	#N/A
Tb927.11.120	-10.2986	3.76369	624.289	8.72692e-138	2.36593e-136	#N/A	#N/A	#N/A	#N/A	#N/A	#N/A	#N/A	#N/A	#N/A	#N/A
Tb927.1.20	-10.2927	6.95837	2048.41	0	0	expression site-associated gene 3 (ESAG3), pseudogene	null	null	null	null	null	null	null	null	null
Tb927.9.7400	-10.2436	2.9779	517.38	1.57227e-114	3.36569e-113	expression site-associated gene 11 (ESAG11) protein, putative	null	GO:0016021	integral component of membrane	null	null	null	null	null	null
Tb927.5.5230	-10.2175	1.80752	556.205	5.6254e-123	1.32651e-121	expression site-associated gene (ESAG, pseudogene), putative	null	null	null	null	null	null	null	null	null
Tb927.3.2510.1	-10.1344	1.93225	436.173	7.36667e-97	1.32352e-95	#N/A	#N/A	#N/A	#N/A	#N/A	#N/A	#N/A	#N/A	#N/A	#N/A
Tb10.v4.0163	-10.1054	1.40998	287.231	1.99499e-64	2.36758e-63	variant surface glycoprotein (VSG), putative	null	null	null	null	null	null	null	null	null
Tb08.27P2.160	-10.1047	3.84125	705.433	1.96882e-155	6.14746e-154	expression site-associated gene 3 (ESAG3), degenerate	null	null	null	null	null	null	null	null	null
Tb11.01.6250	-10.0905	6.30627	2869.51	0	0	expression site-associated gene 11 (ESAG11) protein, putative	null	null	null	null	null	null	null	null	null
Tb05.5K5.310	-10.081	2.896	283.345	1.40172e-63	1.63564e-62	expression site-associated gene 3 (ESAG3), degenerate	null	null	null	null	null	null	null	null	null
Tb927.1.5170	-10.0751	5.33168	2212.47	0	0	variant surface glycoprotein (VSG)-related, putative	null	GO:0016021	integral component of membrane	GO:0046789	host cell surface receptor binding	GO:0020033	antigenic variation	null	null
Tb927.5.1420	-9.94843	4.1745	375.825	1.00889e-83	1.55102e-82	hypothetical protein	null	null	null	null	null	null	null	null	null
Tb05.5K5.500	-9.88973	5.37148	889.398	1.97998e-195	8.49701e-194	expression site-associated gene 3 (ESAG3), degenerate	null	null	null	null	null	null	null	null	null
Tb927.11.19470	-9.80949	1.61108	307.692	6.95023e-69	8.76523e-68	expression site-associated gene 3 (ESAG3), frameshifted and degenerate	null	null	null	null	null	null	null	null	null
Tb927.11.110	-9.72516	3.05722	419.854	2.62619e-93	4.53819e-92	#N/A	#N/A	#N/A	#N/A	#N/A	#N/A	#N/A	#N/A	#N/A	#N/A
Tb927.6.5230	-9.67012	1.3769	283.569	1.253e-63	1.46778e-62	variant surface glycoprotein, degenerate	null	null	null	null	null	null	null	null	null
Tb927.1.5240	-9.64786	2.55145	308.721	4.14725e-69	5.23756e-68	expression site-associated gene 1 (ESAG1) protein, putative	null	GO:0016021	integral component of membrane	null	null	null	null	null	null
Tb927.11.4110	-9.57388	2.76173	378.111	3.20769e-84	4.9566e-83	#N/A	#N/A	#N/A	#N/A	#N/A	#N/A	#N/A	#N/A	#N/A	#N/A
Tb05.5K5.420	-9.57012	3.48058	511.836	2.5274e-113	5.33463e-112	variant surface glycoprotein (VSG, pseudogene), putative	null	null	null	null	null	null	null	null	null
Tb927.9.380	-9.56209	0.790125	301.936	1.24714e-67	1.54274e-66	#N/A	#N/A	#N/A	#N/A	#N/A	#N/A	#N/A	#N/A	#N/A	#N/A
Tb927.1.4900	-9.5197	6.93978	2671.18	0	0	expression site-associated gene 11 (ESAG11) protein, putative	null	GO:0016021	integral component of membrane	null	null	null	null	null	null
Tb927.11.20150	-9.44214	3.04242	417.007	1.09377e-92	1.87578e-91	expression site-associated gene 3 (ESAG3), frameshifted and degenerate	null	null	null	null	null	null	null	null	null
Tb927.3.5820	-9.3981	4.07197	973.994	8.07476e-214	4.03961e-212	expression site-associated gene 11 (ESAG11), degenerate	null	null	null	null	null	null	null	null	null
Tb927.2.6220	-9.20122	4.84458	1075.22	8.01847e-236	4.71476e-234	adenosine transporter 2, putative	TbNT4	GO:0016021	integral component of membrane	GO:0015211	purine nucleoside transmembrane transporter activity	GO:0006166	purine ribonucleoside salvage	null	null
Tb927.9.7290	-9.16152	4.15639	665.594	9.07412e-147	2.63353e-145	variant surface glycoprotein (VSG)-related, putative	null	null	null	null	null	null	null	null	null
Tb927.2.3310	-9.1531	6.20566	1817.69	0	0	65 kDa invariant surface glycoprotein	null	GO:0005886	plasma membrane	null	null	GO:0007009	plasma membrane organization	null	null
Tb927.11.4060	-9.02304	4.59566	1156.8	1.49435e-253	9.94949e-252	leucine-rich repeat protein (LRRP), putative	null	GO:0005739	mitochondrion	null	null	null	null	null	null
Tb927.10.16280	-8.99907	1.81458	384.912	1.06061e-85	1.67023e-84	#N/A	#N/A	#N/A	#N/A	#N/A	#N/A	#N/A	#N/A	#N/A	#N/A
Tb927.1.5100	-8.96341	7.41416	6462.49	0	0	expression site-associated gene 2 (ESAG2) protein, putative	null	GO:0016021	integral component of membrane	null	null	null	null	null	null
Tb927.1.5110	-8.94112	6.34939	2973.18	0	0	expression site-associated gene 11 (ESAG11) protein, putative	null	GO:0016021	integral component of membrane	null	null	null	null	null	null
Tb927.3.560	-8.85304	4.93666	1573.46	0	0	expression site-associated gene 11 (ESAG11) protein, putative	null	null	null	null	null	null	null	null	null
Tb927.1.4890	-8.82365	6.22626	2752.4	0	0	expression site-associated gene 2 (ESAG2) protein, putative	null	GO:0016021	integral component of membrane	null	null	null	null	null	null
Tb927.11.14620	-8.68006	7.43098	4376.88	0	0	expression site-associated gene 2 (ESAG2) protein, putative	null	GO:0016021	integral component of membrane	null	null	null	null	null	null
Tb05.5K5.280	-8.46392	3.52538	567.746	1.7364e-125	4.27259e-124	expression site-associated gene 1 (ESAG1), point mutation	null	null	null	null	null	null	null	null	null
Tb927.5.1440	-8.29056	4.67258	829.381	2.2089e-182	8.4395e-181	hypothetical protein	null	null	null	null	null	null	null	null	null
Tb927.9.7380	-8.18319	6.22882	2098.66	0	0	variant surface glycoprotein (VSG)-related, putative	null	null	null	null	null	null	null	null	null
Tb927.3.1500	-8.09942	6.72787	2056.21	0	0	variant surface glycoprotein (VSG)-related, putative	null	GO:0016021	integral component of membrane	null	null	GO:0020033	antigenic variation	null	null
Tb927.9.7350	-8.08875	3.28143	336.253	4.17671e-75	5.79175e-74	expression site-associated gene 1 (ESAG1), pseudogene	null	null	null	null	null	null	null	null	null
Tb927.2.3270	-8.0453	6.08687	1609.87	0	0	65 kDa invariant surface glycoprotein	null	GO:0005886	plasma membrane	null	null	GO:0007009	plasma membrane organization	null	null
Tb927.9.7340	-8.03155	5.26651	1928.08	0	0	expression site-associated gene 9 (ESAG9) protein, putative	null	null	null	null	null	null	null	null	null
Tb927.1.5120	-8.02369	5.78866	2623.8	0	0	expression site-associated gene 1 (ESAG1) protein, putative	null	GO:0016021	integral component of membrane	null	null	null	null	null	null
Tb927.9.660	-8.01394	2.3124	351.232	2.28498e-78	3.30519e-77	expression site-associated gene 1 (ESAG1) protein	null	GO:0016021	integral component of membrane	null	null	null	null	null	null
Tb927.1.5180	-8.00382	3.33284	524.728	3.96204e-116	8.64489e-115	hypothetical protein	null	null	null	null	null	null	null	null	null
Tb927.2.3300	-7.98345	3.60874	393.619	1.34909e-87	2.1545e-86	65 kDa invariant surface glycoprotein	null	GO:0005886	plasma membrane	null	null	GO:0007009	plasma membrane organization	null	null
Tb927.11.14610	-7.98047	5.80049	3063.01	0	0	procyclin-associated gene 4 (PAG4) protein, putative	null	null	null	null	null	null	null	null	null
Tb927.11.4070	-7.97391	2.86607	357.453	1.0097e-79	1.48423e-78	hypothetical protein	null	null	null	null	null	null	null	null	null
Tb10.v4.0101	-7.88389	2.48029	602.499	4.78944e-133	1.2391e-131	expression site-associated gene (ESAG, pseudogene), putative	null	null	null	null	null	null	null	null	null
Tb927.2.3290	-7.8268	3.4378	344.988	5.23235e-77	7.40295e-76	65 kDa invariant surface glycoprotein	null	GO:0005886	plasma membrane	null	null	GO:0007009	plasma membrane organization	null	null
Tb10.v4.0216	-7.80673	3.09317	299.326	4.61982e-67	5.66835e-66	variant surface glycoprotein (VSG, pseudogene), putative	null	null	null	null	null	null	null	null	null
Tb11.0220	-7.76747	1.48294	195.032	2.53555e-44	2.14976e-43	expression site-associated gene 3 (ESAG3), degenerate	null	null	null	null	null	null	null	null	null
Tb927.8.7320	-7.76513	4.11315	252.347	7.99383e-57	8.40698e-56	variant surface glycoprotein (VSG)-related, putative	null	GO:0016021	integral component of membrane	null	null	GO:0020033	antigenic variation	null	null
Tb927.2.3320	-7.7329	6.89663	2722.32	0	0	65 kDa invariant surface glycoprotein	null	GO:0005886	plasma membrane	null	null	GO:0007009	plasma membrane organization	null	null
Tb927.2.6320	-7.69404	4.79363	830.559	1.2247e-182	4.71902e-181	adenosine transporter 2, putative	TbNT6	GO:0016021	integral component of membrane	null	null	GO:0006166	purine ribonucleoside salvage	null	null
Tb927.11.17340	-7.68262	1.79798	322.208	4.78536e-72	6.35358e-71	expression site-associated gene 3 (ESAG3), frameshifted and degenerate	null	null	null	null	null	null	null	null	null
Tb927.10.30	-7.63918	3.85066	724.518	1.39397e-159	4.50801e-158	variant surface glycoprotein (VSG, pseudogene), putative	null	null	null	null	null	null	null	null	null
Tb927.9.16880	-7.60488	3.69341	225.052	7.15351e-51	6.86904e-50	expression site-associated gene 3 (ESAG3, pseudogene), putative	null	null	null	null	null	null	null	null	null
Tb09.v4.0065	-7.60337	5.13572	740.103	5.69407e-163	1.91672e-161	expression site-associated gene 1 (ESAG 1), putative	null	null	null	null	null	null	null	null	null
Tb927.1.4870	-7.59929	3.87115	898.258	2.34678e-197	1.02658e-195	expression site-associated gene 1 (ESAG1) protein, putative	null	GO:0016021	integral component of membrane	null	null	null	null	null	null
Tb927.1.4910	-7.57273	5.3125	1238.12	3.17215e-271	2.35441e-269	expression site-associated gene 1 (ESAG1) protein, putative	null	GO:0016021	integral component of membrane	null	null	null	null	null	null
Tb927.3.1490	-7.56648	3.95784	923.468	7.76705e-203	3.5883e-201	leucine-rich repeat protein (LRRP), putative	null	null	null	null	null	null	null	null	3.1.3.16 (Protein-serine/threonine phosphatase)
Tb927.2.3280	-7.5476	5.47652	982.524	1.12953e-215	5.74599e-214	65 kDa invariant surface glycoprotein	null	GO:0005886	plasma membrane	null	null	GO:0007009	plasma membrane organization	null	null
Tb927.11.4100	-7.53302	5.47391	1667.9	0	0	variant surface glycoprotein (VSG), putative	null	null	null	null	null	null	null	null	null
Tb927.9.7430	-7.38338	4.16654	511.303	3.30209e-113	6.95359e-112	variant surface glycoprotein (VSG)-related, putative	null	null	null	null	null	null	null	null	null
Tb927.10.5690	-7.38026	5.94139	1652.32	0	0	procyclin-associated gene 2 (PAG2) protein, putative	null	null	null	null	null	null	null	null	null
Tb10.v4.0218	-7.33311	4.50168	955.996	6.59879e-210	3.21247e-208	expression site-associated gene 3 (ESAG3) protein, putative	null	null	null	null	null	null	null	null	null
Tb927.3.2590	-7.3185	3.51172	463.396	8.76915e-103	1.64059e-101	hypothetical protein	null	null	null	null	null	null	null	null	null
Tb927.11.14600	-7.12433	5.94681	2931.15	0	0	procyclin-associated gene 2-like protein, putative	null	null	null	null	null	null	null	null	null
Tb927.11.17890	-6.72864	5.28085	1616.8	0	0	expression site-associated gene 1 (ESAG1) protein, putative	null	GO:0016021	integral component of membrane	null	null	null	null	null	null
Tb927.1.5200	-6.6732	4.74758	991.323	1.38154e-217	7.14849e-216	expression site-associated gene 1 (ESAG1) protein, putative	null	GO:0016021	integral component of membrane	null	null	null	null	null	null
Tb927.6.350	-6.63149	4.59548	441.913	4.1502e-98	7.53107e-97	hypothetical protein, conserved	null	null	null	null	null	null	null	null	null
Tb927.3.580	-6.51327	6.22434	1151.24	2.41375e-252	1.5838e-250	leucine-rich repeat protein (LRRP), putative	null	null	null	null	null	GO:0010608	posttranscriptional regulation of gene expression	null	null
Tb927.1.2040	-6.5123	4.59397	1348.64	3.04031e-295	2.52569e-293	expression site-associated gene 2 (ESAG2) protein, putative	null	GO:0016021	integral component of membrane	null	null	null	null	null	null
Tb927.2.200	-6.47915	7.92349	995.752	1.50567e-218	7.88085e-217	expression site-associated gene 3 (ESAG3), degenerate	null	null	null	null	null	null	null	null	null
Tb927.10.5710	-6.35466	4.96747	1568.68	0	0	hypothetical protein, conserved	null	null	null	null	null	null	null	null	null
Tb927.10.9490	-6.28995	4.87844	1002.09	6.31266e-220	3.32332e-218	expression site-associated gene 3 (ESAG3)-like protein	null	GO:0016021	integral component of membrane	null	null	null	null	null	null
Tb927.10.9500	-6.22574	5.291	868.12	8.35972e-191	3.47235e-189	expression site-associated gene 3 (ESAG3) protein, putative	null	GO:0016021	integral component of membrane	null	null	null	null	null	null
Tb927.2.6180	-6.20597	5.84315	928.318	6.85223e-204	3.18189e-202	iron/ascorbate oxidoreductase family protein, putative	null	null	null	GO:0016491	oxidoreductase activity	null	null	null	null
Tb927.11.4120	-6.15602	4.16827	734.158	1.11719e-161	3.71917e-160	leucine-rich repeat protein (LRRP), putative	null	null	null	null	null	null	null	null	null
Tb927.2.3340	-6.08062	4.70052	1224.82	2.46075e-268	1.79694e-266	hypothetical protein	null	null	null	null	null	null	null	null	null
Tb927.3.5690	-5.95453	4.1882	394.017	1.10501e-87	1.7741e-86	hypothetical protein, conserved	null	null	null	null	null	null	null	null	null
Tb927.9.670	-5.95431	2.9559	299.201	4.91953e-67	6.02792e-66	hypothetical protein	null	null	null	null	null	null	null	null	null
Tb927.3.520	-5.93638	4.23541	665.406	9.97046e-147	2.88442e-145	expression site-associated gene 1 (ESAG1) protein, putative	null	null	null	null	null	null	null	null	null
Tb10.v4.0214	-5.91343	3.63859	414.965	3.04361e-92	5.17071e-91	expression site-associated gene 9 (ESAG9 pseudogene), putative	null	null	null	null	null	null	null	null	null
Tb927.10.5680	-5.91003	5.63913	1635.64	0	0	procyclin-associated gene 1 (PAG1) protein, putative	null	null	null	null	null	null	null	null	null
Tb927.1.5150	-5.82788	2.52843	279.326	1.0529e-62	1.2099e-61	hypothetical protein	null	null	null	null	null	null	null	null	null
Tb927.10.5700	-5.78725	1.93067	281.831	2.99585e-63	3.47342e-62	Enriched in surface-labeled proteome protein 3	ESP3	GO:0009986	cell surface	null	null	null	null	null	null
Tb927.9.7370	-5.7796	5.2205	640.942	2.08464e-141	5.79032e-140	expression site-associated gene 9 (ESAG9) protein, putative	null	null	null	null	null	null	null	null	null
Tb927.3.5800	-5.64396	2.84646	485.287	1.51142e-107	3.04809e-106	expression site-associated gene 1 (ESAG1), degenerate	null	null	null	null	null	null	null	null	null
Tb927.1.4880	-5.5126	4.1145	733.029	1.96628e-161	6.49804e-160	#N/A	#N/A	#N/A	#N/A	#N/A	#N/A	#N/A	#N/A	#N/A	#N/A
Tb927.9.690	-5.48492	4.46492	547.237	5.02314e-121	1.15737e-119	variant surface glycoprotein (VSG, pseudogene)-related, putative	null	null	null	null	null	null	null	null	null
Tb927.2.6200	-5.48389	3.40442	343.376	1.17386e-76	1.65566e-75	adenosine transporter 2, putative	TbNT3	GO:0016021	integral component of membrane	GO:0015211	purine nucleoside transmembrane transporter activity	GO:0006166	purine ribonucleoside salvage	null	null
Tb927.1.5160	-5.45586	3.77621	534.588	2.83621e-118	6.35691e-117	hypothetical protein	null	null	null	null	null	null	null	null	null
Tb927.1.4860	-5.42183	2.83904	284.073	9.72878e-64	1.14112e-62	expression site-associated gene 11 (ESAG11), pseudogene	null	null	null	null	null	null	null	null	null
Tb927.7.3250	-5.35285	5.55264	887.483	5.16405e-195	2.20568e-193	expression site-associated gene 6 (ESAG6) protein, putative	null	GO:0005886	plasma membrane	GO:0004998	transferrin receptor activity	null	null	null	null
Tb927.5.110	-5.27547	4.69619	817.694	7.67507e-180	2.87181e-178	variant surface glycoprotein (VSG)-related, putative	null	null	null	null	null	null	null	null	null
Tb927.1.5090	-5.03567	3.47012	481.52	9.97709e-107	1.98555e-105	expression site-associated gene 1(ESAG1), pseudogene	null	null	null	null	null	null	null	null	null
Tb927.3.5670	-4.96667	3.31421	349.344	5.88879e-78	8.47743e-77	hypothetical protein	null	null	null	null	null	null	null	null	null
Tb927.1.4850	-4.95888	2.57916	246.017	1.91748e-55	1.97529e-54	#N/A	#N/A	#N/A	#N/A	#N/A	#N/A	#N/A	#N/A	#N/A	#N/A
Tb927.1.5060	-4.86559	6.62278	2464.31	0	0	variant surface glycoprotein (VSG)-related, putative	null	null	null	null	null	null	null	null	null
Tb927.1.5080	-4.75212	5.31775	1357.49	3.62227e-297	3.06539e-295	expression site-associated gene 9 (ESAG9) protein, putative	null	GO:0016021	integral component of membrane	null	null	null	null	null	null
Tb927.3.600	-4.71187	6.48759	1108.7	4.23677e-243	2.62767e-241	hypothetical protein	null	null	null	null	null	null	null	null	null
Tb927.10.9510	-4.69391	4.26993	607.016	4.98641e-134	1.30497e-132	hypothetical protein	null	null	null	null	null	null	null	null	null
Tb927.3.5810	-4.6672	3.87593	856.568	2.71385e-188	1.10197e-186	expression site-associated gene 2 (ESAG2) (pseudogene)	null	null	null	null	null	null	null	null	null
Tb927.8.7330	-4.55335	2.59024	257.616	5.67752e-58	6.07682e-57	hypothetical protein	null	null	null	null	null	null	null	null	null
Tb927.4.1230	-4.31411	7.68355	2916.32	0	0	hypothetical protein	null	null	null	null	null	null	null	null	null
Tb927.2.6350	-4.2771	2.9518	212.854	3.27534e-48	2.98072e-47	variant surface glycoprotein, point mutation	null	null	null	null	null	null	null	null	null
Tb927.10.2440	-4.26049	7.43954	2612.25	0	0	Metacaspase-4	MCA4	GO:0060170, GO:0005737, GO:1903561, GO:0005634	ciliary membrane, cytoplasm, extracellular vesicle, nucleus	GO:0004197	cysteine-type endopeptidase activity	GO:0009405, GO:0006508	pathogenesis, proteolysis	null	null
Tb927.6.1310	-4.24546	3.90157	472.022	1.16363e-104	2.23708e-103	Trypanosomal VSG domain containing protein, putative	null	null	null	null	null	null	null	null	null
Tb927.5.4620	-4.24072	5.51932	915.753	3.69206e-201	1.65503e-199	expression site-associated gene 9 (ESAG9) protein, putative	null	null	null	null	null	GO:0010608	posttranscriptional regulation of gene expression	null	null
Tb927.1.5070	-4.19017	3.85974	177.424	1.76929e-40	1.37755e-39	#N/A	#N/A	#N/A	#N/A	#N/A	#N/A	#N/A	#N/A	#N/A	#N/A
Tb927.6.540	-4.15264	4.78503	913.047	1.43048e-200	6.38079e-199	gene related to expression site-associated gene 2 (GRESAG2), putative	null	null	null	null	null	null	null	null	null
Tb09.v4.0150	-4.14277	5.50001	711.979	7.42801e-157	2.36002e-155	variant surface glycoprotein (VSG, pseudogene), putative	null	null	null	null	null	null	null	null	null
Tb927.10.1780	-4.13412	5.25324	854.124	9.22443e-188	3.72889e-186	hypothetical protein	null	GO:0097014, GO:0031981	ciliary cytoplasm, nuclear lumen	null	null	null	null	null	null
Tb05.5K5.270	-4.10039	3.77314	264.696	1.62498e-59	1.77708e-58	expression site-associated gene 9 (ESAG9), frameshift	null	null	null	null	null	null	null	null	null
Tb927.10.9450	-4.09095	7.33606	1849.4	0	0	invariant surface glycoprotein, putative	null	GO:0005737	cytoplasm	null	null	null	null	null	null
Tb927.10.14890	-3.8629	9.74351	1648.83	0	0	C-terminal motor kinesin, putative	TBKIFC1	GO:0005881, GO:0005871	cytoplasmic microtubule, kinesin complex	GO:0005524, GO:0003774	ATP binding, motor activity	null	null	null	null
Tb927.2.2060	-3.85082	4.6557	392.621	2.22432e-87	3.53975e-86	variant surface glycoprotein (VSG)-related, putative	null	GO:0005886	plasma membrane	null	null	GO:0020033, GO:0006952	antigenic variation, defense response	null	null
Tb927.9.15680	-3.74057	3.62553	287.14	2.08762e-64	2.47427e-63	transferrin receptor subunit	null	null	null	null	null	null	null	null	null
Tb927.10.9470	-3.70275	5.52151	829.573	2.00713e-182	7.70107e-181	expression site-associated gene 3 (ESAG3) protein, putative	null	GO:0016021	integral component of membrane	null	null	null	null	null	null
Tb927.11.17870	-3.68601	6.65848	1327.09	1.46957e-290	1.19883e-288	variant surface glycoprotein (VSG), interrupted	null	null	null	null	null	null	null	null	null
Tb927.1.1500	-3.6535	3.50533	178.854	8.62404e-41	6.74358e-40	conserved protein, unknown function	null	GO:0005737	cytoplasm	GO:0003729	mRNA binding	null	null	null	null
Tb927.11.9000	-3.64228	5.60714	783.428	2.16395e-172	7.74488e-171	cation transporter, putative	null	GO:0005737, GO:0016021	cytoplasm, integral component of membrane	GO:0046873	metal ion transmembrane transporter activity	GO:0030001	metal ion transport	null	null
Tb927.11.3220	-3.6199	6.57254	1641.57	0	0	metacaspase	mca1	GO:0005739	mitochondrion	GO:0004197	cysteine-type endopeptidase activity	GO:0007005, GO:0006508	mitochondrion organization, proteolysis	null	null
Tb927.11.2400	-3.60341	5.53553	988.693	5.15197e-217	2.65063e-215	Flabarin-like protein	null	GO:0060170, GO:0005737	ciliary membrane, cytoplasm	null	null	null	null	null	null
Tb927.10.1770	-3.59996	5.26542	693.09	9.51191e-153	2.90981e-151	hypothetical protein	null	GO:0097014	ciliary cytoplasm	null	null	null	null	null	null
Tb927.5.4600	-3.59383	1.98093	249.659	3.08118e-56	3.20691e-55	expression site-associated gene 3 (ESAG3) protein, putative	null	null	null	null	null	null	null	null	null
Tb927.7.7520	-3.52741	7.32869	1263.53	9.54094e-277	7.25994e-275	receptor-type adenylate cyclase GRESAG 4, putative	null	GO:0016021	integral component of membrane	null	null	GO:0035556	intracellular signal transduction	4.6.1.1 (Adenylate cyclase)	4.6.1.1 (Adenylate cyclase)
Tb05.5K5.220	-3.52391	3.59652	270.835	7.46183e-61	8.34159e-60	hypothetical protein	null	null	null	null	null	null	null	null	null
Tb09.v4.0010	-3.52204	2.84937	217.015	4.05035e-49	3.77325e-48	variant surface glycoprotein (VSG), pseudogene	null	null	null	null	null	null	null	null	null
Tb927.10.8480	-3.46977	6.03626	961.037	5.29126e-211	2.58986e-209	glucose transporter, putative	null	null	null	null	null	null	null	null	null
Tb927.5.400	-3.46812	3.1339	216.398	5.52302e-49	5.12408e-48	75 kDa invariant surface glycoprotein, putative	ISG75	GO:0005886	plasma membrane	null	null	null	null	null	null
Tb927.7.180	-3.45996	7.69695	1516.5	0	0	Trypanosomal VSG domain containing protein, putative	null	null	null	null	null	null	null	null	null
Tb927.5.4610	-3.45507	5.8469	1097.72	1.03604e-240	6.25425e-239	variant surface glycoprotein-related protein, frameshift	null	null	null	null	null	null	null	null	null
Tb927.2.2029	-3.45265	4.79156	443.364	2.00604e-98	3.65486e-97	expression site-associated gene 3 (ESAG3), degenerate	null	null	null	null	null	null	null	null	null
Tb927.4.3640	-3.45168	3.93483	533.66	4.51536e-118	1.00954e-116	serine threonine-protein phosphatase PP1, putative	PP1-4	null	null	GO:0004722	protein serine/threonine phosphatase activity	GO:0044145, GO:0006470, GO:0052106	modulation of development of symbiont involved in interaction with host, protein dephosphorylation, quorum sensing involved in interaction with host	3.1.3.16 (Protein-serine/threonine phosphatase)	3.1.3.16 (Protein-serine/threonine phosphatase)
Tb927.10.12800	-3.39714	6.67879	506.981	2.8778e-112	6.01813e-111	Zinc finger CCCH domain-containing protein 38	ZC3H38	null	null	GO:0003676	nucleic acid binding	GO:0010608	posttranscriptional regulation of gene expression	null	null
Tb927.7.3260	-3.36432	5.84365	538.832	3.38511e-119	7.68225e-118	expression site-associated gene 7 (ESAG7) protein, putative	null	GO:0005886	plasma membrane	GO:0004998	transferrin receptor activity	null	null	null	null
Tb927.5.309b	-3.33556	7.6047	1316.23	3.35825e-288	2.69106e-286	invariant surface glycoprotein, putative	null	GO:0005886	plasma membrane	null	null	null	null	null	null
Tb927.3.5780	-3.32984	3.15087	285.582	4.56233e-64	5.38616e-63	hypothetical protein	null	null	null	null	null	null	null	null	null
Tb927.11.12120	-3.32633	4.3627	330.351	8.05834e-74	1.10058e-72	RNA-binding protein, putative	RBP9	null	null	GO:0003723	RNA binding	GO:0006396, GO:0010608	RNA processing, posttranscriptional regulation of gene expression	null	null
Tb05.5K5.240	-3.32561	3.84054	257.055	7.52608e-58	8.0364e-57	expression site-associated gene 3 (ESAG3) protein, putative	null	null	null	null	null	null	null	null	null
Tb927.5.150	-3.30263	6.56065	664.326	1.71182e-146	4.93647e-145	hypothetical protein, conserved	null	null	null	null	null	null	null	null	null
Tb927.7.2650	-3.27963	9.0462	1554.67	0	0	hypothetical protein, conserved	null	GO:0097014, GO:0031981	ciliary cytoplasm, nuclear lumen	null	null	null	null	null	null
Tb927.5.310	-3.2424	7.02794	1020.39	6.65108e-224	3.67229e-222	invariant surface glycoprotein, putative	null	null	null	null	null	null	null	null	null
Tb927.5.4010	-3.22467	5.77672	1052.95	5.57133e-231	3.15303e-229	Enriched in surface-labeled proteome protein 4	ESP4	GO:0097014, GO:0031981	ciliary cytoplasm, nuclear lumen	null	null	null	null	null	null
Tb927.1.3320	-3.21398	4.2405	361.557	1.28993e-80	1.91481e-79	leucine-rich repeat protein (LRRP), putative	null	null	null	null	null	null	null	null	null
Tb927.1.700	-3.2116	8.01841	1425.05	7.56735257397788e-312	6.7178801526833e-310	phosphoglycerate kinase	PGKC	GO:0020015	glycosome	GO:0004618	phosphoglycerate kinase activity	GO:0006096	glycolytic process	2.7.2.3 (Phosphoglycerate kinase)	2.7.2.3 (Phosphoglycerate kinase)
Tb927.9.13680	-3.21094	4.6051	417.099	1.04443e-92	1.79456e-91	ADP-ribosylation factor, putative	ARF1	GO:0097014, GO:0031981	ciliary cytoplasm, nuclear lumen	GO:0032403	protein complex binding	null	null	null	null
Tb927.5.4570	-3.20532	5.36772	840.506	8.42478e-185	3.3168e-183	Enriched in surface-labeled proteome protein 8	ESP8	GO:0009986, GO:0020016	cell surface, ciliary pocket	null	null	null	null	null	null
Tb927.3.5790	-3.19381	4.15366	301.099	1.89778e-67	2.34439e-66	expression site-associated gene 9 (ESAG9) (pseudogene)	null	null	null	null	null	null	null	null	null
Tb927.7.6490	-3.17937	7.91788	1175.79	1.11533e-257	7.76872e-256	hypothetical protein, conserved	null	null	null	null	null	null	null	null	null
Tb05.5K5.210	-3.1744	4.85692	703.521	5.13002e-155	1.59083e-153	hypothetical protein	null	null	null	null	null	null	null	null	null
Tb927.5.610	-3.17073	7.44084	1531.67	0	0	acidic phosphatase, putative	null	null	null	null	null	null	null	null	null
Tb927.10.8460	-3.13705	4.96	476.283	1.37549e-105	2.67851e-104	glucose transporter, putative	null	null	null	null	null	null	null	null	null
Tb927.5.4590	-3.13558	2.55015	138.114	6.87947e-32	4.3562e-31	small GTP-binding rab protein, pseudogene, putative	null	null	null	null	null	null	null	null	null
Tb927.8.2270	-3.12624	4.64907	394.028	1.09893e-87	1.76746e-86	Present in the outer mitochondrial membrane proteome 39-3	POMP39-3	GO:0005741	mitochondrial outer membrane	null	null	null	null	null	null
Tb927.7.470	-3.09365	6.19073	949.288	1.89454e-208	9.02899e-207	Enriched in surface-labeled proteome protein 14	ESP14	GO:0020016, GO:0005768	ciliary pocket, endosome	null	null	null	null	null	null
Tb927.5.4580	-3.07283	4.93771	553.173	2.56872e-122	6.01027e-121	Uncharacterized protein	null	null	null	null	null	null	null	null	null
Tb927.2.6000	-3.07171	7.68222	753.536	6.83151e-166	2.35206e-164	glycosylphosphatidylinositol-specific phospholipase C	GPI-PLC	GO:0005886	plasma membrane	GO:0004629	phospholipase C activity	GO:0006507, GO:0009405	GPI anchor release, pathogenesis	4.6.1.14 (Glycosylphosphatidylinositol diacylglycerol-lyase)	4.6.1.14 (Glycosylphosphatidylinositol diacylglycerol-lyase)
Tb927.10.7090	-3.0526	8.57188	739.829	6.53029e-163	2.19007e-161	Alternative oxidase, mitochondrial	AOX	GO:0005743, GO:0005739	mitochondrial inner membrane, mitochondrion	GO:0009916, GO:0008199	alternative oxidase activity, ferric iron binding	GO:0055114	oxidation-reduction process	1.10.3.11 (Ubiquinol oxidase (non-electrogenic))	1.-.-.- (Oxidoreductases.)
Tb927.11.9010	-3.04395	4.60298	401.016	3.30961e-89	5.39974e-88	cation transporter, putative	null	GO:0016021	integral component of membrane	GO:0046873	metal ion transmembrane transporter activity	GO:0030001	metal ion transport	null	null
Tb927.8.4060	-3.00928	5.44264	1349.71	1.78006e-295	1.49245e-293	flagellum-adhesion glycoprotein, putative	null	GO:0020016, GO:0016021, GO:0031514	ciliary pocket, integral component of membrane, motile cilium	null	null	null	null	null	null
Tb927.10.14160	-3.00412	7.78138	1260.15	5.15694e-276	3.89134e-274	Aquaglyceroporin 3	AQP3	GO:0005737, GO:0005886	cytoplasm, plasma membrane	GO:0015254, GO:0015250	glycerol channel activity, water channel activity	GO:0015793	glycerol transport	null	null
Tb927.4.4580	-2.99516	8.18302	1034.76	5.00576e-227	2.79797e-225	hypothetical protein, conserved	null	null	null	GO:0003729	mRNA binding	null	null	null	null
Tb927.5.293b	-2.99446	5.20968	364.337	3.20019e-81	4.78971e-80	hypothetical protein	null	null	null	null	null	null	null	null	null
Tb927.5.4630	-2.964	3.89917	428.393	3.63544e-95	6.37964e-94	expression site-associated gene 1 (ESAG1) protein, putative	null	null	null	null	null	null	null	null	null
Tb927.2.1380	-2.94743	5.48331	846.09	5.14855e-186	2.04474e-184	leucine-rich repeat protein (LRRP), putative	null	null	null	null	null	null	null	null	null
Tb927.6.1330	-2.9471	3.52702	329.599	1.17539e-73	1.60289e-72	Trypanosomal VSG domain containing protein, putative	null	null	null	null	null	null	null	null	null
Tb927.10.6720	-2.92134	6.82167	1107.34	8.38691e-243	5.16622e-241	Plasma-membrane choline transporter, putative	null	GO:0005737	cytoplasm	null	null	null	null	null	null
Tb927.7.4260	-2.90572	6.82674	1833.56	0	0	Enriched in surface-labeled proteome protein 13	ESP13	GO:0009986, GO:0060170, GO:0020016	cell surface, ciliary membrane, ciliary pocket	null	null	null	null	null	null
Tb927.4.180	-2.90097	5.40726	421.097	1.40827e-93	2.44289e-92	hypothetical protein	null	GO:0005737	cytoplasm	null	null	null	null	null	null
Tb927.7.2030	-2.89399	4.37402	110.525	7.51726e-26	4.0711e-25	retrotransposon hot spot protein 7 (RHS7), putative	null	null	null	null	null	null	null	null	null
Tb927.6.560	-2.88626	7.59096	1618.24	0	0	cysteine peptidase C (CPC)	catB	null	null	null	null	GO:0010608	posttranscriptional regulation of gene expression	3.4.22.- (Cysteine endopeptidases.); 3.4.22.2 (Papain)	3.4.22.- (Cysteine endopeptidases.)
Tb927.10.6740	-2.87721	6.15108	1124.59	1.49623e-246	9.67737e-245	Plasma-membrane choline transporter, putative	null	null	null	null	null	null	null	null	null
Tb927.1.4650	-2.86913	8.43764	429.568	2.01816e-95	3.56226e-94	cyclin-like F-box protein 2	CFB2	GO:0005737	cytoplasm	GO:0003729, GO:0005515	mRNA binding, protein binding	GO:0044782, GO:0006264, GO:1902412	cilium organization, mitochondrial DNA replication, regulation of mitotic cytokinesis	null	null
Tb927.11.7750	-2.85852	4.4477	606.704	5.82891e-134	1.52106e-132	MSP-A, putative	null	null	null	GO:0004222	metalloendopeptidase activity	GO:0007155, GO:0006508	cell adhesion, proteolysis	null	3.4.24.36 (Leishmanolysin)
Tb927.4.3630	-2.84033	5.50329	782.157	4.0878e-172	1.45157e-170	serine threonine-protein phosphatase PP1, putative	PP1-5	null	null	GO:0004722	protein serine/threonine phosphatase activity	GO:0044145, GO:0006470, GO:0052106	modulation of development of symbiont involved in interaction with host, protein dephosphorylation, quorum sensing involved in interaction with host	3.1.3.16 (Protein-serine/threonine phosphatase)	3.1.3.16 (Protein-serine/threonine phosphatase)
Tb927.7.7530	-2.83243	7.36328	1013.03	2.63863e-222	1.43071e-220	receptor-type adenylate cyclase GRESAG 4, putative	null	GO:0016021	integral component of membrane	GO:0004016	adenylate cyclase activity	GO:0035556	intracellular signal transduction	4.6.1.1 (Adenylate cyclase)	4.6.1.1 (Adenylate cyclase)
Tb927.11.7550	-2.80587	7.44635	1957.61	0	0	hypothetical protein, conserved	null	null	null	null	null	null	null	null	null
Tb927.11.8440	-2.77671	5.54995	763.977	3.6667e-168	1.27211e-166	haloacid dehalogenase-like hydrolase, putative	null	null	null	null	null	null	null	null	3.1.3.18 (Phosphoglycolate phosphatase)
Tb927.10.14140	-2.75871	10.0676	1990.16	0	0	pyruvate kinase 1	PYK1	GO:0005737	cytoplasm	GO:0003729, GO:0004743	mRNA binding, pyruvate kinase activity	GO:0006096	glycolytic process	2.7.1.40 (Pyruvate kinase)	2.7.1.40 (Pyruvate kinase)
Tb927.6.360	-2.75835	4.64745	135.173	3.0267e-31	1.89142e-30	UDP-Gal or UDP-GlcNAc-dependent glycosyltransferase (pseudogene), putative	null	null	null	null	null	null	null	null	null
Tb927.5.630	-2.74305	8.59749	1819.34	0	0	acidic phosphatase, putative	null	null	null	null	null	null	null	null	null
Tb927.9.740	-2.73069	5.18213	274.402	1.24578e-61	1.40655e-60	hypothetical protein, conserved	null	null	null	null	null	null	null	null	null
Tb927.4.4020	-2.70939	7.30998	977.379	1.48342e-214	7.50411e-213	amino acid transporter, putative	null	GO:0016021	integral component of membrane	GO:0005275	amine transmembrane transporter activity	GO:0006865	amino acid transport	null	null
Tb927.8.6760	-2.70677	8.2833	1346.96	7.04187e-295	5.79674e-293	IgE-dependent histamine-releasing factor, putative	null	GO:0005737	cytoplasm	null	null	null	null	null	null
Tb927.9.15930	-2.69577	3.25917	116.401	3.88254e-27	2.17283e-26	small GTPase, putative	RAB1B	null	null	GO:0003924	GTPase activity	GO:0016191	synaptic vesicle uncoating	null	null
Tb927.4.4860	-2.68572	6.29841	650.887	1.43294e-143	4.06747e-142	amino acid transporter 8, putative	AATP8	null	null	GO:0005275	amine transmembrane transporter activity	GO:0006865	amino acid transport	null	null
Tb927.8.2070	-2.67654	5.72472	1117.88	4.28832e-245	2.75396e-243	Present in the outer mitochondrial membrane proteome 39-1	POMP39-1	GO:0005741	mitochondrial outer membrane	null	null	null	null	null	null
Tb927.8.6730	-2.67274	6.68596	1224.11	3.5099e-268	2.54257e-266	hypothetical protein, conserved	null	GO:0009986, GO:0060170, GO:0020016	cell surface, ciliary membrane, ciliary pocket	null	null	null	null	null	null
Tb927.11.7610	-2.66787	3.63139	190.7	2.23639e-43	1.85275e-42	gp63-1 surface protease homologue, pseudogene	null	null	null	null	null	null	null	null	3.4.24.36 (Leishmanolysin)
Tb11.0380	-2.64947	3.56998	212.916	3.17497e-48	2.8952e-47	chrXI additional, unordered contigs	null	null	null	null	null	null	null	null	3.4.24.36 (Leishmanolysin)
Tb927.5.370	-2.64295	6.41873	916.211	2.93661e-201	1.32294e-199	75 kDa invariant surface glycoprotein, putative	ISG75	GO:0005886	plasma membrane	null	null	null	null	null	null
Tb927.2.1920	-2.62227	7.43899	1961.14	0	0	expression site-associated gene 5 (ESAG5) protein, putative	null	GO:0005886	plasma membrane	null	null	null	null	null	null
Tb927.11.4860	-2.59459	6.89911	1105.01	2.68548e-242	1.63202e-240	Ring finger domain containing protein, putative	null	GO:0097014	ciliary cytoplasm	null	null	null	null	null	null
Tb927.8.6720	-2.58077	7.09853	1167.6	6.69851e-256	4.59508e-254	hypothetical protein, conserved	null	null	null	null	null	null	null	null	null
Tb927.8.8330	-2.56091	7.77035	689.564	5.56e-152	1.67819e-150	cysteine peptidase, putative	null	GO:0005737	cytoplasm	GO:0004198	calcium-dependent cysteine-type endopeptidase activity	GO:0006508	proteolysis	null	null
Tb927.6.440	-2.54984	6.80034	895.155	1.10915e-196	4.82853e-195	haptoglobin-hemoglobin receptor	HpHbR	GO:0020016	ciliary pocket	GO:0015232	heme transporter activity	GO:0006898, GO:0006979	receptor-mediated endocytosis, response to oxidative stress	null	null
Tb927.8.7890	-2.5496	5.63148	819.575	2.99384e-180	1.12486e-178	receptor-type adenylate cyclase GRESAG 4, putative	null	GO:0016021	integral component of membrane	GO:0004016	adenylate cyclase activity	GO:0035556	intracellular signal transduction	4.6.1.1 (Adenylate cyclase)	4.6.1.1 (Adenylate cyclase)
Tb927.2.2020	-2.53278	5.85386	397.152	2.2961e-88	3.71936e-87	expression site-associated gene 3 (ESAG3) protein, putative	null	GO:0005886	plasma membrane	null	null	null	null	null	null
Tb927.5.350	-2.52146	6.77969	1281.5	1.1817e-280	9.14552e-279	75 kDa invariant surface glycoprotein, putative	ISG75	GO:0005886	plasma membrane	null	null	null	null	null	null
Tb927.10.12790	-2.49384	6.77255	423.256	4.77335e-94	8.2961e-93	#N/A	#N/A	#N/A	#N/A	#N/A	#N/A	#N/A	#N/A	#N/A	#N/A
Tb927.4.4440	-2.46478	6.04163	521.184	2.33803e-115	5.07694e-114	adenylyl cyclase	GRESAG 4.4	GO:0016021	integral component of membrane	GO:0005524, GO:0004016	ATP binding, adenylate cyclase activity	GO:0035556	intracellular signal transduction	4.6.1.1 (Adenylate cyclase)	4.6.1.1 (Adenylate cyclase)
Tb927.7.6570	-2.45688	6.97016	611.7	4.77478e-135	1.26052e-133	Enriched in surface-labeled proteome protein 17	ESP17	GO:0009986, GO:0005768	cell surface, endosome	null	null	null	null	null	null
Tb927.11.7760	-2.44961	2.75747	136.451	1.58984e-31	9.9903e-31	MSP-A, putative	null	null	null	GO:0004222, GO:0008270	metalloendopeptidase activity, zinc ion binding	GO:0007155, GO:0006508	cell adhesion, proteolysis	null	3.4.24.36 (Leishmanolysin)
Tb927.3.4070	-2.43974	8.12272	1234.96	1.53848e-270	1.1326e-268	Nodulin-like, putative	null	GO:0005737	cytoplasm	null	null	null	null	null	null
Tb927.7.300	-2.43709	6.34522	710.899	1.2754e-156	4.02396e-155	UDP-Gal or UDP-GlcNAc-dependent glycosyltransferase, putative	null	null	null	GO:0008194	UDP-glycosyltransferase activity	GO:0006506	GPI anchor biosynthetic process	2.4.1.- (Hexosyltransferases.)	2.4.1.- (Hexosyltransferases.)
Tb927.11.8330	-2.42881	5.46426	370.069	1.80793e-82	2.7514e-81	hypothetical protein, conserved	null	GO:0005737	cytoplasm	GO:0008270	zinc ion binding	null	null	null	null
Tb927.8.7930	-2.42877	4.8766	604.652	1.62875e-133	4.23803e-132	receptor-type adenylate cyclase GRESAG 4, putative	null	GO:0016021	integral component of membrane	GO:0004016	adenylate cyclase activity	GO:0035556	intracellular signal transduction	4.6.1.1 (Adenylate cyclase)	4.6.1.1 (Adenylate cyclase)
Tb927.11.8740	-2.4224	6.64655	921.314	2.28236e-202	1.04377e-200	Protein of unknown function (DUF423), putative	null	GO:0016021	integral component of membrane	null	null	null	null	null	null
Tb927.7.6600	-2.40775	7.1449	692.473	1.29604e-152	3.95139e-151	hypothetical protein, conserved	null	null	null	null	null	null	null	null	null
Tb927.4.3480	-2.39563	6.67081	722.737	3.40097e-159	1.09593e-157	hypothetical protein	null	null	null	null	null	null	null	null	null
Tb927.9.10650	-2.38928	6.23161	395.587	5.0304e-88	8.13398e-87	hypothetical protein	null	null	null	null	null	null	null	null	null
Tb927.11.1230	-2.3638	6.63623	659.533	1.88713e-145	5.42476e-144	hypothetical protein, conserved	null	GO:0005737	cytoplasm	null	null	null	null	null	null
Tb927.5.360	-2.33642	8.55615	1516.91	0	0	75 kDa invariant surface glycoprotein	ISG75	GO:0005737, GO:0005886	cytoplasm, plasma membrane	null	null	null	null	null	null
Tb927.7.6880	-2.33422	3.20434	131.404	2.02054e-30	1.23957e-29	hypothetical protein, conserved	null	null	null	null	null	null	null	null	null
Tb927.10.12100	-2.32582	5.72784	532.937	6.4878e-118	1.44697e-116	RNA-binding protein 7B	RBP7B	GO:0005737	cytoplasm	GO:0003723	RNA binding	GO:0006396, GO:0044145, GO:0052106	RNA processing, modulation of development of symbiont involved in interaction with host, quorum sensing involved in interaction with host	null	null
Tb927.10.15910	-2.32577	6.81363	731.795	3.6472e-161	1.19225e-159	glycerol uptake protein, putative	null	GO:0005737	cytoplasm	null	null	null	null	null	2.3.1.- (Transferring groups other than amino-acyl groups.)
Tb927.8.7880	-2.31043	2.66816	162.006	4.12538e-37	2.98843e-36	receptor-type adenylate cyclase GRESAG 4, fragment	null	null	null	null	null	null	null	null	null
Tb927.4.4450	-2.28926	6.09825	527.23	1.13126e-116	2.48631e-115	adenylyl cyclase	GRESAG 4.4	GO:0016021	integral component of membrane	GO:0005524, GO:0004016	ATP binding, adenylate cyclase activity	GO:0035556	intracellular signal transduction	4.6.1.1 (Adenylate cyclase)	4.6.1.1 (Adenylate cyclase)
Tb927.1.5050	-2.28285	5.11994	336.705	3.32964e-75	4.63132e-74	#N/A	#N/A	#N/A	#N/A	#N/A	#N/A	#N/A	#N/A	#N/A	#N/A
Tb927.11.1520	-2.28016	4.25861	204.978	1.7121e-46	1.51545e-45	expression site-associated gene 3 (ESAG3) protein, putative	null	GO:0016021	integral component of membrane	null	null	null	null	null	null
Tb927.9.4500	-2.27825	9.35866	777.436	4.34401e-171	1.53652e-169	heat shock protein, putative	null	GO:0005743	mitochondrial inner membrane	null	null	GO:0006457	protein folding	null	null
Tb927.8.3720	-2.26363	6.53255	1056.61	8.91428e-232	5.10879e-230	hypothetical protein, conserved	null	null	null	null	null	null	null	null	null
Tb927.8.7910	-2.25407	4.88836	557.748	2.5972e-123	6.1726e-122	receptor-type adenylate cyclase GRESAG 4, frameshift	null	null	null	null	null	null	null	null	4.6.1.1 (Adenylate cyclase)
Tb927.8.490	-2.24025	4.18938	99.6798	1.79135e-23	9.07704e-23	hypothetical protein	null	null	null	null	null	null	null	null	null
Tb927.11.5910	-2.2396	6.59044	478.061	5.6443e-106	1.10626e-104	WASH complex subunit 7, N-terminal/WASH complex subunit 7/WASH complex subunit 7, C-terminal, putative	null	null	null	null	null	null	null	null	null
Tb927.3.2610	-2.23788	6.46314	967.186	2.43704e-212	1.19932e-210	GPI inositol deacylase 2	GPIdeAc2	GO:0016021	integral component of membrane	GO:0050185	phosphatidylinositol deacylase activity	GO:0006505	GPI anchor metabolic process	null	null
Tb927.10.2400	-2.22229	4.50477	179.39	6.58434e-41	5.17545e-40	hypothetical protein	null	GO:0005737	cytoplasm	null	null	null	null	null	null
Tb927.4.3980	-2.18653	6.24083	716.132	9.28283e-158	2.95972e-156	chaperone protein DnaJ, putative	null	null	null	GO:0051082	unfolded protein binding	GO:0006457	protein folding	null	null
Tb927.10.4780	-2.17056	6.94002	935.091	2.31023e-205	1.08954e-203	GPI inositol deacylase precursor	GPIdeAc	null	null	GO:0050185	phosphatidylinositol deacylase activity	GO:0006506	GPI anchor biosynthetic process	null	3.1.1.77 (Acyloxyacyl hydrolase)
Tb927.8.6710	-2.16708	6.68071	800.556	4.08503e-176	1.49153e-174	hypothetical protein, conserved	null	null	null	null	null	null	null	null	null
Tb927.9.13070	-2.16414	7.4059	629.95	5.12599e-139	1.39387e-137	Heat shock factor binding 1 domain-containing protein	null	null	null	null	null	null	null	null	null
Tb927.5.3660	-2.16068	6.08543	776.436	7.16675e-171	2.52509e-169	hypothetical protein, conserved	null	null	null	null	null	null	null	null	null
Tb927.6.3120	-2.15897	5.88401	641.096	1.93017e-141	5.37775e-140	chaperone protein DnaJ, putative	null	null	null	GO:0051082	unfolded protein binding	GO:0006457	protein folding	null	null
Tb927.7.6060	-2.14209	3.29486	92.483	6.79052e-22	3.26024e-21	receptor-type adenylate cyclase GRESAG 4, putative	null	GO:0016021	integral component of membrane	GO:0004016	adenylate cyclase activity	GO:0035556	intracellular signal transduction	4.6.1.1 (Adenylate cyclase)	4.6.1.1 (Adenylate cyclase)
Tb927.7.7510	-2.13958	9.14751	609.386	1.52175e-134	4.00565e-133	hypothetical protein	null	null	null	null	null	null	null	null	null
Tb927.2.2490	-2.12958	6.37433	656.429	8.93272e-145	2.55968e-143	hypothetical protein	null	null	null	null	null	null	null	null	null
Tb927.7.3730	-2.12465	3.40438	72.3811	1.77409e-17	7.32529e-17	RNA-binding protein, putative	RBP26	null	null	GO:0003729	mRNA binding	GO:0006396	RNA processing	null	null
Tb927.6.3480	-2.12396	7.43176	149.221	2.56604e-34	1.73529e-33	RNA-binding protein, putative	DRBD5	null	null	GO:0003723, GO:0032403	RNA binding, protein complex binding	GO:0006396, GO:0010608	RNA processing, posttranscriptional regulation of gene expression	null	null
Tb927.5.390	-2.11141	6.47774	475.243	2.31643e-105	4.50113e-104	75 kDa invariant surface glycoprotein, putative	null	GO:0005886	plasma membrane	null	null	null	null	null	null
Tb927.4.4430	-2.1099	6.58374	520.277	3.68334e-115	7.9411e-114	adenylyl cyclase	GRESAG 4.4	GO:0016021	integral component of membrane	GO:0005524, GO:0004016	ATP binding, adenylate cyclase activity	GO:0035556	intracellular signal transduction	4.6.1.1 (Adenylate cyclase)	4.6.1.1 (Adenylate cyclase)
Tb927.8.2280	-2.10563	5.63296	350.455	3.37272e-78	4.86306e-77	Present in the outer mitochondrial membrane proteome 39-4	POMP39-4	GO:0005930, GO:0005741	axoneme, mitochondrial outer membrane	null	null	null	null	null	null
Tb927.10.4390	-2.09686	3.07096	82.2709	1.18656e-19	5.26423e-19	hypothetical protein	null	null	null	null	null	null	null	null	null
Tb05.5K5.260	-2.09172	5.52581	527.258	1.11563e-116	2.45791e-115	variant surface glycoprotein (VSG), putative	null	null	null	null	null	null	null	null	null
Tb927.3.3270	-2.0906	10.0735	589.892	2.64505e-130	6.80423e-129	ATP-dependent 6-phosphofructokinase, glycosomal	PFK	GO:0020015	glycosome	GO:0003872, GO:0005524	6-phosphofructokinase activity, ATP binding	GO:0006096	glycolytic process	2.7.1.11 (6-phosphofructokinase)	2.7.1.11 (6-phosphofructokinase)
Tb927.10.13070	-2.08892	6.45881	520.687	3.00028e-115	6.4839e-114	hypothetical protein, conserved	null	GO:0005737	cytoplasm	null	null	null	null	null	null
Tb927.11.7410	-2.0852	6.71005	558.858	1.48916e-123	3.54851e-122	MSP-A, putative	null	null	null	GO:0004222	metalloendopeptidase activity	GO:0007155, GO:0006508	cell adhesion, proteolysis	null	3.4.24.36 (Leishmanolysin)
Tb927.2.1700	-2.07602	6.98436	646.765	1.12913e-142	3.1654e-141	Enriched in surface-labeled proteome protein 10	ESP10	GO:0020016	ciliary pocket	null	null	null	null	null	null
Tb927.3.3870	-2.03929	7.56282	799.607	6.56981e-176	2.37958e-174	lipase domain protein, putative	null	GO:0005737	cytoplasm	null	null	null	null	null	3.1.1.3 (Triacylglycerol lipase)
Tb927.4.2380	-2.03701	6.99326	510.079	6.09505e-113	1.28053e-111	sarcoplasmic reticulum glycoprotein, putative	null	GO:0005737, GO:0016529	cytoplasm, sarcoplasmic reticulum	GO:0005509	calcium ion binding	GO:0006816	calcium ion transport	null	null
Tb927.8.7870	-2.03458	5.62343	485.269	1.52462e-107	3.06787e-106	receptor-type adenylate cyclase GRESAG 4, putative	null	GO:0016021	integral component of membrane	GO:0004016	adenylate cyclase activity	GO:0035556	intracellular signal transduction	4.6.1.1 (Adenylate cyclase)	4.6.1.1 (Adenylate cyclase)
Tb927.10.990	-2.03306	5.60055	507.042	2.79107e-112	5.85026e-111	Enriched in surface-labeled proteome protein 6	ESP6	GO:0020016	ciliary pocket	null	null	null	null	null	null
Tb927.1.300	-2.02948	3.69673	146.616	9.52302e-34	6.36861e-33	retrotransposon hot spot protein (RHS, pseudogene), putative	null	null	null	null	null	null	null	null	null
Tb927.11.11710	-2.01189	6.78	686.323	2.81724e-151	8.41917e-150	Putative serine esterase (DUF676), putative	null	null	null	null	null	null	null	null	null
Tb927.5.890	-2.00494	7.01018	672.689	2.59899e-148	7.59156e-147	oligosaccharyl transferase subunit, putative	null	GO:0005783	endoplasmic reticulum	null	null	GO:0035268	protein mannosylation	null	2.4.1.119 (Transferred entry: 2.4.99.18)
Tb927.10.7140	-2.00045	7.31475	750.88	2.58264e-165	8.82484e-164	membrane-bound acid phosphatase 2	MBAP2	GO:0016021, GO:0005765	integral component of membrane, lysosomal membrane	GO:0003993	acid phosphatase activity	null	null	null	3.1.3.2 (Acid phosphatase)
Tb927.10.8230	-1.99822	9.40814	799.659	6.40093e-176	2.32773e-174	protein disulfide isomerase 2	PDI2	GO:0005737	cytoplasm	GO:0003756	protein disulfide isomerase activity	GO:0006457	protein folding	5.3.4.1 (Protein disulfide-isomerase)	5.3.4.1 (Protein disulfide-isomerase)
Tb927.4.5310	-1.98951	7.23787	355.024	3.41275e-79	4.96824e-78	Repressor of differentiation kinase 2	RDK2	null	null	GO:0005524, GO:0004672	ATP binding, protein kinase activity	GO:0044145, GO:0006468, GO:1902412	modulation of development of symbiont involved in interaction with host, protein phosphorylation, regulation of mitotic cytokinesis	2.7.1.37 (2.7.11.12, 2.7.11.13, 2.7.11.21, 2.7.11.22, 2.7.11.24, 2.7.11.25,2.7.11.30 and 2.7.12.1); 2.7.11.1 (Non-specific serine/threonine protein kinase)	2.7.1.37 (2.7.11.12, 2.7.11.13, 2.7.11.21, 2.7.11.22, 2.7.11.24, 2.7.11.25,2.7.11.30 and 2.7.12.1)
Tb927.11.8830	-1.98233	7.02236	732.328	2.7919e-161	9.19296e-160	Enriched in surface-labeled proteome protein 2	ESP2	GO:0009986	cell surface	null	null	null	null	null	null
Tb927.3.4230	-1.97664	8.19288	655.393	1.50087e-144	4.28719e-143	serine peptidase, clan SB, family S8-like protein	CMF33	null	null	null	null	null	null	null	null
Tb927.10.16190	-1.96881	7.64553	541.367	9.50619e-120	2.1737e-118	procyclic-enriched flagellar receptor adenylate cyclase 2	ACP2	GO:0016021	integral component of membrane	GO:0004016, GO:0042803	adenylate cyclase activity, protein homodimerization activity	GO:0035556	intracellular signal transduction	4.6.1.1 (Adenylate cyclase)	4.6.1.1 (Adenylate cyclase)
Tb927.8.4360	-1.95796	6.75635	201.741	8.70954e-46	7.61244e-45	hypothetical protein, conserved	null	GO:0005737	cytoplasm	null	null	null	null	null	null
Tb927.5.2000	-1.95751	6.6489	173.825	1.08067e-39	8.22306e-39	hypothetical protein	null	GO:0005739	mitochondrion	null	null	null	null	null	null
Tb927.4.4420	-1.94925	5.12961	128.727	7.78194e-30	4.70397e-29	adenylyl cyclase, pseudogene, putative	null	null	null	null	null	null	null	null	4.6.1.1 (Adenylate cyclase)
Tb927.7.810	-1.94508	5.93329	409.774	4.10462e-91	6.87012e-90	hypothetical protein, conserved	null	null	null	null	null	null	null	null	null
Tb927.4.1200	-1.93179	4.39087	188.826	5.73639e-43	4.69224e-42	expression site-associated gene 1 (ESAG1) protein, putative	null	null	null	null	null	null	null	null	null
Tb927.7.5060	-1.92716	6.42083	553.061	2.71752e-122	6.34204e-121	CLN3 protein, putative	null	null	null	null	null	null	null	null	null
Tb927.7.6080	-1.92395	3.52155	140.107	2.52265e-32	1.61775e-31	receptor-type adenylate cyclase GRESAG 4, putative	null	GO:0016021	integral component of membrane	GO:0004016	adenylate cyclase activity	GO:0035556	intracellular signal transduction	4.6.1.1 (Adenylate cyclase)	4.6.1.1 (Adenylate cyclase)
Tb927.2.6150	-1.92208	4.95279	159.833	1.23078e-36	8.80306e-36	adenosine transporter 2	TbNT2/927	GO:0016021	integral component of membrane	GO:0015211	purine nucleoside transmembrane transporter activity	GO:0006166	purine ribonucleoside salvage	null	null
Tb927.10.6750	-1.92083	6.57374	561.513	3.94032e-124	9.48924e-123	Plasma-membrane choline transporter, putative	null	GO:0005737	cytoplasm	null	null	null	null	null	null
Tb927.11.16550	-1.91632	3.5369	106.943	4.58234e-25	2.42934e-24	Zinc finger protein, C3H1 type-like	ZC3H46	GO:0005737	cytoplasm	GO:0003729	mRNA binding	GO:0010608	posttranscriptional regulation of gene expression	null	null
Tb927.7.6860	-1.91175	9.28348	932.615	7.97609e-205	3.74215e-203	expression site-associated gene 5 (ESAG5) protein, putative	null	null	null	null	null	null	null	null	null
Tb927.10.1050	-1.89684	5.61361	598.185	4.1546e-132	1.07179e-130	serine peptidase, Clan SC, Family S10	CBP1	null	null	GO:0004185	serine-type carboxypeptidase activity	GO:0006508	proteolysis	3.4.16.5 (Carboxypeptidase C)	3.4.16.5 (Carboxypeptidase C)
Tb927.7.6050	-1.89211	4.29469	148.375	3.92794e-34	2.64639e-33	receptor-type adenylate cyclase GRESAG 4, putative	null	GO:0016021	integral component of membrane	GO:0004016	adenylate cyclase activity	GO:0035556	intracellular signal transduction	4.6.1.1 (Adenylate cyclase)	4.6.1.1 (Adenylate cyclase)
Tb927.1.3550	-1.89112	4.59998	108.346	2.25672e-25	1.2113e-24	hypothetical protein	null	null	null	null	null	null	null	null	null
Tb927.8.7970	-1.88838	7.18195	547.104	5.36926e-121	1.23398e-119	hypothetical protein	null	null	null	null	null	null	null	null	null
Tb927.4.3400	-1.88077	6.62775	751.561	1.83676e-165	6.29996e-164	hypothetical protein, conserved	null	null	null	GO:0003729	mRNA binding	null	null	null	null
Tb927.3.3380	-1.87488	6.09837	429.524	2.063e-95	3.63434e-94	TFIIF-stimulated CTD phosphatase, putative	null	null	null	null	null	null	null	null	null
Tb927.11.13640	-1.87454	6.02862	323.696	2.26921e-72	3.0351e-71	J-binding protein	JBP1	GO:0005634	nucleus	GO:0008198, GO:0043566, GO:0050341	ferrous iron binding, structure-specific DNA binding, thymine dioxygenase activity	GO:0070580, GO:0016458	base J metabolic process, gene silencing	1.14.11.6 (Thymine dioxygenase)	1.14.11.6 (Thymine dioxygenase)
Tb927.10.12010	-1.8718	5.95685	487.649	4.6268e-108	9.37263e-107	hypothetical protein, conserved	null	GO:0005783, GO:0005635	endoplasmic reticulum, nuclear envelope	null	null	null	null	null	null
Tb927.1.500	-1.85914	4.34641	139.34	3.71142e-32	2.36668e-31	retrotransposon hot spot protein (RHS, pseudogene), putative	null	null	null	null	null	null	null	null	null
Tb927.4.710	-1.84781	6.31476	276.683	3.96625e-62	4.51753e-61	hypothetical protein, conserved	null	null	null	null	null	null	null	null	null
Tb927.9.12980	-1.84481	7.24704	902.863	2.34137e-198	1.0342e-196	Alpha/beta hydrolase family, putative	null	null	null	null	null	null	null	null	null
Tb927.11.15870	-1.83186	7.38873	839.5	1.39403e-184	5.46449e-183	hypothetical protein, conserved	null	GO:0005737	cytoplasm	null	null	null	null	null	null
Tb927.9.7270	-1.82947	6.12954	423.899	3.45846e-94	6.03398e-93	hypothetical protein	null	null	null	null	null	null	null	null	null
Tb927.5.286b	-1.82664	5.61006	271.75	4.71565e-61	5.29122e-60	adenosine transporter 1	AT1	null	null	GO:0015238, GO:0005345	drug transmembrane transporter activity, purine nucleobase transmembrane transporter activity	null	null	null	null
Tb927.11.6120	-1.82564	6.78923	512.654	1.67823e-113	3.55886e-112	ABC transporter, putative	null	GO:0009898, GO:0016021	cytoplasmic side of plasma membrane, integral component of membrane	GO:0005524, GO:0042626	ATP binding, ATPase activity, coupled to transmembrane movement of substances	null	null	null	3.6.3.- (Acting on acid anhydrides; catalyzing transmembrane movement of substances.)
Tb927.10.2410	-1.8249	7.88721	682.358	2.05168e-150	6.05147e-149	MSP-C, putative	MSP-C	null	null	GO:0004222	metalloendopeptidase activity	GO:0007155, GO:0006508	cell adhesion, proteolysis	null	null
Tb927.1.4630	-1.81603	2.94342	75.0382	4.61701e-18	1.94e-17	cyclin-like F-box protein 1E	CFB1E	GO:0005737	cytoplasm	null	null	null	null	null	null
Tb927.4.4470	-1.81537	6.44673	485.177	1.59711e-107	3.20661e-106	adenylyl cyclase	GRESAG 4.4	GO:0016021	integral component of membrane	GO:0005524, GO:0004016	ATP binding, adenylate cyclase activity	GO:0035556	intracellular signal transduction	4.6.1.1 (Adenylate cyclase)	4.6.1.1 (Adenylate cyclase)
Tb927.6.270	-1.81356	5.17734	189.257	4.61896e-43	3.79879e-42	receptor-type adenylate cyclase GRESAG 4, pseudogene, putative	null	null	null	null	null	null	null	null	null
Tb927.10.4440	-1.81193	4.15056	179.871	5.17165e-41	4.07566e-40	predicted SAP domain protein	null	null	null	null	null	null	null	null	null
Tb927.11.10810	-1.80619	7.30603	252.013	9.45348e-57	9.93054e-56	pumillio/PUF RNA binding protein 11	PUF11	null	null	GO:0003729	mRNA binding	null	null	null	null
Tb927.2.6210	-1.80241	4.15032	71.8678	2.30104e-17	9.46658e-17	iron/ascorbate oxidoreductase family protein, putative	null	null	null	GO:0016491	oxidoreductase activity	null	null	null	null
Tb927.10.8440	-1.79911	7.20516	617.363	2.80068e-136	7.52527e-135	glucose transporter 1B	THT1-	GO:0016021	integral component of membrane	GO:0005355	glucose transmembrane transporter activity	GO:0015758	glucose transport	null	null
Tb927.2.5310	-1.79835	5.0256	144.056	3.45432e-33	2.27152e-32	hypothetical protein, conserved	null	GO:0016021	integral component of membrane	null	null	null	null	null	null
Tb927.1.4600	-1.79763	5.76651	176.853	2.35777e-40	1.82475e-39	cyclin-like F-box protein 1D	CFB1D	GO:0005737	cytoplasm	null	null	null	null	null	null
Tb927.9.11480	-1.7891	7.40154	563.103	1.77711e-124	4.29113e-123	Enriched in surface-labeled proteome protein 9	ESP9	GO:0005768, GO:0020023	endosome, kinetoplast	null	null	null	null	null	null
Tb927.8.7270	-1.77239	6.45758	733.032	1.9628e-161	6.49804e-160	Endoplasmic Reticulum-Golgi Intermediate Compartment (ERGIC)/Endoplasmic reticulum vesicle transporter, putative	null	null	null	null	null	null	null	null	null
Tb927.10.8860	-1.77208	5.99629	560.019	8.32506e-124	1.99956e-122	hypothetical protein, conserved	null	null	null	null	null	null	null	null	null
Tb927.10.12820	-1.7689	8.03152	552.187	4.21022e-122	9.77527e-121	hypothetical protein, conserved	null	null	null	null	null	null	null	null	null
Tb07.30D13.180	-1.76376	5.73335	257.774	5.24376e-58	5.6192e-57	hypothetical protein, conserved (pseudogene)	null	null	null	null	null	null	null	null	null
Tb927.7.6040	-1.74981	4.0445	141.754	1.10045e-32	7.14819e-32	receptor-type adenylate cyclase GRESAG 4, putative	null	GO:0016021	integral component of membrane	GO:0004016	adenylate cyclase activity	GO:0035556	intracellular signal transduction	4.6.1.1 (Adenylate cyclase)	4.6.1.1 (Adenylate cyclase)
Tb927.10.12510	-1.74691	6.76156	363.918	3.94836e-81	5.89974e-80	P-type H+-ATPase, putative	null	GO:0005886	plasma membrane	GO:0005524, GO:0015662	ATP binding, ATPase activity, coupled to transmembrane movement of ions, phosphorylative mechanism	GO:0015992	proton transport	3.6.3.6 (Proton-exporting ATPase)	3.6.3.6 (Proton-exporting ATPase)
Tb927.11.17040	-1.74649	7.84977	356.659	1.50339e-79	2.19922e-78	procyclic-enriched flagellar receptor adenylate cyclase 1	ACP1	null	null	GO:0004016, GO:0042803	adenylate cyclase activity, protein homodimerization activity	GO:0019933	cAMP-mediated signaling	4.6.1.1 (Adenylate cyclase)	4.6.1.1 (Adenylate cyclase)
Tb927.8.3730	-1.74491	5.8827	434.464	1.73542e-96	3.09335e-95	COPI associated protein, putative	null	null	null	null	null	null	null	null	null
Tb927.8.5910	-1.74048	5.56751	273.045	2.46161e-61	2.77238e-60	hypothetical protein	null	null	null	null	null	null	null	null	null
Tb927.8.1460	-1.73709	6.23399	457.915	1.36676e-101	2.54128e-100	EamA-like transporter family, putative	null	null	null	null	null	GO:0010608	posttranscriptional regulation of gene expression	null	null
Tb927.7.6400	-1.73395	5.93458	253.661	4.13441e-57	4.37349e-56	hypothetical protein, conserved	null	null	null	null	null	null	null	null	null
Tb927.11.2040	-1.72909	6.40683	546.561	7.04977e-121	1.61609e-119	STE/STE11 serine/threonine-protein kinase, putative	null	null	null	GO:0004674	protein serine/threonine kinase activity	GO:0040007, GO:0006468	growth, protein phosphorylation	2.7.1.- (Phosphotransferases with an alcohol group as acceptor.)	2.7.1.- (Phosphotransferases with an alcohol group as acceptor.)
Tb927.4.4870	-1.72476	6.35477	256.498	9.95387e-58	1.05913e-56	amino acid transporter, putative	null	GO:0016021	integral component of membrane	GO:0005275	amine transmembrane transporter activity	GO:0006865	amino acid transport	null	null
Tb927.8.2780	-1.71939	5.66458	122.838	1.51314e-28	8.81124e-28	RNA-binding protein RBP10, putative	RBP10	null	null	GO:0003729	mRNA binding	GO:0006396, GO:0010608	RNA processing, posttranscriptional regulation of gene expression	null	null
Tb927.11.4560	-1.71729	5.96353	341.096	3.68263e-76	5.18604e-75	hypothetical protein, conserved	null	null	null	null	null	null	null	null	null
Tb927.11.6910	-1.70917	6.69491	567.593	1.87476e-125	4.58809e-124	hypothetical protein, conserved	null	null	null	null	null	null	null	null	null
Tb927.6.180	-1.70834	4.5	245.995	1.93937e-55	1.99557e-54	receptor-type adenylate cyclase GRESAG 4, putative	null	GO:0016021	integral component of membrane	GO:0004016	adenylate cyclase activity	GO:0035556	intracellular signal transduction	4.6.1.1 (Adenylate cyclase)	4.6.1.1 (Adenylate cyclase)
Tb927.4.810	-1.70405	6.57454	648.176	5.57051e-143	1.56649e-141	expression site-associated gene 5 (ESAG5) protein, putative	null	GO:0005737	cytoplasm	null	null	null	null	null	null
Tb927.7.4230	-1.68915	6.42012	553.95	1.74035e-122	4.08261e-121	Enriched in surface-labeled proteome protein 12	ESP12	GO:0020016, GO:0005768	ciliary pocket, endosome	null	null	null	null	null	null
Tb927.11.14220	-1.68898	3.93739	79.7324	4.2871e-19	1.87083e-18	hypothetical protein, conserved	null	null	null	GO:0003729	mRNA binding	GO:0010608	posttranscriptional regulation of gene expression	null	null
Tb927.8.2660	-1.68582	7.20001	300.036	3.2348e-67	3.97437e-66	Galactose oxidase, central domain containing protein, putative	null	null	null	null	null	null	null	null	null
Tb927.4.4410	-1.68278	5.63714	300.864	2.13615e-67	2.63527e-66	adenylyl cyclase	GRESAG 4.4	GO:0016021	integral component of membrane	GO:0005524, GO:0004016	ATP binding, adenylate cyclase activity	GO:0035556	intracellular signal transduction	4.6.1.1 (Adenylate cyclase)	4.6.1.1 (Adenylate cyclase)
Tb05.5K5.200	-1.68048	4.70466	157.343	4.30821e-36	3.03586e-35	guanine deaminase, putative	null	null	null	null	null	null	null	null	3.5.4.3 (Guanine deaminase)
Tb927.7.2040	-1.67471	4.78252	71.3211	3.03574e-17	1.24158e-16	hypothetical protein, conserved	null	null	null	null	null	null	null	null	null
Tb927.4.4790	-1.66722	5.52305	212.344	4.23167e-48	3.84331e-47	hypothetical protein, conserved	null	null	null	null	null	null	null	null	null
Tb927.11.4170	-1.66377	6.45055	486.868	6.84392e-108	1.3833e-106	kinetoplastid-specific dual specificity phosphatase, putative	null	GO:0005737	cytoplasm	null	null	null	null	null	null
Tb927.8.7900	-1.66277	5.2214	329.047	1.54983e-73	2.10717e-72	receptor-type adenylate cyclase GRESAG 4, putative	null	GO:0016021	integral component of membrane	GO:0004016	adenylate cyclase activity	GO:0035556	intracellular signal transduction	4.6.1.1 (Adenylate cyclase)	4.6.1.1 (Adenylate cyclase)
Tb927.7.1420	-1.65598	7.78669	540.856	1.22803e-119	2.80096e-118	hypothetical protein, conserved	null	null	null	null	null	null	null	null	null
Tb927.11.15790	-1.6495	6.42164	368.568	3.83622e-82	5.80886e-81	hypothetical protein, conserved	null	null	null	null	null	null	null	null	null
Tb927.8.7920	-1.64613	5.35478	325.301	1.01451e-72	1.36499e-71	receptor-type adenylate cyclase GRESAG 4, putative	null	GO:0016021	integral component of membrane	GO:0004016	adenylate cyclase activity	null	null	4.6.1.1 (Adenylate cyclase)	4.6.1.1 (Adenylate cyclase)
Tb927.11.16790	-1.62461	3.21672	37.6446	8.48795e-10	2.35834e-09	mitogen-activated protein kinase	ECK1	null	null	GO:0005524, GO:0004674	ATP binding, protein serine/threonine kinase activity	null	null	2.7.1.- (Phosphotransferases with an alcohol group as acceptor.)	2.7.11.22 (Cyclin-dependent kinase)
Tb927.8.2080	-1.61579	5.42264	222.038	3.25031e-50	3.06898e-49	Fungal tRNA ligase phosphodiesterase domain containing protein, putative	null	GO:0005737	cytoplasm	null	null	null	null	null	null
Tb927.10.530	-1.60951	6.35404	264.973	1.41454e-59	1.55069e-58	Plasma-membrane choline transporter, putative	null	GO:0020016, GO:0005768	ciliary pocket, endosome	null	null	null	null	null	null
Tb927.1.430	-1.60485	3.71107	114.965	8.00979e-27	4.43872e-26	retrotransposon hot spot protein (RHS, pseudogene), putative	null	null	null	null	null	null	null	null	null
Tb927.4.4460	-1.60242	6.36221	452.877	1.70635e-100	3.14045e-99	adenylyl cyclase	GRESAG 4.4	GO:0016021	integral component of membrane	GO:0005524, GO:0004016	ATP binding, adenylate cyclase activity	GO:0035556	intracellular signal transduction	4.6.1.1 (Adenylate cyclase)	4.6.1.1 (Adenylate cyclase)
Tb927.8.1390	-1.59648	2.96297	70.8007	3.95201e-17	1.60978e-16	hypothetical protein, conserved, degenerate	null	null	null	null	null	null	null	null	null
Tb927.4.170	-1.59586	4.40972	72.1676	1.97675e-17	8.14722e-17	hypothetical protein	null	null	null	null	null	null	null	null	null
Tb09.v4.0016	-1.57849	5.2742	311.083	1.26862e-69	1.6248e-68	expression site- associated gene (ESAG) protein, putative	null	null	null	null	null	null	null	null	null
Tb927.8.1130	-1.57563	7.36414	295.879	2.6044e-66	3.16548e-65	protein phosphatase with EF-Hand domains, putative	null	null	null	null	null	null	null	3.1.3.16 (Protein-serine/threonine phosphatase)	3.1.3.16 (Protein-serine/threonine phosphatase)
Tb927.11.6600	-1.57534	2.8405	32.7687	1.03804e-08	2.6848e-08	conserved protein, unknown function	null	GO:0097014, GO:0010494, GO:0031981	ciliary cytoplasm, cytoplasmic stress granule, nuclear lumen	null	null	GO:0044145, GO:0010608, GO:0052106	modulation of development of symbiont involved in interaction with host, posttranscriptional regulation of gene expression, quorum sensing involved in interaction with host	null	null
Tb06.3A7.960	-1.57314	6.30414	516.719	2.18922e-114	4.66434e-113	hypothetical protein	null	null	null	null	null	null	null	null	null
Tb927.2.5360	-1.57127	4.54463	101.457	7.30165e-24	3.74597e-23	hypothetical protein, conserved	null	GO:0016021	integral component of membrane	null	null	null	null	null	null
Tb927.7.5790	-1.56984	7.94499	246.328	1.64021e-55	1.69351e-54	protein disulfide isomerase, putative	null	GO:0005783	endoplasmic reticulum	null	null	null	null	5.3.4.1 (Protein disulfide-isomerase)	5.3.4.1 (Protein disulfide-isomerase)
Tb927.3.5080	-1.56758	9.12072	266.243	7.47692e-60	8.21084e-59	PSP1 C-terminal conserved region, putative	null	null	null	null	null	null	null	null	null
Tb927.4.4540	-1.56669	5.06189	230.272	5.2009e-52	5.08576e-51	zinc finger domain, LSD1 subclass, putative	null	null	null	null	null	null	null	null	null
Tb927.5.1160	-1.56348	7.97187	881.692	9.37292e-194	3.94753e-192	Degradation arginine-rich protein for mis-folding, putative	null	null	null	null	null	null	null	null	null
Tb927.2.960	-1.55939	6.35908	179.102	7.61131e-41	5.96198e-40	hypothetical protein	null	null	null	null	null	null	null	null	null
Tb927.7.6070	-1.5539	4.63698	176.849	2.36337e-40	1.82753e-39	receptor-type adenylate cyclase GRESAG 4, putative	null	GO:0016021	integral component of membrane	GO:0004016	adenylate cyclase activity	GO:0035556	intracellular signal transduction	4.6.1.1 (Adenylate cyclase)	4.6.1.1 (Adenylate cyclase)
Tb927.4.3380	-1.54576	6.96739	346.634	2.29135e-77	3.26229e-76	myosin IB heavy chain, putative	null	null	null	null	null	null	null	null	null
Tb927.3.2420	-1.54509	6.37697	360.849	1.83939e-80	2.71708e-79	Microsomal signal peptidase 12 kDa subunit (SPC12), putative	null	GO:0005783	endoplasmic reticulum	null	null	null	null	null	null
Tb927.10.4180	-1.53951	7.95943	814.348	4.09781e-179	1.52698e-177	TFIIF-stimulated CTD phosphatase, putative	null	GO:0097014	ciliary cytoplasm	null	null	null	null	null	null
Tb927.10.2390	-1.53876	5.1776	228.695	1.14773e-51	1.1151e-50	casein kinase I, putative	CK1.3	null	null	GO:0005524, GO:0004674	ATP binding, protein serine/threonine kinase activity	GO:0006468	protein phosphorylation	null	null
Tb05.5K5.80	-1.53291	3.0825	69.3814	8.11499e-17	3.26729e-16	protein kinase, putative	null	null	null	null	null	null	null	null	2.7.1.- (Phosphotransferases with an alcohol group as acceptor.)
Tb927.2.2340	-1.53228	4.28182	54.6162	1.46523e-13	5.08923e-13	Glycerophosphoryl diester phosphodiesterase family, putative	null	null	null	null	null	null	null	null	null
Tb927.11.1470	-1.52955	7.78936	315.763	1.21293e-70	1.57577e-69	65 kDa invariant surface glycoprotein-like protein	null	GO:0016021	integral component of membrane	null	null	null	null	null	null
Tb927.11.17850	-1.52421	5.0541	171.666	3.20049e-39	2.41101e-38	#N/A	#N/A	#N/A	#N/A	#N/A	#N/A	#N/A	#N/A	#N/A	#N/A
Tb927.8.4520	-1.51887	6.79093	363.247	5.52898e-81	8.24793e-80	hypothetical protein, conserved	null	null	null	null	null	null	null	null	null
Tb927.8.2610	-1.51562	5.71832	235.107	4.58878e-53	4.57111e-52	5-methyltetrahydropteroyltriglutamate-homocysteine S-methyltransferase, putative	null	null	null	GO:0003871	5-methyltetrahydropteroyltriglutamate-homocysteine S-methyltransferase activity	GO:0009086	methionine biosynthetic process	2.1.1.14 (5-methyltetrahydropteroyltriglutamate--homocysteine S-methyltransferase)	2.1.1.14 (5-methyltetrahydropteroyltriglutamate--homocysteine S-methyltransferase)
Tb927.10.5810	-1.51351	9.27122	360.982	1.72071e-80	2.55009e-79	The ARF-like 2 binding protein BART, putative	null	GO:0097014	ciliary cytoplasm	null	null	null	null	null	null
Tb927.10.5620	-1.51247	11.0597	846.479	4.23734e-186	1.69027e-184	fructose-bisphosphate aldolase, glycosomal	ALD	GO:0020015	glycosome	GO:0004332	fructose-bisphosphate aldolase activity	GO:0006096	glycolytic process	4.1.2.13 (Fructose-bisphosphate aldolase)	4.1.2.13 (Fructose-bisphosphate aldolase)
Tb927.9.13650	-1.50759	5.45943	148.838	3.11177e-34	2.1012e-33	ADP-ribosylation factor, putative	ARF1	null	null	GO:0032403	protein complex binding	null	null	null	null
Tb927.8.5050	-1.50709	7.35131	401.074	3.21427e-89	5.25364e-88	OTU-like cysteine protease, putative	null	null	null	null	null	null	null	null	3.1.2.- (Thiolester hydrolases.)
Tb927.3.4180	-1.50099	7.36379	453.167	1.47526e-100	2.72066e-99	hypothetical protein	null	GO:0005737	cytoplasm	null	null	null	null	null	null
Tb927.9.8570	-1.50055	6.44861	380.971	7.64639e-85	1.18762e-83	COPI associated protein, putative	null	null	null	null	null	null	null	null	null
Tb927.8.4890	-1.49805	7.41819	303.805	4.88339e-68	6.09078e-67	pol-associated gene 1	null	GO:0016021	integral component of membrane	GO:0015036	disulfide oxidoreductase activity	null	null	null	1.8.4.- (With a disulfide as acceptor.)
Tb927.1.4830	-1.49541	6.63209	228.596	1.20622e-51	1.17067e-50	phospholipase A1	PLA1	GO:0097014, GO:0005654	ciliary cytoplasm, nucleoplasm	GO:0008970	phosphatidylcholine 1-acylhydrolase activity	GO:0006657	CDP-choline pathway	3.1.1.32 (Phospholipase A(1))	3.1.1.32 (Phospholipase A(1))
Tb927_09_v4.snoRNA.0006	-1.49154	3.65547	38.2671	6.1695e-10	1.73224e-09	H/ACA-like snoRNA	null	null	null	null	null	null	null	null	null
Tb927.1.3830	-1.49066	8.51968	423.261	4.76026e-94	8.28925e-93	glucose-6-phosphate isomerase, glycosomal	PGI	GO:0020015	glycosome	GO:0004347	glucose-6-phosphate isomerase activity	GO:0006094, GO:0006096	gluconeogenesis, glycolytic process	5.3.1.9 (Glucose-6-phosphate isomerase)	5.3.1.9 (Glucose-6-phosphate isomerase)
Tb927.10.1230	-1.48734	6.50774	478.528	4.4663e-106	8.77273e-105	hypothetical protein, conserved	null	GO:0005739	mitochondrion	null	null	null	null	null	null
Tb927.2.4590	-1.487	7.23294	259.374	2.34943e-58	2.52962e-57	branched-chain amino acid aminotransferase, putative	null	GO:0097014, GO:0005739, GO:0005654	ciliary cytoplasm, mitochondrion, nucleoplasm	GO:0004084	branched-chain-amino-acid transaminase activity	GO:0006520	cellular amino acid metabolic process	null	2.6.1.42 (Branched-chain-amino-acid transaminase)
Tb927.6.310	-1.48677	4.89322	147.353	6.56937e-34	4.40635e-33	receptor-type adenylate cyclase GRESAG 4, putative	null	GO:0016021	integral component of membrane	GO:0004016	adenylate cyclase activity	GO:0035556	intracellular signal transduction	4.6.1.1 (Adenylate cyclase)	4.6.1.1 (Adenylate cyclase)
Tb927.6.280	-1.48658	5.51981	176.513	2.79745e-40	2.16011e-39	receptor-type adenylate cyclase GRESAG 4, putative	null	GO:0016021	integral component of membrane	GO:0004016	adenylate cyclase activity	GO:0035556	intracellular signal transduction	4.6.1.1 (Adenylate cyclase)	4.6.1.1 (Adenylate cyclase)
Tb10.v4.0215	-1.47873	4.06369	83.262	7.18673e-20	3.21521e-19	hypothetical protein	null	null	null	null	null	null	null	null	null
Tb927.8.3880	-1.47631	6.02264	247.108	1.10905e-55	1.15034e-54	hypothetical protein, conserved	null	GO:0016021	integral component of membrane	null	null	null	null	null	null
Tb927.5.4560	-1.4753	4.72692	95.5602	1.43458e-22	7.06755e-22	guanine deaminase, putative	null	GO:0005737, GO:0020015	cytoplasm, glycosome	null	null	null	null	3.5.4.3 (Guanine deaminase)	3.5.4.3 (Guanine deaminase)
Tb927.11.10690	-1.473	6.45301	684.071	8.70265e-151	2.58369e-149	hypothetical protein, conserved	null	GO:0005737, GO:0005783	cytoplasm, endoplasmic reticulum	null	null	null	null	null	null
Tb927.8.4840	-1.47229	7.05076	433.13	3.38576e-96	5.99962e-95	kinesin, putative	null	GO:0005737, GO:0005871	cytoplasm, kinesin complex	GO:0005524, GO:0003774	ATP binding, motor activity	null	null	null	3.6.4.4 (Plus-end-directed kinesin ATPase)
Tb927.9.11790	-1.47078	5.33079	229.467	7.79017e-52	7.60949e-51	membrane transporter protein, putative	null	null	null	GO:0015238	drug transmembrane transporter activity	GO:0006855	drug transmembrane transport	null	null
Tb927.4.1240	-1.46907	5.98896	205.472	1.33598e-46	1.18485e-45	hypothetical protein	null	GO:0005737	cytoplasm	null	null	null	null	null	null
Tb927.8.8000	-1.46595	6.60017	577.044	1.64864e-127	4.08999e-126	hypothetical protein, conserved	null	null	null	null	null	null	null	null	null
Tb927.8.8030	-1.46593	7.14209	474.659	3.10345e-105	6.0175e-104	emp24/gp25L/p24 family/GOLD, putative	null	null	null	null	null	null	null	null	null
Tb927.3.610	-1.46219	6.62182	207.165	5.70821e-47	5.08239e-46	N-acetyltransferase complex ARD1 subunit, putative	null	null	null	null	null	null	null	2.3.1.- (Transferring groups other than amino-acyl groups.)	2.3.1.- (Transferring groups other than amino-acyl groups.)
Tb927.3.4110	-1.45935	7.62637	743.823	8.84117e-164	2.98719e-162	Nodulin-like, putative	null	GO:0005737	cytoplasm	null	null	null	null	null	null
Tb927.3.5660	-1.45827	6.4171	208.275	3.26671e-47	2.92583e-46	UDP-GlcNAc:alpha3-D-mannoside beta-1,2-N-acetylglucosaminyltransferase I	GnTI	GO:0016021	integral component of membrane	GO:0003827	alpha-1,3-mannosylglycoprotein 2-beta-N-acetylglucosaminyltransferase activity	GO:0006506, GO:0006491, GO:0008283, GO:0009405	GPI anchor biosynthetic process, N-glycan processing, cell proliferation, pathogenesis	2.4.1.- (Hexosyltransferases.)	2.4.1.- (Hexosyltransferases.)
Tb927.8.1200	-1.45701	5.70438	252.41	7.74645e-57	8.15629e-56	vacuolar-type Ca2+-ATPase 2	TbA2	GO:0005886	plasma membrane	GO:0005524, GO:0005388	ATP binding, calcium-transporting ATPase activity	GO:0016049, GO:0006874	cell growth, cellular calcium ion homeostasis	3.6.3.- (Acting on acid anhydrides; catalyzing transmembrane movement of substances.); 3.6.3.8 (Calcium-transporting ATPase)	3.6.3.8 (Calcium-transporting ATPase)
Tb927.3.4280	-1.45417	6.67799	318.75	2.71157e-71	3.56361e-70	mismatch repair protein MSH5, putative	null	GO:0005737	cytoplasm	null	null	null	null	null	null
Tb927.8.8250	-1.45095	7.4099	517.343	1.60152e-114	3.42023e-113	amino acid transporter, putative	null	GO:0016021	integral component of membrane	GO:0005275	amine transmembrane transporter activity	GO:0006865	amino acid transport	null	null
Tb927.1.350	-1.44841	2.81624	49.3005	2.19611e-12	7.12752e-12	retrotransposon hot spot protein (RHS, pseudogene), putative	null	null	null	null	null	null	null	null	null
Tb927.11.7380	-1.44611	7.64805	259.506	2.1986e-58	2.37004e-57	glycerol-3-phosphate dehydrogenase (FAD-dependent), mitochondrial	null	GO:0005739	mitochondrion	GO:0050660	flavin adenine dinucleotide binding	GO:0019563	glycerol catabolic process	null	1.1.5.3 (Glycerol-3-phosphate dehydrogenase)
Tb927.7.7480	-1.44281	5.62755	238.673	7.65671e-54	7.69495e-53	trans-sialidase, putative	null	null	null	null	null	null	null	3.2.1.18 (Exo-alpha-sialidase)	3.2.1.18 (Exo-alpha-sialidase)
Tb927.10.14760	-1.44099	7.72845	583.015	8.28604e-129	2.08417e-127	clathrin light chain, putative	null	null	null	null	null	null	null	null	null
Tb927.7.3450	-1.43896	6.145	345.73	3.60552e-77	5.11723e-76	I/6 autoantigen	null	GO:0015630	microtubule cytoskeleton	GO:0005509, GO:0005200	calcium ion binding, structural constituent of cytoskeleton	null	null	null	null
Tb927.8.3390	-1.4389	5.54457	131.383	2.04192e-30	1.25099e-29	hypothetical protein, conserved	null	null	null	null	null	null	null	null	null
Tb927.9.7280	-1.43585	3.86568	76.1737	2.59781e-18	1.10127e-17	#N/A	#N/A	#N/A	#N/A	#N/A	#N/A	#N/A	#N/A	#N/A	#N/A
Tb927.5.3100	-1.43472	7.1226	478.656	4.18935e-106	8.24665e-105	hypothetical protein	null	null	null	null	null	null	null	null	null
Tb927.11.1350	-1.43115	5.30841	192.443	9.31203e-44	7.80022e-43	calcium uniporter protein, mitochondrial	MCU	GO:0031305, GO:1990246	integral component of mitochondrial inner membrane, uniplex complex	GO:0005262, GO:0015292	calcium channel activity, uniporter activity	GO:0006851, GO:0051561	mitochondrial calcium ion transport, positive regulation of mitochondrial calcium ion concentration	null	null
Tb927.10.14910	-1.42384	7.13983	414.258	4.33894e-92	7.34376e-91	Sarcalumenin, putative	null	GO:0005737, GO:0016529	cytoplasm, sarcoplasmic reticulum	GO:0005509	calcium ion binding	GO:0016197	endosomal transport	null	null
Tb927.7.3490	-1.42021	6.85244	411.226	1.98251e-91	3.33055e-90	synaptojanin (N-terminal domain), putative	null	null	null	GO:0004445	inositol-polyphosphate 5-phosphatase activity	GO:0006897	endocytosis	null	null
Tb927.3.1660	-1.41766	6.57307	156.293	7.30529e-36	5.11596e-35	hypothetical protein, conserved	null	null	null	null	null	null	null	null	null
Tb927.8.3740	-1.41715	5.52215	226.321	3.78169e-51	3.64677e-50	pterin 4 alpha carbinolamine dehydratase, putative	null	GO:0005739	mitochondrion	null	null	null	null	null	null
Tb927.8.7940	-1.41564	6.59975	552.766	3.14948e-122	7.33124e-121	receptor-type adenylate cyclase GRESAG 4, putative	null	GO:0016021	integral component of membrane	GO:0004016	adenylate cyclase activity	GO:0035556	intracellular signal transduction	4.6.1.1 (Adenylate cyclase)	4.6.1.1 (Adenylate cyclase)
Tb927.10.3800	-1.41561	6.8257	449.324	1.01237e-99	1.85943e-98	predicted RING finger protein	null	GO:0005737	cytoplasm	GO:0008270	zinc ion binding	null	null	null	null
Tb927.9.9400	-1.41331	6.17131	190.84	2.08465e-43	1.72862e-42	ceramide phosphorylethanolamine synthase	null	null	null	GO:0033188	sphingomyelin synthase activity	GO:0046335	ethanolamine biosynthetic process	2.7.8.27 (Sphingomyelin synthase)	2.7.8.27 (Sphingomyelin synthase)
Tb927.4.2030	-1.40421	7.68769	473.112	6.73865e-105	1.30103e-103	ALBA-Domain Protein	ALBA4	GO:0097014, GO:0010494, GO:0031981	ciliary cytoplasm, cytoplasmic stress granule, nuclear lumen	GO:0003729	mRNA binding	GO:0034605	cellular response to heat	null	null
Tb927.8.2380	-1.40269	7.21034	225.643	5.31603e-51	5.12092e-50	ABC transporter, putative	null	GO:0020016, GO:0016021, GO:0031982	ciliary pocket, integral component of membrane, vesicle	GO:0042626, GO:0020037, GO:0042803	ATPase activity, coupled to transmembrane movement of substances, heme binding, protein homodimerization activity	GO:0015886	heme transport	null	3.6.3.- (Acting on acid anhydrides; catalyzing transmembrane movement of substances.)
Tb927.6.130	-1.3982	5.29338	100.413	1.23729e-23	6.31192e-23	hypothetical leucine-rich repeat protein 1 (LRRP1)	null	null	null	null	null	null	null	null	3.1.3.16 (Protein-serine/threonine phosphatase)
Tb927.2.1130	-1.39492	3.11824	38.024	6.98801e-10	1.95478e-09	retrotransposon hot spot protein 3 (RHS3), interrupted, degenerate	null	null	null	null	null	null	null	null	null
Tb927.11.14070	-1.3875	4.65497	90.8003	1.58927e-21	7.51873e-21	Repressor of differentiation kinase 1	RDK1	GO:0016021, GO:0005886	integral component of membrane, plasma membrane	GO:0005524, GO:0004674	ATP binding, protein serine/threonine kinase activity	GO:0040007, GO:0044145, GO:0006468	growth, modulation of development of symbiont involved in interaction with host, protein phosphorylation	2.7.1.- (Phosphotransferases with an alcohol group as acceptor.)	2.7.1.- (Phosphotransferases with an alcohol group as acceptor.)
Tb927.2.2770	-1.38348	6.72153	82.5661	1.02192e-19	4.54496e-19	hypothetical protein, conserved	null	null	null	null	null	null	null	null	null
Tb927.8.7780	-1.38233	7.44624	267.291	4.42003e-60	4.87495e-59	hypothetical protein, conserved	null	null	null	null	null	null	null	null	null
Tb04.3I12.100	-1.38199	3.73057	63.6692	1.47164e-15	5.62741e-15	hypothetical protein	null	null	null	null	null	null	null	null	null
Tb927.10.13790	-1.37676	8.19208	381.713	5.27267e-85	8.21756e-84	hypothetical protein, conserved	null	null	null	null	null	null	null	null	null
Tb927.9.1440	-1.37616	8.61	484.878	1.85442e-107	3.715e-106	Paraquat-inducible protein A, putative	null	null	null	null	null	null	null	null	null
Tb927.2.2400	-1.37483	5.63072	219.796	1.00185e-49	9.40082e-49	glycosyltransferase (GlcNAc), putative	null	GO:0005739	mitochondrion	null	null	null	null	null	2.4.1.229 ([Skp1-protein]-hydroxyproline N-acetylglucosaminyltransferase)
Tb927.10.3910	-1.36815	6.28138	322.519	4.09469e-72	5.44456e-71	hypothetical protein, conserved	null	GO:0005737	cytoplasm	null	null	null	null	null	null
Tb927.5.291b	-1.36655	6.11926	223.19	1.82176e-50	1.74192e-49	variant surface glycoprotein (VSG)-related, putative	ESP5	GO:0005768	endosome	null	null	null	null	null	null
Tb927.6.170	-1.36383	4.32162	100.036	1.49654e-23	7.60185e-23	receptor-type adenylate cyclase GRESAG 4, putative	null	GO:0016021	integral component of membrane	GO:0004016	adenylate cyclase activity	GO:0035556	intracellular signal transduction	4.6.1.1 (Adenylate cyclase)	4.6.1.1 (Adenylate cyclase)
Tb927.3.4270	-1.36327	8.27439	184.838	4.2567e-42	3.42617e-41	hypothetical protein, conserved	null	null	null	null	null	null	null	null	null
Tb07.30D13.160	-1.35579	4.5203	75.8921	2.99598e-18	1.26651e-17	hypothetical protein, conserved (pseudogene)	null	null	null	null	null	null	null	null	null
Tb927.9.8950	-1.35369	7.81126	536.656	1.00675e-118	2.27334e-117	metallo- peptidase, Clan M- Family M48	FACE1	GO:0020015, GO:0005743, GO:0005741	glycosome, mitochondrial inner membrane, mitochondrial outer membrane	GO:0004222	metalloendopeptidase activity	GO:0071586	CAAX-box protein processing	3.4.24.84 (Ste24 endopeptidase)	3.4.24.84 (Ste24 endopeptidase)
Tb927.5.1460	-1.35172	8.31649	750.658	2.88553e-165	9.82272e-164	Possible lysine decarboxylase, putative	null	GO:0097014	ciliary cytoplasm	null	null	null	null	null	null
Tb927.11.7460	-1.35066	6.70574	329.026	1.56626e-73	2.12631e-72	luminal binding protein 1 (BiP), putative	BiP	GO:0005783	endoplasmic reticulum	null	null	GO:0006614, GO:0006457	SRP-dependent cotranslational protein targeting to membrane, protein folding	null	null
Tb927.6.380	-1.3505	4.4958	111.318	5.0411e-26	2.74157e-25	hypothetical protein, conserved	null	GO:0016021	integral component of membrane	null	null	null	null	null	null
Tb927.1.3130	-1.3475	5.96133	289.893	5.24616e-65	6.30863e-64	protein kinase, putative	null	null	null	GO:0004672	protein kinase activity	GO:0006468	protein phosphorylation	2.7.11.1 (Non-specific serine/threonine protein kinase)	2.7.1.37 (2.7.11.12, 2.7.11.13, 2.7.11.21, 2.7.11.22, 2.7.11.24, 2.7.11.25,2.7.11.30 and 2.7.12.1)
Tb927.8.5140	-1.34222	6.54215	426.246	1.06623e-94	1.86745e-93	diacylglycerol kinase, putative	null	GO:0005829, GO:0005739	cytosol, mitochondrion	GO:0004143	diacylglycerol kinase activity	GO:0019395	fatty acid oxidation	2.7.1.107 (Diacylglycerol kinase (ATP))	2.7.1.107 (Diacylglycerol kinase (ATP))
Tb927.9.8330	-1.33333	5.71059	224.111	1.14766e-50	1.10086e-49	hypothetical protein	null	null	null	null	null	null	null	null	null
Tb927.10.4380	-1.32991	3.64622	64.0292	1.22591e-15	4.70167e-15	hypothetical protein	null	null	null	null	null	null	null	null	null
Tb927.9.11100	-1.32545	6.6165	104.672	1.44096e-24	7.55524e-24	cAMP-dependent protein kinase catalytic subunit 1	PKAC1	null	null	GO:0005524, GO:0004674	ATP binding, protein serine/threonine kinase activity	GO:0006468	protein phosphorylation	null	2.7.11.1 (Non-specific serine/threonine protein kinase)
Tb927.6.300	-1.32425	5.04156	127.19	1.68794e-29	1.0102e-28	receptor-type adenylate cyclase GRESAG 4, putative	null	GO:0016021	integral component of membrane	GO:0004016	adenylate cyclase activity	GO:0035556	intracellular signal transduction	4.6.1.1 (Adenylate cyclase)	4.6.1.1 (Adenylate cyclase)
Tb927.5.1380	-1.32419	5.20673	188.971	5.33287e-43	4.37798e-42	hypothetical protein	null	null	null	null	null	null	null	null	null
Tb07.30D13.60	-1.32392	5.24898	88.6234	4.77608e-21	2.2258e-20	hypothetical protein, conserved (pseudogene)	null	null	null	null	null	null	null	null	null
Tb927.10.1040	-1.32031	6.54815	282.42	2.22923e-63	2.59122e-62	serine peptidase, Clan SC, Family S10	CBP1	null	null	GO:0004185	serine-type carboxypeptidase activity	GO:0006508	proteolysis	3.4.16.5 (Carboxypeptidase C)	3.4.16.5 (Carboxypeptidase C)
Tb927.11.5080	-1.31496	5.59431	164.963	9.31783e-38	6.87636e-37	hypothetical protein, conserved	null	null	null	null	null	null	null	null	null
Tb927.9.4210	-1.3114	7.06812	414.814	3.28325e-92	5.56739e-91	fatty acyl CoA synthetase 3	ACS3	GO:0097014, GO:0005654	ciliary cytoplasm, nucleoplasm	GO:0004321	fatty-acyl-CoA synthase activity	GO:0006631	fatty acid metabolic process	6.2.1.3 (Long-chain-fatty-acid--CoA ligase)	6.2.1.3 (Long-chain-fatty-acid--CoA ligase)
Tb927.7.3970	-1.31051	7.41041	57.797	2.90613e-14	1.04883e-13	hypothetical protein, conserved	null	GO:0005737, GO:0005739	cytoplasm, mitochondrion	null	null	null	null	null	null
Tb927.10.14920	-1.30908	7.60496	276.518	4.30931e-62	4.89596e-61	hypothetical protein, conserved	null	null	null	null	null	null	null	null	null
Tb927.8.7760	-1.30778	6.98892	250.699	1.82877e-56	1.91218e-55	hypothetical protein, conserved	null	null	null	null	null	GO:0010608	posttranscriptional regulation of gene expression	null	null
Tb927.6.290	-1.30488	5.71281	208.323	3.19034e-47	2.86025e-46	receptor-type adenylate cyclase GRESAG 4, pseudogene, putative	null	null	null	null	null	null	null	null	null
Tb927.8.8140	-1.3036	6.23214	285.162	5.63283e-64	6.62406e-63	small GTP-binding rab protein, putative	null	null	null	GO:0005525	GTP binding	GO:0007264	small GTPase mediated signal transduction	null	null
Tb927.3.4720	-1.30028	7.35399	448.23	1.75133e-99	3.2037e-98	dynamin-1-like protein	null	null	null	null	null	null	null	null	3.6.5.5 (Dynamin GTPase)
Tb927.5.1990	-1.29677	7.33199	266.546	6.42293e-60	7.06678e-59	hypothetical protein, conserved	null	null	null	GO:0005515	protein binding	GO:0010608	posttranscriptional regulation of gene expression	null	null
Tb927.3.650	-1.29594	5.16701	136.715	1.39187e-31	8.7645e-31	hypothetical protein, conserved	null	null	null	null	null	null	null	null	null
Tb927.6.5180	-1.29225	3.65983	50.4897	1.19795e-12	3.96614e-12	retrotransposon hot spot protein 4 (RHS4), interrupted	null	null	null	null	null	null	null	null	null
Tb927.5.2750	-1.29107	5.85944	262.312	5.37656e-59	5.83051e-58	Alpha/beta hydrolase family, putative	null	null	null	null	null	null	null	null	3.1.1.- (Carboxylic ester hydrolases.)
Tb927.9.2350	-1.29014	7.75379	520.018	4.19421e-115	9.02104e-114	serine/threonine protein kinase, putative	null	null	null	GO:0004672	protein kinase activity	GO:0006468	protein phosphorylation	null	null
Tb927.10.6500	-1.28665	6.12559	222.993	2.01191e-50	1.92171e-49	amino acid transporter, putative	null	GO:0005737	cytoplasm	GO:0005275	amine transmembrane transporter activity	GO:0006865	amino acid transport	null	null
Tb927.4.3760	-1.28608	4.0313	140.409	2.16625e-32	1.39282e-31	hypothetical protein	null	null	null	null	null	null	null	null	null
Tb927.5.810	-1.28472	9.28712	104.242	1.79092e-24	9.36304e-24	zinc finger CCCH domain containing protein 11	ZC3H11	GO:0005737	cytoplasm	GO:0003729, GO:0042803	mRNA binding, protein homodimerization activity	GO:0048255	mRNA stabilization	null	null
Tb09.v4.0013	-1.28355	5.37672	134.566	4.10738e-31	2.55617e-30	retrotransposon hot spot (RHS) protein, putative	null	null	null	null	null	null	null	null	null
Tb927.10.13930	-1.2754	6.0367	308.953	3.69283e-69	4.67019e-68	phosphatidic acid phosphatase, putative	null	GO:0020016, GO:0005768	ciliary pocket, endosome	GO:0008195	phosphatidate phosphatase activity	GO:0006644	phospholipid metabolic process	3.1.3.4 (Phosphatidate phosphatase)	3.1.3.4 (Phosphatidate phosphatase)
Tb927.7.6580	-1.27064	6.95427	106.585	5.48953e-25	2.90179e-24	hypothetical protein	null	null	null	null	null	null	null	null	null
Tb927.4.5100	-1.27062	5.90416	191.575	1.44088e-43	1.2014e-42	Endoplasmic Reticulum-Golgi Intermediate Compartment (ERGIC)/Endoplasmic reticulum vesicle transporter, putative	null	null	null	null	null	null	null	null	null
Tb927.10.11140	-1.26971	7.90078	531.831	1.12884e-117	2.51145e-116	hypothetical protein, conserved	null	GO:0097014, GO:0031981	ciliary cytoplasm, nuclear lumen	null	null	null	null	null	null
Tb927.7.480	-1.26888	6.57735	352.1	1.4782e-78	2.14505e-77	hypothetical protein, conserved	null	null	null	null	null	null	null	null	null
Tb927.9.15890	-1.26374	6.09289	196.693	1.10023e-44	9.3987e-44	expression site-associated gene 5 (ESAG5) protein, putative	null	GO:0005886	plasma membrane	null	null	null	null	null	null
Tb927.8.5080	-1.26198	6.68398	246.636	1.40524e-55	1.45257e-54	amidase, putative	null	null	null	null	null	null	null	null	3.5.1.99 (Fatty acid amide hydrolase)
Tb927.10.4160	-1.25993	6.57928	289.259	7.21253e-65	8.60468e-64	predicted zinc finger protein	null	null	null	GO:0008270	zinc ion binding	null	null	null	null
Tb927.5.3320	-1.25932	7.40301	358.874	4.95173e-80	7.29072e-79	Pseudokinase, putative	null	GO:0016021	integral component of membrane	GO:0004672	protein kinase activity	null	null	null	2.7.1.37 (2.7.11.12, 2.7.11.13, 2.7.11.21, 2.7.11.22, 2.7.11.24, 2.7.11.25,2.7.11.30 and 2.7.12.1)
Tb927.4.2450	-1.25847	8.07461	409.554	4.58299e-91	7.64254e-90	thioredoxin, putative	null	null	null	GO:0004362	glutathione-disulfide reductase activity	GO:0055114	oxidation-reduction process	null	5.3.4.1 (Protein disulfide-isomerase)
Tb927.4.1640	-1.25641	6.98392	320.022	1.43257e-71	1.89372e-70	UDP-galactose transporter, putative	null	GO:0005737	cytoplasm	null	null	null	null	null	null
Tb927.6.3940	-1.25227	6.58907	381.069	7.28145e-85	1.13288e-83	Autophagy-related protein 27, putative	null	null	null	null	null	null	null	null	null
Tb927.10.3360	-1.25202	7.73747	264.177	2.10907e-59	2.29539e-58	PTP1-interacting protein, 39 kDa	null	GO:0005737, GO:0005829, GO:0020015	cytoplasm, cytosol, glycosome	GO:0004724	magnesium-dependent protein serine/threonine phosphatase activity	GO:0006470	protein dephosphorylation	3.1.3.48 (Protein-tyrosine-phosphatase)	3.1.3.48 (Protein-tyrosine-phosphatase)
Tb927.10.2610	-1.25159	7.3561	379.052	2.00124e-84	3.09765e-83	Domain of unknown function (DUF1935), putative	null	GO:0051286	cell tip	null	null	null	null	null	2.7.7.- (Nucleotidyltransferases.)
Tb927.2.1310	-1.24909	5.58015	85.8246	1.96624e-20	8.96943e-20	leucine-rich repeat protein (LRRP, pseudogene), putative	null	null	null	null	null	null	null	null	3.1.3.16 (Protein-serine/threonine phosphatase)
Tb927.11.5370	-1.24826	6.77159	336.884	3.04484e-75	4.25221e-74	hypothetical protein, conserved	null	null	null	null	null	null	null	null	null
Tb927.6.150	-1.2473	4.59088	40.9574	1.55582e-10	4.51828e-10	retrotransposon hot spot protein 3 (RHS3), frameshift	null	null	null	null	null	null	null	null	null
Tb927.10.4260	-1.24602	7.08228	356.824	1.38387e-79	2.02766e-78	hypothetical protein, conserved	null	null	null	null	null	null	null	null	null
Tb927.5.2090	-1.24115	7.6649	133.34	7.61863e-31	4.72512e-30	kinesin, putative	null	GO:0005737, GO:0005875	cytoplasm, microtubule associated complex	GO:0005524, GO:0003774	ATP binding, motor activity	GO:0010608	posttranscriptional regulation of gene expression	null	3.6.4.4 (Plus-end-directed kinesin ATPase)
Tb927.9.6530	-1.23755	7.44176	216.669	4.81867e-49	4.47978e-48	hypothetical protein	null	null	null	null	null	null	null	null	null
Tb927.7.2660	-1.23697	9.93447	108.494	2.09439e-25	1.1255e-24	zinc finger protein family member, putative	ZC3H20	null	null	GO:0003723	RNA binding	GO:0010608	posttranscriptional regulation of gene expression	null	null
Tb927.10.2330	-1.22949	7.14583	309.252	3.17855e-69	4.03106e-68	hypothetical protein, conserved	null	null	null	null	null	null	null	null	null
Tb927.2.5300	-1.22694	3.87775	51.373	7.6382e-13	2.55217e-12	hypothetical protein, conserved	null	GO:0016021	integral component of membrane	null	null	null	null	null	null
Tb927.11.2490	-1.22559	7.19512	131.395	2.02905e-30	1.24395e-29	Unc104-like kinesin, putative	null	GO:0005737, GO:0005871	cytoplasm, kinesin complex	GO:0003774	motor activity	GO:0047496	vesicle transport along microtubule	null	null
Tb927.7.6590	-1.22505	7.07622	104.585	1.50575e-24	7.89036e-24	hypothetical protein, conserved	null	null	null	null	null	null	null	null	null
Tb927.11.1280	-1.22348	8.54755	78.8957	6.54758e-19	2.83948e-18	hypothetical protein, conserved	null	null	null	null	null	null	null	null	null
Tb927.8.7590	-1.22297	6.32302	319.282	2.07629e-71	2.73267e-70	receptor-type adenylate cyclase GRESAG 4, putative	null	GO:0016021	integral component of membrane	GO:0004016	adenylate cyclase activity	GO:0035556	intracellular signal transduction	4.6.1.1 (Adenylate cyclase)	4.6.1.1 (Adenylate cyclase)
Tb927.11.10640	-1.22112	6.06728	240.763	2.68071e-54	2.71823e-53	DNA-(apurinic or apyrimidinic site) lyase, putative	null	null	null	GO:0004519	endonuclease activity	GO:0006281	DNA repair	4.2.99.18 (DNA-(apurinic or apyrimidinic site) lyase)	4.2.99.18 (DNA-(apurinic or apyrimidinic site) lyase)
Tb927.9.9390	-1.21935	6.90063	288.155	1.25488e-64	1.49513e-63	sphingomyelin/ceramide phosphorylethanolamine synthase, bifunctional	SLS3	GO:0020016, GO:0005768	ciliary pocket, endosome	GO:0047493, GO:0004307	ceramide cholinephosphotransferase activity, ethanolaminephosphotransferase activity	GO:0046513, GO:0006686	ceramide biosynthetic process, sphingomyelin biosynthetic process	2.7.8.27 (Sphingomyelin synthase)	2.7.8.27 (Sphingomyelin synthase)
Tb927.11.7990	-1.21912	3.74061	70.4301	4.76859e-17	1.93457e-16	hypothetical protein	null	null	null	null	null	null	null	null	null
Tb927.11.12800	-1.21703	2.9255	36.3839	1.62032e-09	4.42329e-09	ribonucleoside-diphosphate reductase small chain	RNR2	GO:0031981	nuclear lumen	null	null	null	null	1.17.4.1 (Ribonucleoside-diphosphate reductase)	1.17.4.1 (Ribonucleoside-diphosphate reductase)
Tb927.11.8490	-1.21104	3.16003	46.1638	1.08767e-11	3.40438e-11	DNA polymerase kappa, putative	null	null	null	null	null	null	null	null	2.7.7.7 (DNA-directed DNA polymerase)
Tb927.7.4170	-1.2104	8.47698	218.234	2.19614e-49	2.05222e-48	fatty acid elongase, putative	null	GO:0030176	integral component of endoplasmic reticulum membrane	GO:0009922	fatty acid elongase activity	GO:0042759	long-chain fatty acid biosynthetic process	2.3.1.199 (Very-long-chain 3-oxoacyl-CoA synthase)	2.3.1.- (Transferring groups other than amino-acyl groups.)
Tb09_snoRNA_0079	-1.20943	3.93727	44.058	3.1879e-11	9.65757e-11	C/D snoRNA, TB9C3C1	null	null	null	null	null	null	null	null	null
Tb927.3.5090	-1.20937	7.493	289.819	5.44556e-65	6.53972e-64	tryparedoxin 2, putative	TXN2	GO:0020015	glycosome	null	null	GO:0010608	posttranscriptional regulation of gene expression	null	1.8.1.8 (Protein-disulfide reductase)
Tb927.1.70	-1.2089	4.77099	51.8557	5.97334e-13	2.01148e-12	retrotransposon hot spot protein 4 (RHS4), putative	null	GO:0005634	nucleus	null	null	null	null	null	null
Tb927.6.2520	-1.20791	4.77348	72.8048	1.43125e-17	5.92863e-17	hypothetical protein, conserved	null	null	null	null	null	null	null	null	null
Tb927.11.12710	-1.2072	6.58867	164.109	1.43167e-37	1.05225e-36	variant surface glycoprotein (VSG)-related, putative	null	null	null	null	null	null	null	null	null
Tb927.10.2430	-1.2051	6.56427	130.519	3.15559e-30	1.92417e-29	receptor-type adenylate cyclase GRESAG 4, putative	null	GO:0016021	integral component of membrane	GO:0004016	adenylate cyclase activity	GO:0035556	intracellular signal transduction	4.6.1.1 (Adenylate cyclase)	4.6.1.1 (Adenylate cyclase)
Tb927.7.4500	-1.1952	8.7116	340.703	4.4845e-76	6.30546e-75	PX domain containing protein, putative	null	null	null	null	null	null	null	null	null
Tb927.8.6100	-1.19421	7.41625	406.238	2.41534e-90	4.00566e-89	hypothetical protein, conserved	null	null	null	null	null	null	null	null	null
Tb927.4.960	-1.19178	6.58458	296.671	1.75005e-66	2.12993e-65	WD domain, G-beta repeat, putative	null	null	null	null	null	null	null	null	null
Tb11.1800	-1.18748	4.90272	59.2842	1.36466e-14	4.99675e-14	retrotransposon hot spot protein (RHS, pseudogene), putative	null	null	null	null	null	null	null	null	null
Tb927.4.1110	-1.18379	6.32915	330.804	6.42197e-74	8.79742e-73	hypothetical protein, conserved	null	null	null	null	null	null	null	null	3.1.4.- (Phosphoric diester hydrolases.)
Tb927.9.6360	-1.18329	3.90379	49.8196	1.68554e-12	5.52389e-12	hypothetical protein, conserved	null	null	null	null	null	null	null	null	null
Tb927.6.1800	-1.17934	4.49279	54.2199	1.79262e-13	6.18605e-13	protein phosphatase 2C, putative	null	GO:0097014, GO:0020015, GO:0031981	ciliary cytoplasm, glycosome, nuclear lumen	GO:0016791	phosphatase activity	GO:0016311	dephosphorylation	3.1.3.16 (Protein-serine/threonine phosphatase)	3.1.3.16 (Protein-serine/threonine phosphatase)
Tb927.11.13000	-1.17459	7.76688	222.579	2.47653e-50	2.35556e-49	phospholipid-transporting ATPase, putative	null	GO:0005737, GO:0016021	cytoplasm, integral component of membrane	GO:0015662	ATPase activity, coupled to transmembrane movement of ions, phosphorylative mechanism	GO:0006812	cation transport	null	3.6.3.1 (Phospholipid-translocating ATPase)
Tb927.10.5250	-1.17431	6.08307	63.8365	1.35183e-15	5.17802e-15	zinc finger protein family member, putative	ZC3H32	GO:0005737	cytoplasm	GO:0003729	mRNA binding	null	null	null	null
Tb927.11.3850	-1.17405	7.40185	117.866	1.85465e-27	1.04896e-26	AMP deaminase, putative	null	GO:0020015	glycosome	GO:0019239	deaminase activity	null	null	null	3.5.4.6 (AMP deaminase)
Tb927.11.4610	-1.17155	6.77242	83.5861	6.10016e-20	2.73586e-19	protein kinase A regulatory subunit	PKA-R	GO:0005952	cAMP-dependent protein kinase complex	GO:0008603	cAMP-dependent protein kinase regulator activity	GO:0060294, GO:0035556, GO:0044145, GO:0006468, GO:0052106	cilium movement involved in cell motility, intracellular signal transduction, modulation of development of symbiont involved in interaction with host, protein phosphorylation, quorum sensing involved in interaction with host	null	null
Tb927.10.14150	-1.17154	8.37963	362.494	8.06462e-81	1.20107e-79	nuclear segregation protein, putative	null	GO:0042175, GO:0030529	nuclear outer membrane-endoplasmic reticulum membrane network, ribonucleoprotein complex	GO:0003729	mRNA binding	GO:0007059, GO:0007126, GO:0010608, GO:0007088	chromosome segregation, meiotic nuclear division, posttranscriptional regulation of gene expression, regulation of mitotic nuclear division	null	null
Tb927.7.4650	-1.16761	6.76041	214.883	1.18172e-48	1.08855e-47	J Biosynthesis Protein 2	JBP2	GO:0005634	nucleus	GO:0008198, GO:0050341	ferrous iron binding, thymine dioxygenase activity	GO:0070580	base J metabolic process	1.14.11.6 (Thymine dioxygenase); 3.6.4.12 (DNA helicase)	null
Tb927.10.3660	-1.16532	7.86437	143.59	4.36757e-33	2.86375e-32	aspartate aminotransferase	null	GO:0005737	cytoplasm	GO:0004069	L-aspartate:2-oxoglutarate aminotransferase activity	GO:0019509	L-methionine biosynthetic process from methylthioadenosine	2.6.1.1 (Aspartate transaminase)	2.6.1.1 (Aspartate transaminase)
Tb927.8.4340	-1.16527	6.79908	201.715	8.82417e-46	7.70519e-45	hypothetical protein, conserved	null	null	null	null	null	GO:0010608	posttranscriptional regulation of gene expression	null	null
Tb927.9.11810	-1.16351	6.09809	210.099	1.30679e-47	1.17741e-46	membrane transporter protein, putative	null	null	null	GO:0015297, GO:0015238	antiporter activity, drug transmembrane transporter activity	GO:0006855	drug transmembrane transport	null	null
Tb927.10.11940	-1.16227	5.90898	191.338	1.62277e-43	1.34933e-42	ABC1 protein, putative	null	GO:0005737, GO:0005739	cytoplasm, mitochondrion	null	null	null	null	null	null
Tb927.8.1400	-1.16151	3.57393	62.1286	3.21741e-15	1.21188e-14	hypothetical protein, conserved, degenerate	null	null	null	null	null	null	null	null	null
Tb927.9.14330	-1.15976	7.27061	369.558	2.33521e-82	3.54787e-81	mismatch repair protein PMS1, putative	null	null	null	GO:0016887	ATPase activity	GO:0006298	mismatch repair	null	3.1.-.- (Acting on ester bonds.)
Tb927.3.1830	-1.15809	5.55579	175.735	4.13632e-40	3.1741e-39	hypothetical protein, conserved	null	GO:0097014, GO:0031981	ciliary cytoplasm, nuclear lumen	null	null	null	null	null	null
Tb927.11.9030	-1.15679	5.2379	141.271	1.40367e-32	9.07225e-32	cation transporter, putative	null	GO:0005737, GO:0016021	cytoplasm, integral component of membrane	GO:0046873	metal ion transmembrane transporter activity	GO:0030001	metal ion transport	null	null
Tb927.9.6560	-1.15659	7.40446	65.249	6.60077e-16	2.55537e-15	NAK family pseudokinase, putative	null	null	null	GO:0005524, GO:0004672	ATP binding, protein kinase activity	GO:0040007, GO:0006468	growth, protein phosphorylation	null	2.7.1.37 (2.7.11.12, 2.7.11.13, 2.7.11.21, 2.7.11.22, 2.7.11.24, 2.7.11.25,2.7.11.30 and 2.7.12.1)
Tb927.7.6150	-1.15521	4.13603	107.214	3.99546e-25	2.12442e-24	Protein of unknown function (DUF3522), putative	null	null	null	null	null	null	null	null	null
Tb927.9.7110	-1.15379	7.48462	435.213	1.19188e-96	2.13712e-95	GRAM domain containing protein, putative	null	null	null	null	null	GO:0010608	posttranscriptional regulation of gene expression	null	null
Tb927.10.7360	-1.15315	6.06818	236.774	1.98657e-53	1.98547e-52	ATP-binding cassette protein, putative	null	GO:0009898, GO:0016021	cytoplasmic side of plasma membrane, integral component of membrane	GO:0005524, GO:0042626	ATP binding, ATPase activity, coupled to transmembrane movement of substances	null	null	null	3.6.3.- (Acting on acid anhydrides; catalyzing transmembrane movement of substances.)
Tb927.9.5220	-1.15084	5.47023	154.334	1.95743e-35	1.35924e-34	conserved protein	null	null	null	null	null	null	null	null	null
Tb927.3.3450	-1.14237	7.66235	238.201	9.70267e-54	9.72953e-53	ADP-ribosylation factor-like protein 3, putative	arl3	GO:0005930, GO:0036064, GO:0020018, GO:0005634	axoneme, ciliary basal body, ciliary pocket membrane, nucleus	null	null	GO:0008283, GO:0044782, GO:0044008, GO:0009405, GO:0046903	cell proliferation, cilium organization, dissemination or transmission of symbiont from host by vector, pathogenesis, secretion	null	null
Tb927.5.800	-1.1407	7.52194	63.7386	1.42077e-15	5.43517e-15	casein kinase I, isoform 2	CK1.2	GO:0097014, GO:0031981	ciliary cytoplasm, nuclear lumen	GO:0005524, GO:0004674	ATP binding, protein serine/threonine kinase activity	GO:0006468	protein phosphorylation	2.7.1.- (Phosphotransferases with an alcohol group as acceptor.); 2.7.11.1 (Non-specific serine/threonine protein kinase)	2.7.11.1 (Non-specific serine/threonine protein kinase)
Tb927.6.4170	-1.1383	6.08729	239.597	4.81383e-54	4.8703e-53	hypothetical protein, conserved	null	null	null	null	null	null	null	null	null
Tb927.6.3410	-1.13788	5.28803	144.577	2.65684e-33	1.75092e-32	hypothetical protein, conserved	null	null	null	null	null	null	null	null	null
Tb927.11.8240	-1.13384	6.43631	239.129	6.09123e-54	6.1421e-53	TPR repeat, putative	null	null	null	null	null	null	null	null	null
Tb927.8.8360	-1.13224	4.25252	50.0033	1.53485e-12	5.04834e-12	receptor-type adenylate cyclase GRESAG 4, putative	null	GO:0016021, GO:0005739	integral component of membrane, mitochondrion	GO:0004016	adenylate cyclase activity	GO:0035556	intracellular signal transduction	4.6.1.1 (Adenylate cyclase)	4.6.1.1 (Adenylate cyclase)
Tb927.8.8070	-1.12889	6.56121	211.988	5.06009e-48	4.5865e-47	conserved protein	null	null	null	null	null	null	null	null	null
Tb927.9.15510	-1.12765	4.90097	73.6582	9.28863e-18	3.86706e-17	BARP protein	BARP	GO:0009986	cell surface	null	null	null	null	null	null
Tb927.3.5760	-1.12071	6.46387	159.081	1.79664e-36	1.282e-35	hypothetical protein, conserved	null	null	null	null	null	null	null	null	null
Tb927.11.16260	-1.11928	6.99079	112.268	3.122e-26	1.70505e-25	SPRY domain/HECT-domain (ubiquitin-transferase), putative	null	GO:0005737	cytoplasm	null	null	null	null	null	null
Tb927.4.3870	-1.1171	5.11562	118.665	1.23983e-27	7.05192e-27	receptor-type adenylate cyclase GRESAG 4, putative	null	GO:0016021	integral component of membrane	GO:0004016	adenylate cyclase activity	GO:0035556	intracellular signal transduction	4.6.1.1 (Adenylate cyclase)	4.6.1.1 (Adenylate cyclase)
Tb927.10.710	-1.11548	5.6026	197.826	6.22531e-45	5.34821e-44	hypothetical protein, conserved	null	GO:0005739	mitochondrion	null	null	null	null	null	null
Tb927.11.15400	-1.11479	6.55764	92.7205	6.02267e-22	2.89927e-21	synaptobrevin, putative	null	null	null	null	null	null	null	null	null
Tb927.2.3880	-1.11315	5.54118	49.1872	2.32665e-12	7.53229e-12	heterogeneous nuclear ribonucleoproteins F/H homologue	HNRNPH/F	GO:0005737, GO:0005634	cytoplasm, nucleus	GO:0003729	mRNA binding	GO:0006396, GO:0043484, GO:0043488	RNA processing, regulation of RNA splicing, regulation of mRNA stability	null	null
Tb927.6.4390	-1.11176	7.58345	238.754	7.35271e-54	7.39764e-53	kinesin, putative	KHC1	GO:0005737, GO:0005875	cytoplasm, microtubule associated complex	GO:0005524, GO:0003774	ATP binding, motor activity	null	null	null	3.6.4.4 (Plus-end-directed kinesin ATPase)
Tb927.9.5230	-1.10934	6.25542	161.739	4.71677e-37	3.40864e-36	#N/A	#N/A	#N/A	#N/A	#N/A	#N/A	#N/A	#N/A	#N/A	#N/A
Tb927.8.7720	-1.10873	7.79719	279.536	9.47795e-63	1.09189e-61	hypothetical protein, conserved	null	GO:0016021	integral component of membrane	null	null	null	null	null	null
Tb927.6.120	-1.10729	3.59045	30.6404	3.10565e-08	7.7577e-08	Protein of unknown function (DUF1181), putative	null	null	null	null	null	null	null	null	null
Tb927.2.4470	-1.10691	6.2827	233.707	9.26768e-53	9.20162e-52	hypothetical protein, conserved	null	GO:0005737	cytoplasm	null	null	null	null	null	null
Tb927.8.4350	-1.10588	5.62205	143.888	3.7594e-33	2.47034e-32	hypothetical protein, conserved	null	GO:0005737	cytoplasm	null	null	null	null	null	null
Tb927.7.510	-1.10564	5.93508	152.049	6.18084e-35	4.22715e-34	hypothetical protein, conserved	null	null	null	null	null	null	null	null	null
Tb927.11.5900	-1.10456	4.59531	61.1193	5.37201e-15	2.00097e-14	hypothetical protein, conserved	null	null	null	null	null	null	null	null	null
Tb927.4.4590	-1.10369	6.52854	231.454	2.87187e-52	2.82353e-51	AGC family serine/threonine kinase, putative	null	null	null	GO:0005524, GO:0004674	ATP binding, protein serine/threonine kinase activity	GO:0006468	protein phosphorylation	2.7.1.37 (2.7.11.12, 2.7.11.13, 2.7.11.21, 2.7.11.22, 2.7.11.24, 2.7.11.25,2.7.11.30 and 2.7.12.1); 2.7.11.1 (Non-specific serine/threonine protein kinase)	2.7.1.37 (2.7.11.12, 2.7.11.13, 2.7.11.21, 2.7.11.22, 2.7.11.24, 2.7.11.25,2.7.11.30 and 2.7.12.1)
Tb927.9.700	-1.09909	3.56292	43.3846	4.49706e-11	1.35016e-10	hypothetical protein	null	null	null	null	null	null	null	null	null
Tb927.8.5870	-1.09596	6.20515	167.712	2.33801e-38	1.74101e-37	hypothetical protein, conserved	null	null	null	null	null	null	null	null	null
Tb927.5.3220	-1.09426	6.99119	251.892	1.00434e-56	1.0538e-55	signal peptidase type I, putative	null	GO:0005783	endoplasmic reticulum	null	null	null	null	3.4.21.89 (Signal peptidase I)	3.4.21.89 (Signal peptidase I)
Tb927.9.12650	-1.09389	9.4114	213.634	2.21381e-48	2.03101e-47	ubiquitin-activating enzyme E1, putative	UBA2	GO:0005739, GO:0005654	mitochondrion, nucleoplasm	GO:0004842	ubiquitin-protein transferase activity	GO:0006464	cellular protein modification process	null	null
Tb927.8.7110	-1.09379	4.06318	52.8841	3.53829e-13	1.20584e-12	Serine/threonine-protein kinase NEK12.1, putative	NEK12.1	null	null	GO:0005524, GO:0004672	ATP binding, protein kinase activity	GO:0006468	protein phosphorylation	2.7.1.37 (2.7.11.12, 2.7.11.13, 2.7.11.21, 2.7.11.22, 2.7.11.24, 2.7.11.25,2.7.11.30 and 2.7.12.1); 2.7.11.1 (Non-specific serine/threonine protein kinase)	2.7.1.37 (2.7.11.12, 2.7.11.13, 2.7.11.21, 2.7.11.22, 2.7.11.24, 2.7.11.25,2.7.11.30 and 2.7.12.1)
Tb927.9.3490	-1.09252	6.4479	184.625	4.73968e-42	3.81152e-41	hypothetical protein, conserved	null	null	null	null	null	null	null	null	null
Tb927.1.360	-1.09099	4.55216	62.457	2.72327e-15	1.02961e-14	#N/A	#N/A	#N/A	#N/A	#N/A	#N/A	#N/A	#N/A	#N/A	#N/A
Tb927.5.420	-1.09075	6.51354	260.467	1.35762e-58	1.46523e-57	invariant surface glycoprotein, putative	null	null	null	null	null	null	null	null	null
Tb927.9.7520	-1.08805	5.89335	94.3898	2.59126e-22	1.26014e-21	hypothetical protein, conserved	null	null	null	null	null	null	null	null	null
Tb927.8.3520	-1.08556	6.87807	183.723	7.4586e-42	5.97149e-41	hypothetical protein, conserved	null	null	null	null	null	null	null	null	null
Tb927.9.14600	-1.08471	5.634	106.47	5.81521e-25	3.07036e-24	iron/ascorbate oxidoreductase family protein, putative	null	null	null	GO:0016491	oxidoreductase activity	null	null	null	1.14.11.6 (Thymine dioxygenase)
Tb927.7.6650	-1.08126	5.88954	103.391	2.75086e-24	1.43238e-23	Colon cancer-associated protein Mic1-like, putative	null	null	null	null	null	null	null	null	null
Tb927.8.7450	-1.07768	6.5349	281.888	2.91163e-63	3.3801e-62	myosin heavy chain kinase A, putative	null	null	null	GO:0004672	protein kinase activity	GO:0006468	protein phosphorylation	2.7.1.129 (Transferred entry: 2.7.11.7); 2.7.11.7 ([Myosin heavy-chain] kinase)	2.7.1.129 (Transferred entry: 2.7.11.7)
Tb927.10.9850	-1.07573	6.2538	280.827	4.95814e-63	5.73384e-62	amino acid transporter, putative	null	null	null	GO:0005275	amine transmembrane transporter activity	GO:0006865	amino acid transport	null	null
Tb927.11.8380	-1.07501	6.56439	239.277	5.65494e-54	5.70853e-53	NADPH--cytochrome P450 reductase, putative	CPR	GO:0016021	integral component of membrane	GO:0016491	oxidoreductase activity	GO:0055114	oxidation-reduction process	1.6.2.4 (NADPH--hemoprotein reductase)	1.6.2.4 (NADPH--hemoprotein reductase)
Tb927.4.2370	-1.07233	6.28905	245.658	2.29686e-55	2.35539e-54	hypothetical protein, conserved	null	null	null	null	null	null	null	null	null
Tb927.10.9320	-1.07182	5.27545	81.0263	2.2273e-19	9.81423e-19	hypothetical protein, conserved	null	null	null	null	null	null	null	null	null
Tb927.9.9380	-1.07117	5.71325	163.939	1.55981e-37	1.14458e-36	sphingomyelin/ceramide phosphorylethanolamine synthase, bifunctional	SLS4	null	null	GO:0047493, GO:0004307	ceramide cholinephosphotransferase activity, ethanolaminephosphotransferase activity	GO:0046513, GO:0006686	ceramide biosynthetic process, sphingomyelin biosynthetic process	2.7.8.27 (Sphingomyelin synthase)	2.7.8.27 (Sphingomyelin synthase)
Tb927.10.8830	-1.07084	7.17356	101.4	7.516e-24	3.85376e-23	Flagellum attachment zone protein 5	FAZ5	null	null	GO:0005515	protein binding	null	null	null	null
Tb927.10.7540	-1.06953	6.12723	162.109	3.91689e-37	2.83967e-36	VRR-NUC domain containing protein, putative	null	GO:0005737, GO:0031981	cytoplasm, nuclear lumen	null	null	null	null	null	null
Tb927.4.3180	-1.06918	4.73979	76.8914	1.80622e-18	7.70026e-18	hypothetical protein, conserved	null	null	null	null	null	null	null	null	null
Tb927.7.1300	-1.06394	8.47811	348.495	9.01355e-78	1.29347e-76	protein disulfide isomerase, putative	null	GO:0005783	endoplasmic reticulum	null	null	GO:0010608	posttranscriptional regulation of gene expression	5.3.4.1 (Protein disulfide-isomerase)	5.3.4.1 (Protein disulfide-isomerase)
Tb927.11.3650	-1.06317	8.10628	93.335	4.41514e-22	2.12995e-21	adenylosuccinate synthetase, putative	null	GO:0097014, GO:0020015	ciliary cytoplasm, glycosome	GO:0004019	adenylosuccinate synthase activity	GO:0010608	posttranscriptional regulation of gene expression	6.3.4.4 (Adenylosuccinate synthase)	6.3.4.4 (Adenylosuccinate synthase)
Tb927.8.4200	-1.06141	2.98692	26.5432	2.57709e-07	6.01897e-07	hypothetical protein, conserved	null	null	null	null	null	GO:0010608	posttranscriptional regulation of gene expression	null	null
Tb927.3.4090	-1.05972	6.38407	270.272	9.899e-61	1.10253e-59	Nodulin-like, putative	null	null	null	null	null	null	null	null	null
Tb927.4.4780	-1.05194	4.75611	50.4054	1.25047e-12	4.13551e-12	hypothetical protein	null	null	null	null	null	null	null	null	null
Tb927.11.8460	-1.0516	6.5052	187.669	1.02616e-42	8.34851e-42	amastin-like protein	null	null	null	null	null	null	null	null	null
Tb927.11.8820	-1.05035	6.59773	245.581	2.38752e-55	2.44559e-54	glutathionylspermidine synthetase, putative	null	GO:0005737, GO:0016021	cytoplasm, integral component of membrane	GO:0008885	glutathionylspermidine synthase activity	GO:0006576	cellular biogenic amine metabolic process	null	null
Tb927.7.1330	-1.04662	6.04306	203.015	4.59002e-46	4.03521e-45	hypothetical protein, conserved	null	null	null	null	null	null	null	null	null
Tb927.10.10040	-1.04642	4.59501	62.6118	2.51736e-15	9.53754e-15	hypothetical protein	null	GO:0097014, GO:0031981	ciliary cytoplasm, nuclear lumen	null	null	null	null	null	null
Tb927.6.4320	-1.04558	7.28549	229.453	7.84492e-52	7.65472e-51	Protein of unknown function (DUF2817), putative	null	null	null	null	null	null	null	null	null
Tb927.1.480	-1.04433	6.93787	126.365	2.55803e-29	1.52288e-28	leucine-rich repeat protein (LRRP), putative	null	GO:0005737	cytoplasm	null	null	null	null	null	3.1.3.16 (Protein-serine/threonine phosphatase)
Tb927.10.100	-1.04243	4.39534	39.2404	3.74699e-10	1.06654e-09	expression site-associated gene 2 (ESAG2), degenerate	null	null	null	null	null	null	null	null	null
Tb927.11.12470	-1.0415	7.31179	146.717	9.04695e-34	6.0547e-33	hypothetical protein, conserved	null	null	null	null	null	null	null	null	null
Tb927.10.4300	-1.03918	3.80454	60.2267	8.45364e-15	3.12058e-14	Trk system potassium uptake protein	HKT1	null	null	null	null	GO:0055075, GO:0006813	potassium ion homeostasis, potassium ion transport	null	null
Tb927.7.1090	-1.03758	7.18008	48.7801	2.86327e-12	9.2398e-12	SNF2 family N-terminal domain/Ring finger domain containing protein, putative	null	GO:0005737	cytoplasm	null	null	null	null	null	null
Tb927.7.3180	-1.03263	7.27293	415.361	2.49569e-92	4.24784e-91	adaptor complex AP-1 medium subunit, putative	null	GO:0005737	cytoplasm	null	null	null	null	null	null
Tb927.10.12590	-1.03228	7.36567	164.048	1.47634e-37	1.0842e-36	hypothetical protein, conserved	null	GO:0036064, GO:0005737, GO:0030990	ciliary basal body, cytoplasm, intraciliary transport particle	null	null	null	null	null	null
Tb927.10.5510	-1.03112	6.39094	214.7	1.29567e-48	1.19231e-47	endonuclease/exonuclease/phosphatase, putative	null	null	null	null	null	null	null	null	3.1.3.36 (Phosphoinositide 5-phosphatase)
Tb927.11.14540	-1.0302	6.32335	228.844	1.0654e-51	1.03734e-50	hypothetical protein, conserved	null	null	null	null	null	null	null	null	null
Tb927.7.7000	-1.02829	7.11848	103.18	3.0598e-24	1.58867e-23	hook complex protein, conserved	null	null	null	GO:0032403	protein complex binding	null	null	null	null
Tb927.10.6050	-1.02712	9.43637	54.5232	1.53626e-13	5.3278e-13	clathrin heavy chain	CHC	GO:0051286	cell tip	GO:0003729	mRNA binding	null	null	null	null
Tb927.8.1280	-1.02644	6.24157	49.4255	2.06047e-12	6.70169e-12	hypothetical protein, conserved	null	null	null	null	null	null	null	null	null
Tb927.10.8570	-1.02552	6.19848	181.949	1.81923e-41	1.44755e-40	hypothetical protein, conserved	null	null	null	null	null	null	null	null	null
Tb927.10.5400	-1.02358	6.94707	338.307	1.49156e-75	2.09073e-74	hypothetical protein, conserved	null	GO:0005739	mitochondrion	null	null	null	null	null	null
Tb927.10.14670	-1.02249	5.97786	143.547	4.46286e-33	2.922e-32	hypothetical protein	null	GO:0005737	cytoplasm	null	null	null	null	null	null
Tb05.5K5.190	-1.02077	5.48805	62.022	3.39641e-15	1.27771e-14	receptor-type adenylate cyclase GRESAG 4, putative	null	null	null	null	null	null	null	null	4.6.1.1 (Adenylate cyclase)
Tb927.11.3720	-1.0204	3.55744	16.8632	4.01727e-05	7.90275e-05	Ring finger domain containing protein, putative	null	null	null	null	null	null	null	null	null
Tb927.6.1400	-1.01893	4.40843	69.2949	8.47885e-17	3.41227e-16	cyclophilin-type peptidyl-prolyl cis-trans isomerase, putative	PPIase	GO:0005930	axoneme	GO:0003755	peptidyl-prolyl cis-trans isomerase activity	GO:0006457	protein folding	5.2.1.8 (Peptidylprolyl isomerase)	5.2.1.8 (Peptidylprolyl isomerase)
Tb927.1.370	-1.01693	6.84156	91.1493	1.33231e-21	6.32622e-21	leucine-rich repeat protein (LRRP), putative	null	null	null	null	null	null	null	null	3.1.3.16 (Protein-serine/threonine phosphatase)
Tb927.7.1190	-1.01502	7.5987	274.533	1.16653e-61	1.31871e-60	regulator of chromosome condensation, putative	null	GO:0005737	cytoplasm	null	null	null	null	null	null
Tb927.7.6560	-1.01118	7.11225	143.578	4.39322e-33	2.87848e-32	hypothetical protein, conserved	null	null	null	null	null	null	null	null	null
Tb927.1.290	-1.01101	6.74245	71.5298	2.73104e-17	1.11949e-16	leucine-rich repeat protein (LRRP), putative	null	GO:0005739	mitochondrion	null	null	null	null	null	3.1.3.16 (Protein-serine/threonine phosphatase)
Tb927.6.3620	-1.0105	6.71153	214.941	1.14809e-48	1.05971e-47	zinc finger protein, putative	null	null	null	GO:0008270	zinc ion binding	null	null	null	null
Tb927.11.11540	-1.01038	7.00835	185.761	2.6769e-42	2.16229e-41	#N/A	#N/A	#N/A	#N/A	#N/A	#N/A	#N/A	#N/A	#N/A	#N/A
Tb927.3.4000	-1.01018	6.90181	116.569	3.56805e-27	1.9993e-26	clathrin coat assembly protein ap19, putative	null	null	null	null	null	null	null	null	null
Tb927.2.2120	-1.00641	7.01247	196.346	1.30969e-44	1.11564e-43	Serine/threonine-protein kinase NEK22, putative	NEK22	null	null	GO:0005524, GO:0004674	ATP binding, protein serine/threonine kinase activity	GO:0006468	protein phosphorylation	null	2.7.1.37 (2.7.11.12, 2.7.11.13, 2.7.11.21, 2.7.11.22, 2.7.11.24, 2.7.11.25,2.7.11.30 and 2.7.12.1)
Tb927.9.2400	-1.00639	6.04262	152.737	4.37338e-35	3.0069e-34	hypothetical protein, conserved	null	null	null	null	null	null	null	null	null
Tb927.6.5190	-1.00461	4.46765	46.6112	8.65632e-12	2.72352e-11	DNA-directed RNA polymerase III, pseudogene, putative	null	null	null	null	null	null	null	null	null
Tb927.11.7220	-1.00152	7.38838	87.4396	8.68928e-21	4.01231e-20	neurobeachin/beige protein, putative	null	null	null	null	null	null	null	null	null

## Sheet: Verification by qRT
				RNAseq		qRT-PCR
	GeneID	Gene Name or Symbol	Product description	LogFC1	FDR2	LogFC1	p-Value3
	Tb927.10.13500	RPL10A	60S ribosomal protein L10a	1.00433	4.21964e-70	1.63294	0.00371362
	Tb927.6.510	GPEET	GPEET procyclin	6.21739	0	8.46631	5.99202e-06
	Tb927.7.5940	PAD2	Protein Associated with Differentiation 2	2.13631	9.75959e-103	2.80993	0.000607863
	Tb927.9.5900	GDH	glutamate dehydrogenase	2.85695	5.38345e-138	4.2149	0.00022624
	Tb927.10.15410	gMDH	glycosomal malate dehydrogenase	5.23285	0	6.62554	1.50759e-05
	Tb927.10.10260	EP1	EP1 procyclin	6.40656	8.5E-318	9.31*	9.38456e-06
	Tb927.7.210	PRODH	Proline dehydrogenase, mitochondrial	2.65355	5.4E-316	3.93208	0.000244501
	Tb927.1.710	PGKB	phosphoglycerate kinase	3.74664	0	4.97774	0.00012873
	Tb927.3.3270	PFK	ATP-dependent 6-phosphofructokinase, glycosomal	-2.0906	6.80423e-129	-1.7352	0.00280982
	Tb927.10.14140	PYK1	pyruvate kinase 1	-2.75871	0	-1.75234	0.00353086
	Tb927.1.3830	PGI	glucose-6-phosphate isomerase, glycosomal	-1.49066	8.28925e-93	-1.97587	0.00211231
	Tb927.1.700	PGKC	phosphoglycerate kinase	-3.2116	6.7E-310	-4.2901	0.000181165
	Tb927.10.8230	PDI2	protein disulfide isomerase 2	-1.99822	2.32773e-174	-1.04845	0.0483899
	Tb927.10.3990	DHH1	DHH1	-0.547062	8.15838e-08	-1.14239	0.0219521
	Tb927.7.5930	PAD1	Protein Associated with Differentiation 1	-0.00966014	0.911129	0.596471	0.147168
	Tb927.10.2890	ENO	enolase	0.0590549	0.341871	-0.0327587	0.937341
		Significantly upregualted
		Significantly downregualted
		Unregualted
	1LogFC, the log2-fold change value of transcripts from PF in very low glucose media compared to that of LS in glucose rich media
	2FDR, false discovery rate, calculated using the Benjamini-Hochberg method on p-values generated by likelihood ratio
	3p-value, calculated using two-sided Student’s t-test
	*EP1 primer recognize all EP procyclin genes
