# Supplementary material for: Glucose Signaling Is Important for Nutrient Adaptation during Differentiation of Pleomorphic African Trypanosomes
Source: mSphere. 2018 Oct 31;3(5):e00366-18. doi: 10.1128/mSphere.00366-18 (PMC6211221; doi:10.1128/mSphere.00366-18)
Supplement: TABLE S2 [file sph006182679st2.xlsx]

## Sheet: Sheet1
S2 Table. Combined DGE of LS to SS from Qiu et al. and Naguleswaran et al. (25).

## Sheet: Comparison Log2FC scatter plot
	Qiu		Naguleswaran
GeneID	Morris Log2FC	FDR p-value	Nagu Log2FC	FDR p-value	Significant
Tb927.5.5100	5.67534	7.47073e-13	-3.72097	0.0795729	yes
Tb10.v4.0122	5.65227	2.46826e-10	-1.25092	0.975665	yes
Tb927.5.4730	4.97381	3.8413e-09	-1.26354	0.972139	yes
Tb927.5.4670	5.55463	3.79981e-08	-0.77172	1	yes
Tb927.10.16280	-2.75712	3.79981e-08	-2.65492	0.00031019	yes
Tb11.0640	5.09125	8.44577e-08	-2.80017	0.700117	yes
Tb927.5.4690	4.96701	1.81298e-07	-2.31739	0.83487	yes
Tb927.10.14160	-2.94158	2.41107e-07	-2.03575	0.0340457	yes
Tb927.5.4710	-2.65642	2.42443e-07	-2.20741	0.00526832	yes
Tb927.6.4280	-3.37586	1.45591e-06	-4.44244	8.49315e-06	yes
Tb927.11.20290	4.93006	1.45591e-06	-2.31739	0.835838	yes
Tb927.11.20060	-2.81822	2.4694e-06	-2.40377	0.00813057	yes
Tb927.9.12570	-2.06939	2.4899e-06	-1.50987	0.051619	yes
Tb927.7.1650	-1.69925	3.52745e-06	-0.594248	0.804726	yes
Tb927.9.16540	-2.75249	3.73781e-06	-2.3952	0.00813057	yes
Tb927.10.8340	2.55293	3.73781e-06	0.317443	1	yes
Tb927.3.180	-2.61891	3.76273e-06	-1.95433	0.18133	yes
Tb927.11.19460	-2.8933	6.12449e-06	-3.42779	3.99052e-05	yes
Tb927.9.17580	5.03825	6.24911e-06	-0.0460075	1	yes
Tb927.8.6760	-3.27028	6.24911e-06	-2.5738	0.0324514	yes
Tb927.5.4790	4.40397	6.24911e-06	-2.22725	0.601142	yes
Tb927.5.240	-2.73794	8.8403e-06	-2.14393	0.0410549	yes
Tb927.10.16440	3.91805	2.08781e-05	-4.50261	0.101918	yes
Tb927.11.3380	-2.21133	2.55279e-05	-1.86031	0.0324514	yes
Tb10.v4.0163	-2.43391	2.57632e-05	-2.40274	0.00526832	yes
Tb927.7.1780	-1.7382	2.74089e-05	-1.11859	0.2289	yes
Tb927.4.4690	-1.45968	3.16136e-05	-1.69359	0.000651582	yes
Tb927.3.400	-2.77795	3.16136e-05	-1.91632	0.293833	yes
Tb10.v4.0161	-2.44935	3.16136e-05	-1.88275	0.0711638	yes
Tb927.11.2570	-1.50084	3.16136e-05	-0.690533	0.653967	yes
Tb09.v4.0120	-2.656	3.16136e-05	-2.1621	0.0451855	yes
Tb927.7.610	-1.79883	3.92509e-05	-1.66876	0.0149672	yes
Tb927.8.5460	-2.11235	4.31722e-05	-1.7382	0.0558624	yes
Tb09.v4.0021	-2.95367	4.31722e-05	-2.58791	0.0324514	yes
Tb927.9.11600	-2.96919	4.61903e-05	-2.18674	0.103467	yes
Tb927.9.630	4.59665	4.92847e-05	-2.80026	0.699962	yes
Tb927.11.19780	-2.45396	6.14964e-05	-2.57422	0.00541496	yes
Tb927.3.5370	-1.28086	7.23069e-05	-1.54093	0.000651582	yes
Tb927.4.2740	-2.48246	7.45108e-05	-2.55509	0.00634669	yes
Tb927.10.10230	4.10485	7.70828e-05	-2.80551	0.719463	yes
Tb927.10.1390	-1.7943	7.70828e-05	-1.59132	0.0346595	yes
Tb927.9.140	-2.98205	7.73107e-05	-3.49732	0.0476191	yes
Tb927.9.12550	-2.09879	8.55976e-05	-1.32664	0.335584	yes
Tb927.11.13020	-1.56772	8.5869e-05	-1.84822	0.00107121	yes
Tb927.6.530	3.51354	0.000148588	-0.839081	0.962678	yes
Tb927.11.19550	-2.57846	0.000148588	-1.90084	0.160276	yes
Tb927.11.18480	-2.57667	0.000148934	-2.32571	0.037819	yes
Tb927.1.3830	-2.75191	0.000162113	-1.54299	0.482043	yes
Tb927.9.350	-2.45767	0.000162224	-2.30854	0.0340457	yes
Tb11.02.5090	-1.32551	0.000174948	-0.825617	0.402114	yes
Tb927.10.6430	3.33449	0.000186462	-2.14997	0.78527	yes
Tb927.9.6290	-2.68235	0.00019189	-2.67678	0.0160688	yes
Tb927.9.11200	5.60594	0.000201589	-1.58395	0.960067	yes
Tb927.10.10240	3.60114	0.000207171	0.113605	1	yes
Tb927.2.5160	-1.88573	0.000207425	-0.306849	1	yes
Tb11.0260	-2.87278	0.000222657	-2.83076	0.0205945	yes
Tb927.6.4300	-3.27128	0.000222657	-4.25418	0.000962984	yes
Tb927.10.3640	-1.23142	0.000222657	-1.28067	0.0117719	yes
Tb927.5.4560	-1.5178	0.000232951	-0.290312	1	yes
Tb927.5.890	-1.501	0.000235287	-0.0927358	1	yes
Tb927.11.19790	3.28952	0.000253309	-2.34895	0.638715	yes
Tb927.9.3210	2.55022	0.000253333	-1.12878	0.936904	yes
Tb10.v4.0171	-3.16252	0.000253333	-0.942891	0.983955	yes
Tb09.v4.0040	-1.94944	0.00029758	-1.51457	0.727746	yes
Tb927.9.810	-2.6377	0.000298356	-1.0804	0.92361	yes
Tb927.7.1110	-1.69406	0.000298356	-0.133292	1	yes
Tb927.11.17350	-2.53238	0.000300563	-0.998514	0.84078	yes
Tb927.8.5465	-2.25583	0.000300563	-2.53859	0.0650778	yes
Tb927.10.8980	-1.79599	0.000311418	-1.23315	0.305844	yes
Tb927.1.700	-3.25701	0.000403503	-2.65282	0.115935	yes
Tb927.11.18230	3.23886	0.000567396	-1.57886	0.960067	yes
Tb927.7.5480	-1.10141	0.000626214	-0.212829	1	yes
Tb927.11.6550	-1.70484	0.000636758	-0.808876	0.763634	yes
Tb927.10.3060	2.33975	0.000675668	0.496332	1	yes
Tb927.11.14840	-2.31347	0.000683044	-2.86388	0.00378226	yes
Tb09.v4.0078	-2.84801	0.000685123	-0.363262	1	yes
Tb927.11.1860	-1.64956	0.0007445	-1.8789	0.00634669	yes
Tb927.11.18220	-2.48098	0.000821786	-2.27152	0.0731468	yes
Tb927.11.15480	-1.42126	0.000821786	-0.6219	0.823928	yes
Tb927.2.5700	3.40142	0.000907428	2.61859	0.579274	yes
Tb10.v4.0057	3.98831	0.000907428	-0.4168	1	yes
Tb927_10_v4.snoRNA.0036%3AsnoRNA	1.80267	0.000907428	-0.237676	1	yes
Tb927.11.1880	-1.87101	0.000907428	-2.13934	0.00938026	yes
Tb927.10.8440	-1.96908	0.000988367	-0.752058	0.89151	yes
Tb927.10.14850	1.90511	0.00100767	0.289507	1	yes
Tb927.11.4180	-1.70575	0.00121252	-0.945514	0.650352	yes
Tb927.11.1790	-1.78643	0.00152212	-2.2226	0.00541496	yes
Tb927.11.18000	3.96019	0.00154014	-1.57705	0.960067	yes
Tb927.11.15910	-1.81579	0.00154428	-1.30266	0.365882	yes
Tb927.2.5660	-1.49282	0.00174051	-2.04484	0.00163928	yes
Tb927.10.16460	-3.07601	0.00187995	-4.25724	0.00517705	yes
Tb927.9.6230	-1.44056	0.00206541	-1.3419	0.104505	yes
Tb10.v4.0192	3.04293	0.00214721	-1.17845	0.96932	yes
Tb927.9.12630	-2.24196	0.00216565	-2.01019	0.151218	yes
Tb927.5.5590	-2.53754	0.00220202	-0.527038	1	yes
Tb10.v4.0185	2.33257	0.00244838	-1.86153	0.60986	yes
Tb927.5.850	-0.998496	0.00244838	-0.464957	0.834482	yes
Tb10.v4.0146	2.82666	0.00261326	-0.0419919	1	yes
Tb10.v4.0156	3.72882	0.00267978	-1.26034	0.980116	yes
Tb927.9.12610	-2.18499	0.00273539	-1.54041	0.439835	yes
Tb927.1.4830	-1.73345	0.00279141	-0.959115	0.706212	yes
Tb927.5.2940	-1.75197	0.00280551	0.0367165	1	yes
Tb927.9.6170	-2.40481	0.00301947	-2.38923	0.0758475	yes
Tb927.5.5520	-3.69995	0.00303808	-0.0336107	1	yes
Tb927.10.2020	-2.30079	0.00303808	-0.944603	0.882968	yes
Tb927.9.12590	-1.96676	0.00306571	-0.945843	0.822547	yes
Tb927.8.3790	-1.02383	0.00315996	-0.96982	0.115935	yes
Tb927.8.5440	-2.21877	0.00315996	-1.34393	0.697465	yes
Tb927.1.920	3.39911	0.00317405	-0.886155	1	yes
Tb927.8.2460	-1.13331	0.00345039	-0.82625	0.422553	yes
Tb927.10.1400	-1.08603	0.0035543	-1.42934	0.00526832	yes
Tb927.10.8330	-1.68847	0.0036915	-1.30039	0.357655	yes
Tb927.10.10220	4.05822	0.00378516	-0.2224	1	yes
Tb09.v4.0121	-2.39444	0.0038749	-0.699459	0.971841	yes
Tb927.10.10210	3.48018	0.00421153	0.285275	1	yes
Tb927.11.18050	4.02669	0.00421153	-4.7459	0.0559682	yes
Tb927.10.16070	-1.68087	0.00421153	-0.337099	1	yes
Tb927.6.5260	4.29585	0.00447797	-4.0778	0.366373	yes
Tb927.5.4990	4.61337	0.00507154	0	1	yes
Tb927.4.5030	-1.23858	0.00545914	-0.898607	0.462635	yes
Tb927.3.1530	0.964659	0.00559362	0.0911695	1	yes
Tb927.11.11250	-1.16772	0.00579921	-1.25076	0.0650778	yes
Tb927.11.18860	2.66588	0.00586384	-0.623876	1	yes
Tb927.6.3180	-1.34792	0.00600296	-1.47095	0.0570798	yes
Tb927.10.13100	-1.10336	0.00616679	-0.867169	0.388412	yes
Tb927.1.4920	1.61374	0.00620037	-0.131241	1	yes
Tb927.5.410	1.43682	0.00650974	0.680448	0.851085	yes
Tb927.8.500	2.1896	0.0068105	-0.446415	1	yes
Tb927.9.17350	4.05022	0.00694345	-1.44655	0.960067	yes
Tb927.3.870	-1.39418	0.00753323	-0.640044	0.875728	yes
Tb927.10.4560	-1.47951	0.00786276	-1.01236	0.585418	yes
Tb927.2.5000	-0.993998	0.00797566	-0.0667106	1	yes
Tb927.11.15150	-1.21396	0.00827172	-0.8123	0.623255	yes
Tb927.9.11190	4.63645	0.00839748	1.54913	0.960067	yes
Tb927.11.7460	-0.971399	0.00839748	-0.287182	0.975665	yes
Tb927.9.12530	0.772939	0.00868434	0.0337649	1	yes
Tb927.9.340	3.93486	0.0089055	-0.511629	1	yes
Tb08.27P2.260	-2.6414	0.0089055	-2.16235	0.344526	yes
Tb08.27P2.490	4.02271	0.00892622	-2.31744	0.846857	yes
Tb927.7.7410	0.87318	0.00983274	-0.0573566	1	yes
Tb927.11.12800	-1.17237	0.00993989	-0.459894	0.944663	yes
Tb927.11.12780	-1.29223	0.0100753	-0.257308	1	yes
Tb927.10.880	-1.0171	0.0101201	-1.09849	0.0831624	yes
Tb927.10.16030	0.873345	0.0101974	0.116659	1	yes
Tb927.4.3090	0.751328	0.0102392	0.0378416	1	yes
Tb927.3.1060	-0.845978	0.0108729	-0.747833	0.285587	yes
Tb927.10.8460	-2.53227	0.0109367	-1.19989	0.875728	yes
Tb927.10.14140	-3.22176	0.011108	-3.60088	0.0758475	yes
Tb927.11.12810	-1.23409	0.011108	-0.869874	0.78527	yes
Tb927.4.5660	4.95812	0.0113185	-0.757669	1	yes
Tb05.5K5.200	-1.35478	0.0116097	-0.0058064	1	yes
Tb927.9.16250	5.56241	0.0116832	-0.774688	1	yes
Tb927.10.16100	-1.35641	0.0118686	-0.632759	0.882968	yes
Tb927.1.4840	-1.94268	0.0122819	-1.24065	0.674328	yes
Tb927.10.13290	-0.871895	0.0124163	-0.755005	0.338378	yes
Tb927.10.10	3.5297	0.0130941	0	1	yes
Tb927.11.16180	1.61754	0.0136393	-1.71604	0.14514	yes
Tb927.4.4840	-1.25213	0.0137528	-0.184201	1	yes
Tb927.11.9860	-1.57966	0.0137528	-1.88756	0.0495772	yes
Tb11.0710	-2.42227	0.0141039	-1.32839	0.897534	yes
Tb927.1.2390	-1.67263	0.0141039	-2.23136	0.0190294	yes
Tb927.10.5620	-2.88002	0.0142336	-3.44462	0.0573569	yes
Tb09.v4.0179	4.7031	0.0145771	-1.57721	0.960067	yes
Tb927.9.10230	-1.50383	0.0151256	-0.565607	0.960067	yes
Tb927.11.9120	1.06293	0.0158955	0.301757	0.992098	yes
Tb927.11.880	-2.19519	0.0159544	-1.77714	0.43441	yes
Tb10.v4.0056	-3.05874	0.0165975	-2.08787	0.55579	yes
Tb10.v4.0108	-4.39556	0.0170503	-1.24169	0.987703	yes
Tb927.9.11550	-1.07304	0.0170503	-0.957265	0.334781	yes
Tb927.2.4590	-1.64196	0.0170503	-2.11772	0.0324514	yes
Tb927.7.4860	-1.11026	0.0170503	0.014537	1	yes
Tb927.1.4790	-2.15867	0.0172329	-1.50294	0.638715	yes
Tb927.7.4520	-1.5709	0.0172329	-1.36277	0.367058	yes
Tb927.6.4180	-0.978686	0.0173496	-1.07805	0.105316	yes
Tb927.10.6880	-1.27102	0.0179128	-2.26701	0.000651582	yes
Tb927.4.4010	-1.24815	0.0179128	-0.245938	1	yes
Tb927.1.40	3.41416	0.0181659	-1.5765	0.960067	yes
Tb10.v4.0091	-3.04867	0.0189272	-2.82963	0.299846	yes
Tb927.9.6800	2.97342	0.0197289	-3.09024	0.367058	yes
Tb927.9.12110	-1.18076	0.0198731	-0.518078	0.944663	yes
Tb927.8.5470	-1.72791	0.0198731	-1.72735	0.217343	yes
Tb927.11.20310	-2.29796	0.0199467	-2.06407	0.339874	yes
Tb927.5.900	-1.5519	0.0199467	-0.912116	0.796002	yes
Tb927.10.9530	2.89628	0.0199467	-2.31734	0.821057	yes
Tb927.11.20500	3.02595	0.020396	-4.08231	0.293833	yes
Tb927.11.5520	-2.07214	0.0205113	-2.26588	0.128941	yes
Tb927.9.3250	2.99534	0.0206259	-0.888258	1	yes
Tb927.11.12280	0.898582	0.0207172	0.2126	1	yes
Tb927.1.3310	-1.25546	0.0211275	-1.30416	0.209058	yes
Tb927.9.8720	-1.03292	0.0211275	-0.296434	0.994876	yes
Tb927.4.2450	-1.37918	0.0213254	0.895965	0.72254	yes
Tb927.4.4860	-1.77839	0.0219948	-0.929849	0.857979	yes
Tb927.4.4190	-1.0967	0.0219948	-0.510585	0.923748	yes
Tb927.2.2770	-1.71261	0.0224017	-0.949325	0.835863	yes
Tb927.11.7350	-0.994109	0.0225177	-0.604224	0.785662	yes
Tb927.11.7560	-1.54493	0.0228225	-1.50546	0.26946	yes
Tb927.3.3270	-3.16902	0.023209	-2.4423	0.534999	yes
Tb927.3.4390	0.727574	0.0233347	0.354329	0.899663	yes
Tb927.5.2950	-0.792676	0.023854	-0.436622	0.846857	yes
Tb927.6.5720	5.63724	0.0239782	-1.18404	1	yes
Tb927.5.1550	-1.39803	0.0239782	-0.880727	0.760735	yes
Tb927.5.5400	4.63608	0.0247303	-1.88848	0.922692	yes
Tb927.3.5010	-0.879175	0.0250886	-1.09173	0.0587805	yes
Tb927.10.12370	-0.763309	0.0251414	0.924298	0.0662215	yes
Tb927.10.10480	-1.63433	0.0251414	-2.16679	0.0346595	yes
Tb927.8.6890	1.6459	0.0251414	-0.184472	1	yes
Tb927.3.2960	-2.16861	0.0251414	-3.37022	0.00850221	yes
Tb927.9.2610	1.22483	0.0252084	-0.116778	1	yes
Tb927.11.7380	-1.76967	0.0260081	-1.35523	0.586156	yes
Tb927.9.2460	-1.48639	0.0268015	-2.26282	0.00930246	yes
Tb927.5.5000	3.57848	0.0274485	1.5529	0.960067	yes
Tb927.11.12690	1.0469	0.0274485	-0.566812	0.846857	yes
Tb927.11.13320	0.697545	0.0276453	0.25929	0.960067	yes
Tb927.11.14800	-0.749224	0.0278544	-0.0953717	1	yes
Tb927.11.8970	-1.26252	0.0280946	-1.31445	0.217259	yes
Tb927.8.6930	1.70397	0.0291684	0.335837	1	yes
Tb927.11.12000	1.26914	0.0303511	0.708713	0.834482	yes
Tb927.6.5000	-1.01694	0.0305225	-0.706875	0.703009	yes
Tb927.2.5710	1.94226	0.0310907	-0.0575313	1	yes
Tb927.11.15810	0.928141	0.0310907	-0.11012	1	yes
Tb927.9.8240	-0.810087	0.0310907	0.00411031	1	yes
Tb927.9.2800	-1.40354	0.0311757	-1.6926	0.0891103	yes
Tb927.10.8480	-2.52584	0.0319047	-1.40094	0.841531	yes
Tb927.9.3730	3.42666	0.032448	-0.0362136	1	yes
Tb927.9.16770	4.33449	0.0324961	0.155296	1	yes
Tb927.11.17720	3.07805	0.0336311	2.96156	0.305844	yes
Tb927.11.8440	-1.42093	0.0344113	-0.295332	1	yes
Tb927.8.850	0.687353	0.0345738	0.0338161	1	yes
Tb927.8.3530	-2.72284	0.0346178	-2.08834	0.60986	yes
Tb927.8.7150	1.19982	0.0355113	0.211876	1	yes
Tb927.9.160	2.56857	0.0357065	-4.07481	0.251443	yes
Tb927.11.16250	0.656942	0.0357065	0.00308881	1	yes
Tb927.10.12100	-1.42446	0.0357065	-1.25058	0.45944	yes
Tb927.8.1680	-0.835771	0.0357543	-0.815525	0.317254	yes
Tb927.4.4830	-1.29046	0.036591	-0.523995	0.960067	yes
Tb927.10.16350	-3.23286	0.0367312	-3.8746	0.18367	yes
Tb927.10.15250	-1.20375	0.0367312	-2.09746	0.00526832	yes
Tb10.v4.0054	1.64027	0.0367312	-2.92664	0.0657168	yes
Tb927.11.13190	-1.20748	0.0369852	-0.185686	1	yes
Tb927.11.16130	-1.28192	0.0380646	-0.848368	0.766535	yes
Tb927.11.4450	-1.38136	0.0393957	-0.818479	0.835466	yes
Tb927.3.1120	-1.53673	0.0394375	-0.829783	0.875728	yes
Tb927.10.12170	1.08663	0.0394375	-0.244789	1	yes
Tb927.11.16400	-1.78675	0.0395385	-1.44295	0.583705	yes
Tb927.8.470	4.29935	0.0431676	0.696986	1	yes
Tb09.v4.0194	-2.2339	0.0460584	-2.36237	0.550636	yes
Tb927.10.8230	-1.68523	0.0460584	-1.21786	0.700795	yes
Tb927.4.2030	-0.877093	0.0460584	-0.933424	0.251443	yes
Tb927.8.490	2.22096	0.0465177	-1.43525	0.846857	yes
Tb927.5.4830	2.96827	0.0467188	0	1	yes
Tb927.6.880	0.597878	0.0472524	-0.0271361	1	yes
Tb927.11.12150	-0.985957	0.0480212	-0.0611891	1	yes
Tb927.9.13880	-1.38668	0.0482918	-1.59322	0.176832	yes
Tb09.v4.0049	3.24101	0.0483192	-1.58577	0.960067	yes
Tb927.9.2790	-1.71128	0.0484459	-2.07222	0.11611	yes
Tb927.8.6390	-0.972067	0.0492866	-1.42762	0.0299666	yes
Tb927.9.1340	-1.18472	0.0492866	-1.30904	0.226034	yes
Tb927.11.7600	-0.983386	0.0495747	-0.594218	0.841531	yes
Tb927.11.12820	-1.30467	0.0500979	-0.900275	0.782971	no
Tb927.1.4690	-1.04905	0.0505166	-0.00369132	1	no
Tb09.v4.0198	3.36802	0.0505166	0.697443	1	no
Tb927.4.2050	-0.804845	0.0505166	-1.06451	0.0704202	no
Tb927.10.15200	0.539111	0.0508899	-0.144162	1	no
Tb927.9.1440	-1.37238	0.0518275	-0.672864	0.942217	no
Tb927.6.3750	-1.33117	0.05634	-0.857858	0.806016	no
Tb11.1070	-2.24017	0.0588396	-2.41147	0.386359	no
Tb927.11.8460	0.681116	0.0597969	-0.405454	0.85872	no
Tb927.11.13050	-1.87148	0.0597969	-1.73981	0.427455	no
Tb927.7.3440	-1.17335	0.059828	-0.801692	0.78527	no
Tb11.1120	-1.89591	0.0603504	-2.0296	0.27419	no
Tb927.10.10920	-1.91561	0.0614363	-0.928349	0.944663	no
Tb927.10.830	-1.22007	0.0616027	-1.23158	0.365882	no
Tb927.10.10930	-1.78368	0.0637775	-0.27082	1	no
Tb927.3.2310	-0.92403	0.0637775	-0.68771	0.713538	no
Tb927.9.3520	0.898177	0.0664335	-0.20989	1	no
Tb927.11.20580	2.6196	0.0682306	-0.953285	1	no
Tb927.10.4570	-1.69919	0.0699466	-1.08967	0.822547	no
Tb927.8.7970	-1.83677	0.0699466	-0.957349	0.923748	no
Tb927.11.8840	2.68286	0.0710896	-0.538849	1	no
Tb927.10.2190	-1.43412	0.0711106	-1.19431	0.631451	no
Tb927.7.3430	0.749923	0.0715102	0.231484	1	no
Tb11.0860	2.59109	0.072941	-1.24267	0.868874	no
Tb927.4.5110	-0.878403	0.0734777	-0.621359	0.781152	no
Tb927.10.7160	2.945	0.0734777	-0.77165	1	no
Tb927.9.2870	1.1368	0.0744705	0.165615	1	no
Tb927.9.6810	3.07162	0.0758858	-0.03513	1	no
Tb927.9.9810	-1.15384	0.0762811	-1.12727	0.43441	no
Tb927.8.2680	0.695853	0.0762811	0.299901	0.960067	no
Tb927.11.7390	1.03579	0.0766453	0.0161855	1	no
Tb927.3.430	3.22477	0.0795137	-1.26857	0.990098	no
Tb927.1.2950	1.12169	0.0800601	-0.623924	0.940396	no
Tb927.10.3970	-1.14016	0.0807676	-0.796966	0.788709	no
Tb927.9.16510	3.57543	0.0817998	-2.36384	0.851085	no
Tb927.10.14860	1.05068	0.082364	0.570738	0.922692	no
Tb927.1.30	4.48595	0.0826288	0	1	no
Tb927_09_v4.snoRNA.0035	-3.01417	0.0829123	-1.58477	0.960067	no
Tb927.9.4430	-0.760513	0.0829123	-1.42034	0.00240143	yes
Tb927.11.8210	-1.11637	0.084424	-0.253413	1	no
Tb927.10.15950	0.632443	0.084424	-0.0961902	1	no
Tb927.10.9540	2.76042	0.0844251	0	1	no
Tb927.4.1300	-1.76808	0.0845175	-1.93972	0.312084	no
Tb927.3.5200	-0.673834	0.0857296	-0.2174	1	no
Tb927.11.8400	0.627155	0.0857296	-0.318213	0.952179	no
Tb927.8.6980	-1.01791	0.0858801	-0.00356775	1	no
Tb927.1.4000	-1.17496	0.0858801	-1.22349	0.388412	no
Tb927.11.14880	-1.28269	0.0858801	-1.29542	0.414762	no
Tb927.10.13110	-0.87327	0.0860758	-1.02535	0.236856	no
Tb927.2.1330	-0.878901	0.0862591	-0.464894	0.939885	no
Tb927.9.4050	0.590015	0.0869038	0.29712	0.960067	no
Tb927.1.3970	-1.27188	0.087203	-0.798026	0.862844	no
Tb927.4.2530	-1.12618	0.0880024	-0.846728	0.751519	no
Tb927.4.5580	2.89527	0.0882187	-3.15222	0.646754	no
Tb927.11.7180	-0.601776	0.0882768	-0.449727	0.752238	no
Tb927.4.5390	1.73917	0.0895227	0.335006	1	no
Tb927.4.4870	-1.6804	0.0895227	-0.340069	1	no
Tb927.5.960	-0.632462	0.0895227	-0.0714276	1	no
Tb927.4.5720	3.50682	0.0895227	-3.05764	0.59731	no
Tb927.4.3590	-0.969243	0.0895227	-0.645616	0.841531	no
Tb927.10.14170	-0.882945	0.0899109	0.240228	1	no
Tb927.10.13930	-1.2692	0.090184	-1.1715	0.550636	no
Tb927.9.15900	-1.37756	0.090184	-0.967141	0.960067	no
Tb927.8.7980	-1.31357	0.0904744	-0.434709	1	no
Tb927.11.13500	-2.00182	0.0904744	-1.64503	0.661479	no
Tb927.8.8330	-1.56292	0.0940917	-0.939361	0.875728	no
Tb927.11.13090	-0.992318	0.0942934	-0.865393	0.629713	no
Tb927.8.510	1.21778	0.0942934	-1.52595	0.518699	no
Tb927.3.3830	-0.753991	0.0947826	0.0117735	1	no
Tb927.9.4750	-1.15608	0.0949296	-1.30219	0.305844	no
Tb927.10.210	-0.650543	0.0951832	-0.254711	0.975665	no
Tb927.9.4190	-1.15879	0.0951832	-0.446592	0.978901	no
Tb927.7.7040	-1.05211	0.0975043	-0.913387	0.638715	no
Tb927.9.1110	-2.45252	0.0976173	-2.35753	0.727746	no
Tb927.4.4700	-1.12152	0.0978448	-1.01542	0.589549	no
Tb927.10.10900	-1.78527	0.0978448	-1.29716	0.700795	no
Tb927.6.520	3.0037	0.0983565	-0.429871	1	no
Tb927.8.6400	0.759807	0.0991609	-0.500076	0.841371	no
Tb927_10_v4.snoRNA.0063%3AsnoRNA	1.2779	0.0991609	-0.506487	0.974203	no
Tb927.10.2890	-2.01227	0.0991609	-1.26326	0.857979	no
Tb05.5K5.130	-1.04354	0.0999864	-0.831978	0.720594	no
Tb927.7.4170	-1.22128	0.0999864	-0.483155	0.975343	no
Tb927.2.2510	-1.02501	0.0999864	-0.929602	0.592767	no
Tb927.3.3490	-1.13441	0.101336	-0.703998	0.873675	no
Tb927.5.286b	-1.00936	0.101336	0.528006	0.956016	no
Tb927.8.6240	-1.27831	0.10148	-1.39041	0.365882	no
Tb927.8.7220	0.561373	0.103433	-0.0176949	1	no
Tb927.11.13870	0.548491	0.104012	-0.16112	1	no
Tb927.11.11520	-1.70461	0.104684	-1.63698	0.531927	no
Tb927.9.8190	-0.679777	0.105801	-1.07157	0.0346595	yes
Tb927.1.2680	-1.27679	0.108062	-0.801233	0.864435	no
Tb927.1.2810	1.9053	0.108611	1.04468	0.960067	no
Tb927.9.11580	-1.13225	0.109983	-1.23523	0.372822	no
Tb927.1.2480	-1.34393	0.110708	-0.773421	0.922692	no
Tb927.8.2480	-0.922935	0.110708	-0.320147	0.99862	no
Tb927.11.7840	-1.05098	0.110708	-0.0200304	1	no
Tb927.7.7150	-0.714238	0.110708	0.0426348	1	no
Tb927.10.14060	4.70938	0.111108	1.82659	0.960067	no
Tb927.7.4290	-0.781858	0.114013	-0.56189	0.806016	no
Tb927.11.7510	-1.01747	0.114133	-0.448838	0.962272	no
Tb927.10.3960	-0.753656	0.114461	-0.472533	0.875997	no
Tb927.1.940	1.42457	0.114811	0.893697	0.875728	no
Tb927.11.13120	0.768618	0.117273	-0.397114	0.960067	no
Tb927.10.10250	3.0629	0.117273	-0.917925	1	no
Tb927.9.5020	-0.618108	0.117273	-0.186873	1	no
Tb927.6.3230	0.599005	0.117273	0.765193	0.178077	no
Tb08.27P2.290	1.99159	0.117273	-2.47072	0.442629	no
Tb927.9.360	2.65249	0.11954	-2.3479	0.796002	no
Tb927.2.5060	-0.811508	0.120639	0.068304	1	no
Tb927.11.13160	2.1801	0.120639	0.606633	1	no
Tb11.0845	-1.41206	0.121194	-1.60265	0.402114	no
Tb927.4.3940	1.54857	0.1213	0.963494	0.880618	no
Tb927.10.1350	-0.895582	0.121745	-0.154773	1	no
Tb927.10.6510	-1.39186	0.121745	-0.256818	1	no
Tb927.10.140	2.61919	0.121745	1.52469	0.943095	no
Tb927.3.3780	-1.03007	0.126975	-0.846206	0.719463	no
Tb927.1.2960	0.916128	0.127379	-0.698512	0.806016	no
Tb10.v4.0052	-1.22779	0.127379	0.194574	1	no
Tb10.v4.0074	2.67397	0.127709	-1.57754	0.960067	no
Tb927.10.5840	-1.20139	0.127812	-0.848347	0.831857	no
Tb927.6.3840	-1.11998	0.129354	-1.01459	0.639519	no
Tb927.6.1570	-0.997655	0.130672	-0.159041	1	no
Tb927.11.1680	-1.07009	0.13334	0.0724137	1	no
Tb927.11.12210	-1.37525	0.13344	-1.36827	0.534999	no
Tb927.10.14500	-1.08475	0.134637	-0.837585	0.782971	no
Tb927.11.6370	-0.960029	0.135891	-0.757362	0.767354	no
Tb927.10.10890	-2.0578	0.135891	-0.537967	1	no
Tb927.7.190	-0.991368	0.137749	-0.347646	1	no
Tb927.11.9590	-2.03904	0.137749	-1.71546	0.703009	no
Tb927_08_v4.snoRNA.0011	1.9906	0.13815	-0.264056	1	no
Tb927.7.5530	0.608516	0.138599	0.039088	1	no
Tb927.11.2770	-0.534811	0.138863	-0.713399	0.166372	no
Tb927.9.420	3.56229	0.139659	0	1	no
Tb927.11.5510	-0.724604	0.140898	-1.17299	0.0428498	yes
Tb927.9.3230	-2.00181	0.140898	0	1	no
Tb927_08_v4.snoRNA.0035	0.979751	0.143225	-0.704482	0.837867	no
Tb927.9.7890	1.00881	0.143978	0.746861	0.814254	no
Tb927.3.5880	4.98996	0.145102	-1.59119	0.960067	no
Tb927.11.11980	-1.78202	0.145102	-2.87032	0.0650778	no
Tb927.6.2180	0.633351	0.146682	-0.0262787	1	no
Tb927.9.9940	-0.676429	0.146739	-1.55354	0.000651582	yes
Tb09.v4.0137	-2.75852	0.147036	-1.62573	0.895046	no
Tb927.5.1160	-1.04336	0.147036	-1.54603	0.0947725	no
Tb927.5.4260	-1.86554	0.147776	-0.28722	1	no
Tb927.9.4770	-1.98221	0.147776	3.38199	0.051619	no
Tb927.9.13680	-1.27	0.149143	-0.115216	1	no
Tb927.11.20020	-2.52074	0.149527	-1.90029	0.796002	no
Tb927.10.11300	-1.38025	0.150279	-2.07676	0.0936827	no
Tb927.11.15100	-1.1866	0.15062	-1.28322	0.455967	no
Tb927.9.5190	-1.27226	0.15062	0.253134	1	no
Tb927.10.1900	-0.713426	0.151028	0.530832	0.825971	no
Tb927.3.5180	-0.969965	0.151136	-0.21776	1	no
Tb927.10.14520	-0.644092	0.151136	-0.655704	0.534999	no
Tb927.3.3600	0.667302	0.152106	0.171461	1	no
Tb927.11.5370	-0.702396	0.152715	-0.729683	0.513237	no
Tb927.9.9950	0.852956	0.153151	-0.046006	1	no
Tb927.11.7820	-2.23993	0.153986	-0.587086	1	no
Tb927.8.7280	0.968035	0.154556	0.895962	0.643291	no
Tb927.11.16830	-0.58004	0.15462	-0.47709	0.75787	no
Tb927.11.18200	-3.90872	0.15567	0.700604	1	no
Tb927.9.17120	-1.87073	0.15567	-1.4545	0.790463	no
Tb927.8.2690	0.477055	0.15567	0.578216	0.302568	no
Tb927.11.2160	0.761507	0.15578	0.394389	0.960067	no
Tb927.5.170	1.36813	0.15578	-1.50117	0.424164	no
Tb927.4.1740	-0.601817	0.155955	-0.732434	0.305844	no
Tb927.11.15130	-0.880773	0.155955	-1.09614	0.295114	no
Tb927.11.1900	-1.00017	0.156387	-0.788407	0.786201	no
Tb08.27P2.140	2.72543	0.156387	-2.69119	0.679457	no
Tb927.10.2110	-2.20605	0.156687	-0.663725	1	no
Tb927.9.12980	-0.761157	0.156687	-0.00665283	1	no
Tb11.1220	-1.25762	0.157949	-1.68105	0.247448	no
Tb927.9.14290	-1.04594	0.159371	-0.657668	0.911111	no
Tb927.11.18090	2.8319	0.160612	4.49889	0.0488417	yes
Tb927.10.4990	-0.737298	0.162213	-0.621826	0.727746	no
Tb927.10.16550	2.00623	0.162213	-0.0393568	1	no
Tb927.8.1600	-1.08555	0.162608	-0.514269	0.960067	no
Tb927.5.1090	-0.979459	0.162935	-0.192436	1	no
Tb927.1.5340	2.92626	0.16318	-0.891081	1	no
Tb927.11.9870	0.793499	0.163741	0.355021	0.969541	no
Tb927.7.4910	-0.821838	0.163741	-0.874348	0.499899	no
Tb927.11.7990	1.16209	0.165593	0.54509	0.965357	no
Tb927.5.3950	0.587214	0.166051	0.0718045	1	no
Tb927.6.440	-1.27417	0.166919	-0.640634	0.960067	no
Tb927.10.15760	-1.64134	0.166919	-1.77258	0.491986	no
Tb927.4.3800	-0.682728	0.171526	-0.116152	1	no
Tb927.3.3040	-0.726903	0.173202	-1.07593	0.11611	no
Tb927.5.610	-1.31532	0.174118	-0.253675	1	no
Tb927.10.6060	-1.32568	0.17471	-0.513799	0.991525	no
Tb927.7.2850	-1.68234	0.175316	-1.25843	0.550636	no
Tb927.3.2720	-0.720842	0.175316	-0.132848	1	no
Tb927.1.4930	1.14581	0.177301	-0.00130218	1	no
Tb927.5.3700	0.537994	0.177301	0.255256	0.964186	no
Tb927.11.1070	-0.672966	0.177301	-0.551209	0.782971	no
Tb927.10.7930	-1.21423	0.177997	-1.51688	0.317254	no
Tb927.10.6400	-1.20839	0.180253	-0.15346	1	no
Tb927.3.1460	-1.20902	0.181804	-0.436313	1	no
Tb927.1.4020	-0.929839	0.181804	1.0531	0.488791	no
Tb927.11.8020	0.943769	0.181804	-0.061418	1	no
Tb927.1.900	1.10309	0.181804	-0.845677	0.944663	no
Tb927.9.7980	0.973305	0.182087	1.54324	0.0807178	no
Tb927.7.2040	0.798904	0.182814	-0.588167	0.846857	no
Tb11.0840	-1.0606	0.183975	-1.31001	0.341294	no
Tb927.11.15930	0.701104	0.184075	0.0898344	1	no
Tb927.4.3980	-1.00873	0.184075	-0.731251	0.848903	no
Tb927.5.4180	-1.45992	0.184075	-1.43208	0.633921	no
Tb927.5.1180	-0.595866	0.18484	0.170799	1	no
Tb927.1.2430	-1.0826	0.185351	-1.15584	0.499899	no
Tb927.1.2330	-3.20828	0.185797	-2.00874	0.643291	no
Tb927.7.760	-0.741022	0.185958	-0.870816	0.402114	no
Tb927.11.5410	-0.600747	0.186061	-0.00356856	1	no
Tb927.5.830	-0.723068	0.187235	0.282978	0.994876	no
Tb927.7.4830	0.567574	0.187235	0.428669	0.831857	no
Tb927.5.1740	-0.978778	0.187418	-0.548467	0.960067	no
Tb927.6.5270	2.44596	0.189942	1.18037	0.98492	no
Tb927.6.4590	-0.727619	0.189942	-0.703743	0.646754	no
Tb927.8.7940	-0.687661	0.190545	-0.0822485	1	no
Tb927.10.12560	3.0566	0.190742	-0.0516059	1	no
Tb927.11.5380	0.668574	0.190917	-0.106894	1	no
Tb927.7.6890	-0.774168	0.190997	-0.642465	0.782971	no
Tb927.8.2710	0.496391	0.19111	0.52058	0.534999	no
Tb927.5.4600	-1.25263	0.19111	-0.683239	0.960067	no
Tb927.8.6660	-1.39365	0.192083	-1.27626	0.700115	no
Tb05.5K5.530	2.62975	0.194409	-3.4514	0.578183	no
Tb927_10_v4.snoRNA.0020%3AsnoRNA	1.65883	0.194442	0.436001	1	no
Tb927.3.1500	1.3624	0.195365	0.0944856	1	no
Tb927.6.4600	0.675697	0.196206	0.761944	0.462635	no
Tb927.5.4480	-0.878754	0.197076	-0.976414	0.499086	no
Tb927.11.16550	-1.88932	0.197076	-0.561819	1	no
Tb927.5.3210	-0.722253	0.198893	-0.719832	0.637682	no
Tb927.1.05	-2.10821	0.19937	1.08038	0.960067	no
Tb927.2.1160	0.663876	0.201319	0.881445	0.26946	no
Tb927.8.6190	0.972785	0.202737	0.133988	1	no
Tb927.10.10910	-1.46016	0.203237	-1.27876	0.78527	no
Tb927.8.5410	0.472473	0.203933	0.379933	0.804726	no
Tb927_08_v4.snoRNA.0023	1.80634	0.203933	0.0181139	1	no
Tb927.5.4950	4.31765	0.204044	0	1	no
Tb927.11.17000	-1.49393	0.204044	-1.13417	0.84066	no
Tb927.9.3280	-0.654025	0.206668	-0.543547	0.78527	no
Tb927.2.5280	-0.652215	0.207486	0.121768	1	no
Tb10.v4.0262	2.92891	0.209429	-2.36623	0.749233	no
Tb927.9.18010	4.68827	0.209694	0	1	no
Tb927.7.6840	0.92136	0.210954	-0.011953	1	no
Tb927.6.480	2.57085	0.210954	-0.0734926	1	no
Tb927.5.5160	2.80045	0.211213	-0.929004	1	no
Tb927.10.10140	-1.02273	0.211213	-1.44926	0.21125	no
Tb927.11.16970	-0.652317	0.211307	-0.356176	0.960067	no
Tb927.11.2540	-0.563569	0.21164	-0.641528	0.478852	no
Tb927.8.6540	0.69667	0.213333	0.0376674	1	no
Tb927.5.560	0.49302	0.213333	0.651202	0.274479	no
Tb927.10.12820	-1.54241	0.215206	-1.27361	0.796002	no
Tb10.v4.0058	2.70177	0.215305	1.03821	0.972259	no
Tb927.11.8330	-1.47293	0.215305	0.33353	1	no
Tb927.7.6360	-0.865753	0.215305	-0.56218	0.92361	no
Tb927.9.3440	-0.579797	0.215881	-0.589936	0.633921	no
Tb927.11.8060	-1.19512	0.21863	-0.819071	0.892781	no
Tb08.27P2.620	2.64359	0.220244	-3.15805	0.661781	no
Tb927.7.4870	-0.629682	0.220654	-0.396471	0.938931	no
Tb927.10.8770	0.673743	0.221805	0.28754	0.990098	no
Tb927.6.3780	0.717302	0.224763	0.0131786	1	no
Tb927.10.9730	-0.878137	0.227553	-0.820466	0.706212	no
Tb927.11.2610	-1.41073	0.229335	-1.13277	0.821057	no
Tb927.10.8940	-1.85197	0.229562	-2.00348	0.575649	no
Tb927.6.2300	-1.10755	0.229562	-0.274199	1	no
Tb927.2.2570	0.715119	0.229562	0.372135	0.960067	no
Tb927.5.4170	-1.15693	0.229562	-1.40416	0.176832	no
Tb927.8.5010	-1.6243	0.229562	-1.23099	0.799968	no
Tb927.9.4710	-1.2603	0.230622	-1.02772	0.816073	no
Tb927.1.2670	-1.09905	0.230983	-0.323225	1	no
Tb927.3.5060	-0.650949	0.230983	-0.921396	0.2289	no
Tb927.8.3880	1.01189	0.230983	-0.437606	0.987703	no
Tb927.10.5500	0.918073	0.230983	-0.0718809	1	no
Tb927.9.6890	0.847223	0.233973	0.478848	0.960067	no
Tb927.6.2200	-0.804259	0.233973	-0.991416	0.404598	no
Tb927.9.2560	-0.577703	0.233973	-0.561387	0.680919	no
Tb927.11.9320	0.732246	0.235146	-0.443927	0.956124	no
Tb927.7.2180	0.855285	0.236052	-0.0113169	1	no
Tb927.9.3490	0.937508	0.236052	0.636526	0.915788	no
Tb927.10.2010	-3.52405	0.236209	-2.63432	0.846857	no
Tb927.5.4010	-1.34214	0.236209	-1.38186	0.638715	no
Tb927.2.5220	0.47113	0.236459	-0.169263	1	no
Tb927.10.2440	-1.53489	0.237108	-1.28246	0.803621	no
Tb927.6.540	-0.9641	0.237426	-0.835393	0.800255	no
Tb927.10.10950	-1.43098	0.238074	-0.958843	0.927681	no
Tb927.9.2250	1.19705	0.240782	0.546156	0.980116	no
Tb927.1.2070	-1.10914	0.240782	-0.776706	0.92361	no
Tb927.7.1300	-1.34225	0.240782	-1.53982	0.515258	no
Tb927.10.11020	-0.876765	0.240782	0.127997	1	no
Tb927.10.8950	-0.869711	0.240782	-0.128713	1	no
Tb927.7.6690	-1.33722	0.240782	-0.530269	1	no
Tb927.4.440	1.08044	0.241297	-0.290281	1	no
Tb927.8.7290	0.919896	0.241583	0.54421	0.960067	no
Tb927.3.2240	0.519145	0.241654	-0.249397	0.972139	no
Tb927.11.3990	-0.508294	0.242717	-0.716831	0.245035	no
Tb927.11.3200	0.609307	0.242918	0.547106	0.751779	no
Tb927.10.1640	0.765635	0.243025	0.296958	1	no
Tb927.1.3390	-0.992881	0.243025	-0.486043	0.967479	no
Tb927.4.2040	-1.24594	0.243025	-1.77979	0.247448	no
Tb10.v4.0255	3.20375	0.243025	-1.92443	0.960067	no
Tb927.11.4330	0.589323	0.243119	6.32525e-05	1	no
Tb927.5.1730	-0.858189	0.243272	-0.261095	1	no
Tb927.10.5760	-0.718958	0.244155	0.0905877	1	no
Tb927.8.2550	-1.45746	0.244195	-0.565956	1	no
Tb10.v4.0090	2.3608	0.245859	-0.292986	1	no
Tb927.10.10490	-1.26861	0.246042	-1.72388	0.245035	no
Tb927.8.5940	-0.715686	0.246042	-0.37339	0.960067	no
Tb927.2.3160	0.618205	0.246055	-0.0768322	1	no
Tb927.11.8870	0.55201	0.246091	0.173102	1	no
Tb927.10.13620	0.626275	0.246666	0.17431	1	no
Tb927.8.5910	0.650222	0.246666	0.00590286	1	no
Tb927.9.13780	-1.38059	0.247502	-1.7787	0.380666	no
Tb927.4.3760	-1.20215	0.249844	-0.172582	1	no
Tb927.6.5070	-0.985333	0.250932	-1.00915	0.650352	no
Tb927.8.1550	-1.14968	0.25112	-0.778464	0.922692	no
Tb927.11.9540	-0.773505	0.251136	-0.0336558	1	no
Tb927.2.2380	-0.724603	0.251302	0.0609819	1	no
Tb927.11.12710	1.25294	0.251302	0.819498	0.934895	no
Tb927.5.4000	-2.94563	0.251302	0.797573	1	no
Tb927.10.680	0.552158	0.253317	-0.158893	1	no
Tb927.11.2880	-0.921692	0.254324	-0.00151004	1	no
Tb927.11.8790	0.593355	0.256225	-0.326411	0.960067	no
Tb927.8.1460	-0.907877	0.256225	0.541184	0.960067	no
Tb927.9.8580	1.22926	0.260058	-0.498672	1	no
Tb927.4.3080	0.935691	0.261167	0.0835307	1	no
Tb927.11.12790	-1.70523	0.263221	-1.21783	0.889691	no
Tb927.10.12670	-0.872319	0.263901	-0.723518	0.828468	no
Tb927.9.5440	-0.613323	0.264057	-0.710691	0.518699	no
Tb10.v4.0205	-2.45451	0.2649	-2.43453	0.697502	no
Tb927.11.13980	-0.459861	0.266084	-0.0853081	1	no
Tb927.5.450	0.93338	0.266291	0.471972	0.967479	no
Tb927.3.580	1.45962	0.266522	0.261362	1	no
Tb927.6.3810	0.501661	0.267038	0.401738	0.841531	no
Tb927.2.2830	-0.634805	0.268698	-0.0679002	1	no
Tb927.11.6860	-0.948722	0.268698	-0.361748	1	no
Tb927.3.2050	-1.35767	0.269056	0.122884	1	no
Tb927.7.2860	-1.27577	0.273281	-1.98824	0.0451855	yes
Tb08.27P2.120	3.15343	0.274406	-1.26291	0.998569	no
Tb927.3.4470	0.522889	0.274406	0.162028	1	no
Tb927.11.1870	-0.964204	0.274978	-1.41912	0.264528	no
Tb927.9.14970	0.641785	0.274978	0.117392	1	no
Tb10.v4.0172	-1.22065	0.274978	0.588566	0.967109	no
Tb927.11.5860	0.910319	0.275197	0.846822	0.75787	no
Tb927.11.8010	0.539603	0.27814	0.497768	0.760735	no
Tb927.8.4850	0.529388	0.279552	0.327407	0.960067	no
Tb927.9.13820	-1.17464	0.280467	-1.1064	0.796002	no
Tb927.11.10860	0.543078	0.283262	0.160022	1	no
Tb927.11.2700	-0.931399	0.28345	0.0441126	1	no
Tb11.1690	-2.58617	0.283603	-1.87161	0.884198	no
Tb10.v4.0096	1.82505	0.283609	-2.83478	0.45944	no
Tb927.9.9820	-0.788442	0.284058	-0.483516	0.960067	no
Tb927.10.540	-0.9226	0.284058	-0.67035	0.897925	no
Tb927.6.3440	0.659487	0.284289	-0.240298	1	no
Tb927.6.4910	-3.26397	0.285061	-1.23196	1	no
Tb927.11.11210	-0.682065	0.285061	-0.632863	0.767924	no
Tb927.10.2100	-0.98665	0.285061	-1.27838	0.414762	no
Tb927.10.9090	0.53697	0.285061	-0.373096	0.92361	no
Tb927.11.14550	0.567188	0.285061	0.802975	0.293833	no
Tb927.10.3980	-1.33081	0.286867	-1.1346	0.822547	no
Tb927.9.6140	-0.873092	0.286867	-1.00165	0.569171	no
Tb927.9.5840	-1.4367	0.286867	-1.38824	0.73237	no
Tb927.11.1470	1.20403	0.289276	0.218261	1	no
Tb927.9.3300	0.801405	0.29008	0.104883	1	no
Tb927.10.5400	-1.02777	0.29008	-0.258752	1	no
Tb927.9.3450	-0.612672	0.29008	-1.04899	0.0976112	no
Tb927.7.4570	-1.52226	0.291219	-0.781167	0.967479	no
Tb927.10.3590	0.491699	0.291219	0.0418686	1	no
Tb927.5.3460	-0.723	0.291219	-0.0871387	1	no
Tb927.4.4130	-0.861895	0.291219	-0.498004	0.960067	no
Tb927.9.2470	-1.43786	0.297006	-1.90502	0.402114	no
Tb927.2.6380	1.94646	0.297006	-2.31735	0.822547	no
Tb09.v4.0057	1.99213	0.297006	-2.48863	0.591454	no
Tb927.11.10640	-0.50978	0.297006	-0.421053	0.846857	no
Tb927.11.5000	-0.865259	0.297962	-0.447439	0.969161	no
Tb927.2.6200	-0.935061	0.297962	-0.344476	1	no
Tb927.10.8970	-0.904595	0.297962	-0.500746	0.960067	no
Tb927.7.5920	-0.65639	0.297962	0.0125157	1	no
Tb927.6.2140	0.563295	0.297962	0.550656	0.727746	no
Tb927.5.2850	-0.794167	0.297962	-0.50575	0.960067	no
Tb927.10.5600	0.644753	0.300256	0.668144	0.680919	no
Tb927.9.4560	1.9188	0.3006	1.00094	0.967109	no
Tb927.11.20190	3.63279	0.302024	-0.826477	1	no
Tb927.10.10260	2.58648	0.308822	-0.594882	1	no
Tb09.v4.0077	2.63154	0.309567	0	1	no
Tb927.8.5590	0.747486	0.310054	0.656446	0.816073	no
Tb927.3.1040	-0.829315	0.311692	-0.427505	0.97015	no
Tb927_06_v4.snoRNA.0023	0.863419	0.311692	-0.551368	0.960067	no
Tb927.4.2090	1.37808	0.311692	0.880269	0.967479	no
Tb927.9.13140	-0.489764	0.312199	-0.206247	1	no
Tb09.v4.0039	-3.02082	0.312301	-2.96129	0.743844	no
Tb927.6.4670	-0.723628	0.314364	-0.140833	1	no
Tb927.10.13710	-0.590542	0.318478	-0.00678553	1	no
Tb927.11.4460	-1.02404	0.31977	-1.49862	0.302568	no
Tb08.27P2.390	-2.21653	0.31977	-4.24126	0.131673	no
Tb927.1.1360	-0.683955	0.321267	-0.479729	0.93174	no
Tb927.2.5320	0.843264	0.321267	0.869998	0.700115	no
Tb927.8.2320	-0.597667	0.321267	-0.846185	0.318015	no
Tb927.8.7900	-0.769832	0.321762	0.657725	0.846857	no
Tb927.4.4380	-0.999963	0.32314	-0.44837	0.992454	no
Tb927.9.7950	0.838757	0.325794	0.463686	0.960067	no
Tb11.0750	-1.70725	0.326157	-1.8085	0.78867	no
Tb927.6.1450	0.604142	0.327541	0.258957	1	no
Tb927.9.3580	-0.438579	0.329935	0.114432	1	no
Tb927.4.3320	-1.25672	0.330326	0.289528	1	no
Tb927.10.10590	-1.28284	0.330326	-2.15342	0.782971	no
Tb927.3.4070	-2.12049	0.332388	-1.433	0.944663	no
Tb927.1.910	2.1623	0.333736	-1.5846	0.960067	no
Tb927.7.4060	-1.19666	0.333736	-1.00633	0.846857	no
Tb927.4.5010	-0.920347	0.333736	-0.874268	0.782971	no
Tb927.10.8150	0.476874	0.333736	0.0495209	1	no
Tb927.7.2060	0.4922	0.333736	-0.399285	0.858126	no
Tb927.4.460	0.868509	0.334087	-0.192744	1	no
Tb927.11.4770	-0.613317	0.334527	-0.216414	1	no
Tb927.8.7910	-0.723719	0.335247	0.977133	0.499899	no
Tb927.11.13170	0.811097	0.336132	-0.334702	1	no
Tb927.9.13490	-0.474819	0.337785	-0.37502	0.875728	no
Tb927.10.16450	2.07967	0.34157	-1.57922	0.960067	no
Tb927.8.6370	-0.602344	0.34157	0.155015	1	no
Tb927.10.12710	-1.48772	0.34157	0.112085	1	no
Tb927.9.3710	1.0556	0.344952	-0.327166	1	no
Tb927.3.3760	-1.34393	0.344952	-1.27874	0.78527	no
Tb927_09_v4.snoRNA.0007	1.13019	0.344952	-0.408849	1	no
Tb927.11.7240	-0.425695	0.344952	-0.15006	1	no
Tb927.4.4850	-1.69313	0.345135	-0.580892	1	no
Tb927.8.2340	0.744426	0.345469	-0.199074	1	no
Tb927.7.3030	3.09254	0.345469	1.53697	0.960067	no
Tb927.9.3020	-1.15052	0.347125	0.724658	0.960067	no
Tb927.11.12200	0.625493	0.347125	0.196436	1	no
Tb927.7.3450	-1.01065	0.350498	-0.630186	0.960067	no
Tb927.8.1170	3.08332	0.350498	1.33587	0.969541	no
Tb927.11.6480	0.511495	0.351201	0.252701	0.982338	no
Tb927.3.3690	-0.74788	0.351516	-1.14233	0.274479	no
Tb927.11.11010	-1.14265	0.351769	-1.36203	0.591043	no
Tb927.10.5950	-0.439947	0.352068	-0.500959	0.633921	no
Tb927.10.2810	-0.623387	0.352123	-1.26589	0.0391135	yes
Tb927.9.10740	-0.848414	0.352485	-0.853194	0.751519	no
Tb927.5.4820	-2.20833	0.352485	-2.83562	0.60986	no
Tb927.7.5790	-1.2352	0.352485	-1.19458	0.782971	no
Tb927.11.13040	-1.75947	0.354352	-2.29568	0.496802	no
Tb927.8.1380	-0.528158	0.360503	0.151544	1	no
Tb927.7.5910	0.632425	0.360503	-0.734549	0.626902	no
Tb927.10.15900	0.738464	0.360503	0.127826	1	no
Tb927.11.1150	-0.9335	0.361762	-1.02804	0.674036	no
Tb927.8.1790	-1.01916	0.36244	0.0649415	1	no
Tb927.5.4210	-1.79102	0.362809	-0.405322	1	no
Tb927.5.300	-0.996354	0.365462	-1.13249	0.652169	no
Tb927.11.16060	0.514631	0.366539	0.63394	0.550636	no
Tb927.9.6900	0.639196	0.368035	0.0852106	1	no
Tb927.1.4780	0.564564	0.368573	0.498522	0.841371	no
Tb09.v4.0031	3.2404	0.368573	-1.57345	0.960067	no
Tb927.1.5040	-0.750624	0.371707	-0.522295	0.943231	no
Tb927.7.3140	0.540295	0.372994	0.0393008	1	no
Tb927.4.4390	0.800522	0.374567	-0.0735489	1	no
Tb927.9.15010	0.785475	0.378686	-0.527286	0.960067	no
Tb927.9.16420	3.1468	0.378817	-1.57308	0.960067	no
Tb927.9.3780	0.649557	0.378817	0.207286	1	no
Tb927.2.4980	0.627485	0.378817	0.325894	0.975665	no
Tb927.8.3850	-0.775457	0.378897	0.420945	0.972139	no
Tb927.10.8470	-1.9648	0.379706	-0.239636	1	no
Tb927.11.11300	0.478262	0.380245	-0.240089	0.980116	no
Tb927.8.4640	-0.722542	0.380245	-0.750204	0.741583	no
Tb927.10.3990	-1.32359	0.381959	-0.593417	1	no
Tb927.3.1740	-0.425209	0.382034	-0.635569	0.320084	no
Tb927_08_v4.snoRNA.0032	2.69962	0.382677	-0.669875	1	no
Tb927.6.3190	0.394969	0.383022	-0.264972	0.960067	no
Tb927.10.8930	-0.6822	0.383022	-0.616453	0.834482	no
Tb927.8.7170	-0.605948	0.383022	-0.468201	0.915749	no
Tb927.2.4830	-0.611098	0.383022	-0.182513	1	no
Tb09_snoRNA_0079	0.925732	0.383703	-0.0164323	1	no
Tb927.3.280	2.80527	0.383703	-1.26244	0.994876	no
Tb927.11.15390	0.721804	0.383703	0.124811	1	no
Tb927.11.6760	0.531466	0.383703	-0.414607	0.902675	no
Tb10.v4.0247	0.877181	0.383703	1.30019	0.822609	no
Tb927.1.2690	-1.11123	0.383703	-0.658097	0.960067	no
Tb927.9.4690	-1.1735	0.383703	-0.947701	0.882968	no
Tb927.8.4130	0.481338	0.385365	-0.316652	0.960067	no
Tb927.10.12890	-1.07532	0.38664	-0.396527	1	no
Tb927.8.7410	-0.853134	0.388563	-0.81068	0.806016	no
Tb927.11.240	0.712063	0.389253	0.173811	1	no
Tb927.11.10310	-0.599149	0.390607	-0.242196	1	no
Tb927.11.14100	-0.763459	0.393492	0.299398	1	no
Tb927.2.6100	-0.778627	0.396083	-0.399502	0.982338	no
Tb927.4.4970	0.553168	0.396083	0.460698	0.875711	no
Tb927.11.11040	0.585891	0.396156	-1.07663	0.0947725	no
Tb927.9.3370	0.549254	0.396336	0.194989	1	no
Tb927.10.14270	-0.956108	0.396336	-0.0475262	1	no
Tb927.5.1040	-0.69308	0.396349	-0.0012598	1	no
Tb05.5K5.170	-1.9588	0.397709	-1.00741	0.975665	no
Tb927.5.3630	0.531971	0.398961	0.504658	0.806016	no
Tb927.11.9820	0.893106	0.400562	0.198486	1	no
Tb927.8.6050	0.458982	0.400937	-0.194257	1	no
Tb927.8.3500	0.793145	0.401054	-0.098811	1	no
Tb927.8.710	-1.21613	0.401873	0.444627	1	no
Tb927.10.9570	-1.24702	0.402338	-1.12444	0.841531	no
Tb927.11.1840	-0.806405	0.402338	-0.698996	0.875711	no
Tb927.9.4270	-0.601006	0.402338	-0.710194	0.638715	no
Tb927.5.1000	-1.06231	0.402338	-0.693168	0.960067	no
Tb927.2.6240	-0.902841	0.402581	-0.353636	1	no
Tb927.10.12050	1.24652	0.402835	0.675297	0.973276	no
Tb927.1.50	-2.69274	0.402835	1.29248	0.980116	no
Tb927.9.17270	1.32566	0.403841	-1.74286	0.676614	no
Tb927.7.1175	0.848677	0.403841	-0.102875	1	no
Tb927.11.7170	-0.671951	0.403841	-0.428097	0.960067	no
Tb927_09_v4.snoRNA.0090	1.26124	0.404201	-0.791684	0.975343	no
Tb927.9.16490	-2.47791	0.404286	-3.15356	0.629713	no
Tb927.3.460	1.09699	0.405619	-0.94058	0.835838	no
Tb927.9.11230	-0.688234	0.411555	-0.0928935	1	no
Tb927.2.6000	-1.34223	0.411864	-0.650032	0.990098	no
Tb927.8.4230	-0.58527	0.418545	0.328319	0.9706	no
Tb927.11.9000	-1.11752	0.419917	2.00032	0.160276	no
Tb927.6.3130	0.549524	0.420075	0.144924	1	no
Tb927.8.6310	0.704584	0.423007	-0.433369	0.960067	no
Tb927.10.3070	0.585648	0.423007	0.359557	0.960067	no
Tb927.9.3190	0.709323	0.4233	-0.425326	1	no
Tb927.1.3960	-1.16074	0.4233	-0.560372	1	no
Tb927.9.7920	0.911929	0.4233	0.707389	0.922692	no
Tb927.3.3170	-0.541823	0.423841	-0.513042	0.822547	no
Tb927.3.1860	-0.58231	0.424333	0.789404	0.500178	no
Tb927.9.2520	-1.37885	0.424396	-0.760806	0.972922	no
Tb11.01.6240	-1.62714	0.424396	-1.40729	0.865109	no
Tb927.7.510	0.438175	0.426147	-0.12954	1	no
Tb10.v4.0183	3.09576	0.428741	-3.43695	0.649171	no
Tb927.11.6690	0.454122	0.428741	0.309211	0.960067	no
Tb927.1.1790	0.738658	0.429862	0.0977559	1	no
Tb927.8.6430	-0.568108	0.431017	-1.1302	0.0757758	no
Tb927.9.11270	-0.920969	0.433389	-0.462169	0.990098	no
Tb927.2.4380	0.495795	0.433389	0.0919421	1	no
Tb927.8.7610	0.921288	0.433838	-0.109415	1	no
Tb927.9.17260	2.2398	0.434024	-3.16502	0.650352	no
Tb927.8.7920	-0.939934	0.434024	0.292634	1	no
Tb927.11.6710	-0.503664	0.434024	-0.286275	0.967479	no
Tb927.4.4940	1.17769	0.434031	-0.210482	1	no
Tb927.10.6670	-0.749341	0.434031	-0.895022	0.64749	no
Tb927.10.13940	0.960031	0.434031	-0.0101323	1	no
Tb927.4.4740	-0.69725	0.434088	0.717399	0.782971	no
Tb927.10.9870	-0.582685	0.434212	-0.129805	1	no
Tb927.3.3450	-0.896817	0.436397	-1.33604	0.385736	no
Tb927.4.3480	-0.735969	0.437067	-0.338635	1	no
Tb927.1.530	0.569648	0.437447	-0.105894	1	no
Tb927.11.19660	1.89683	0.437459	-6.67979	0.00211588	yes
Tb927.8.520	2.31249	0.438107	-0.0122916	1	no
Tb927.11.3950	-0.44856	0.439114	-0.298956	0.960067	no
Tb927.7.400	1.53204	0.439114	0.640063	1	no
Tb927.11.4480	-0.526957	0.439318	-0.762458	0.414762	no
Tb927.11.10770	0.619079	0.440774	0.0464244	1	no
Tb927.1.2470	-1.19285	0.440774	-0.924579	0.926175	no
Tb927.10.13390	0.941685	0.440774	-0.0755635	1	no
Tb927.9.7840	1.70367	0.440774	1.46222	0.841531	no
Tb927.11.15780	0.763603	0.440774	0.222511	1	no
Tb927.11.8530	-0.596912	0.440774	-0.32838	0.975343	no
Tb927.11.12120	-1.32637	0.442409	-0.570358	1	no
Tb927.2.1820	-1.13402	0.443005	0.433595	1	no
Tb927.11.11450	0.432897	0.443283	0.512627	0.650352	no
Tb927.5.1940	-0.651508	0.444947	-0.753956	0.687024	no
Tb927.9.14100	0.546791	0.445107	0.652562	0.650352	no
Tb927.6.5330	2.28446	0.445107	1.55289	0.960067	no
Tb927.8.7440	0.777369	0.445107	-0.140431	1	no
Tb927.6.3630	-0.589266	0.448096	0.327482	0.975665	no
Tb927.7.6350	0.573688	0.450664	0.433416	0.943928	no
Tb927.6.3520	0.449916	0.450664	0.557853	0.631855	no
Tb927.10.5870	-0.732094	0.453618	0.287206	1	no
Tb927.4.1980	-0.725491	0.453618	0.834895	0.700117	no
Tb927.11.410	0.904941	0.454628	-0.0913848	1	no
Tb927.8.4410	0.460657	0.455773	-0.0365062	1	no
Tb927.10.16190	1.02224	0.456759	0.9005	0.873675	no
Tb05.5K5.30	-0.754142	0.456759	-0.126825	1	no
Tb927.10.1010	-2.92699	0.456759	-0.0406832	1	no
Tb927.11.5630	0.502324	0.45714	0.0173421	1	no
Tb927.8.8200	-0.565666	0.459258	-0.298413	0.987703	no
Tb927.2.4340	0.674679	0.459258	0.0678307	1	no
Tb927_09_v4.snoRNA.0033	1.81311	0.459258	0.441315	1	no
Tb927.3.3580	-1.03179	0.459598	-0.272569	1	no
Tb927.8.2490	0.666852	0.459772	-0.124395	1	no
Tb927.11.130	-1.01619	0.459772	-0.0494658	1	no
Tb927.11.9300	0.479543	0.459772	0.0634985	1	no
Tb927.7.1920	-0.39819	0.459772	-0.540981	0.518699	no
Tb927.5.4100	0.368667	0.460251	0.19716	0.981148	no
Tb927_08_v4.snoRNA.0013	1.89558	0.460251	-0.556164	1	no
Tb927.11.10200	-0.469978	0.460251	-0.730095	0.347613	no
Tb927.10.5410	-1.32208	0.460437	-0.774517	0.967479	no
Tb927.5.3510	-0.713358	0.460847	0.13058	1	no
Tb927.3.2470	-0.608345	0.461361	0.123004	1	no
Tb927.8.6550	0.626942	0.461422	-0.249856	1	no
Tb927.11.12380	0.419325	0.461422	0.15207	1	no
Tb927.9.9870	-0.579158	0.461422	0.296467	0.990098	no
Tb927.10.6930	0.764378	0.461422	0.225714	1	no
Tb927.11.12770	-0.831697	0.461422	0.202882	1	no
Tb927.5.3960	0.536826	0.464323	-0.175922	1	no
Tb08.27P2.190	-2.90481	0.465899	-1.57243	0.960067	no
Tb927.3.1220	0.56082	0.467016	0.338095	0.967109	no
Tb927.11.12020	0.604976	0.469392	-0.355981	0.968736	no
Tb927.9.1960	0.515769	0.469601	0.0444546	1	no
Tb927.9.11970	0.442093	0.469601	0.220015	0.994876	no
Tb927.6.1250	0.442564	0.469601	0.429819	0.824147	no
Tb927.4.2240	1.12122	0.469601	-0.168571	1	no
Tb927.5.680	0.406469	0.469728	0.0797179	1	no
Tb927.11.12700	0.609038	0.470288	0.56786	0.848403	no
Tb927.7.6180	0.644376	0.470288	0.568298	0.875728	no
Tb927.11.10880	0.524351	0.470288	0.239043	1	no
Tb927.10.7180	1.1114	0.472999	-0.789666	0.960067	no
Tb927.6.2810	-0.610072	0.472999	-0.188417	1	no
Tb927.1.1920	-0.553212	0.472999	-0.0236587	1	no
Tb927.4.4290	0.489896	0.47596	0.055399	1	no
Tb09.v4.0018	-1.57301	0.476455	-0.482599	1	no
Tb927.4.2400	-0.916615	0.476455	0.30916	1	no
Tb927.9.1500	0.763178	0.476455	0.148072	1	no
Tb927.11.12060	0.727125	0.476455	-0.14789	1	no
Tb927.9.7850	1.29708	0.476455	0.137257	1	no
Tb927.9.5750	-1.25263	0.478166	-1.4646	0.703009	no
Tb927.11.9440	-0.503904	0.478166	-0.768721	0.392344	no
Tb927.3.2330	-0.489056	0.478378	0.203068	1	no
Tb927.1.1440	-0.887988	0.47843	-1.02211	0.738404	no
Tb927.1.2910	0.863412	0.479501	0.527192	0.960067	no
Tb927.11.890	-1.15956	0.479501	-0.819296	0.960067	no
Tb927.7.4370	-0.487102	0.47967	-0.0449436	1	no
Tb927.11.18040	1.36298	0.479908	-1.50299	0.727746	no
Tb927.11.3050	0.843319	0.480408	0.74706	0.875728	no
Tb927.4.870	-1.38205	0.48194	0.46903	1	no
Tb927.9.15580	1.49422	0.48194	0.536447	1	no
Tb927.10.1470	-0.601574	0.48194	-1.18991	0.104592	no
Tb927.7.2240	-0.882214	0.48194	-0.728134	0.92361	no
Tb927.8.6960	0.613713	0.484078	0.393671	0.960067	no
Tb927.5.2550	0.853639	0.484078	-0.350615	1	no
Tb927.11.11330	-1.30599	0.484078	0.000256575	1	no
Tb927.6.4810	0.507477	0.484078	-0.091104	1	no
Tb927.9.13920	-1.31567	0.48578	-1.29331	0.835838	no
Tb927.7.3870	0.566365	0.48649	0.219329	1	no
Tb927.2.3330	-1.12396	0.48649	0.428617	1	no
Tb927.11.17680	3.11593	0.48843	-2.78652	0.834367	no
Tb927.11.6420	-0.73616	0.489825	0.360094	1	no
Tb927.4.2720	0.527953	0.489825	0.410601	0.944663	no
Tb927.3.3820	-0.466892	0.489825	-0.437436	0.851468	no
Tb927.11.8910	0.506244	0.489825	0.32373	0.960067	no
Tb927.7.120	2.20816	0.489825	-0.776681	1	no
Tb927.4.2060	-0.750019	0.489825	-0.603524	0.934895	no
Tb927.11.5540	0.691703	0.489825	0.106212	1	no
Tb927.4.5040	0.514111	0.489825	0.624828	0.674328	no
Tb927.11.10600	0.466903	0.489825	0.0681827	1	no
Tb927.11.9370	-0.451275	0.490039	-0.852625	0.139918	no
Tb927.11.10690	-0.70587	0.490039	-0.0543871	1	no
Tb927.4.4810	0.699467	0.490039	0.378513	0.987703	no
Tb927.1.3980	-1.00877	0.490197	-1.02855	0.821057	no
Tb927.10.15990	0.784143	0.495273	-0.0914756	1	no
Tb927.9.7580	-0.537644	0.496703	-0.349229	0.960067	no
Tb927.6.450	2.13263	0.496703	-0.20893	1	no
Tb927.11.10920	-0.740234	0.496703	0.940299	0.643291	no
Tb927.10.1060	-1.07321	0.498412	-0.193943	1	no
Tb927.10.16480	1.99174	0.501703	0.806061	1	no
Tb927.10.1330	-0.356502	0.503721	0.0687387	1	no
Tb10.v4.0097	-2.61152	0.505778	0	1	no
Tb927.9.6660	0.637137	0.507434	0.198912	1	no
Tb927.9.10690	0.501243	0.50988	-0.0995213	1	no
Tb927.11.14300	-0.873764	0.50988	-0.577165	0.960067	no
Tb927_05_v4.snoRNA.0002	0.969718	0.50988	-0.0501996	1	no
Tb927.9.1510	-0.413641	0.51478	-0.282844	0.960067	no
Tb927.11.10000	0.448265	0.514895	0.113274	1	no
Tb927.4.3290	1.56033	0.515219	0.34475	1	no
Tb927.11.1030	-0.883245	0.5153	-0.297941	1	no
Tb927.7.2010	2.26926	0.5153	-0.0568267	1	no
Tb927.7.2650	-1.1352	0.522617	-1.1313	0.84078	no
Tb927.9.15380	0.606544	0.522617	0.25176	1	no
Tb927.5.1570	-0.678362	0.522617	0.304579	1	no
Tb927.11.14280	-0.627143	0.522648	-0.314807	1	no
Tb927.4.1210	2.03757	0.523132	-0.780347	1	no
Tb927.11.16110	-0.504509	0.52622	-0.0720351	1	no
Tb927.11.7320	0.456057	0.52622	0.291363	0.966745	no
Tb927.5.4340	-0.441532	0.52622	-0.00160417	1	no
Tb927.11.16190	0.911888	0.526824	-0.548511	0.972139	no
Tb927.3.5860	1.54329	0.527536	-1.80911	0.804726	no
Tb927.9.2230	-0.837459	0.527536	-0.349395	1	no
Tb927.10.9550	0.996607	0.529259	0.729577	0.960067	no
Tb927.9.8030	1.33956	0.529259	1.01031	0.960067	no
Tb927.11.8430	-0.363381	0.529259	-0.428559	0.72254	no
Tb927.10.330	0.421552	0.529502	0.00756532	1	no
Tb927.9.1070	1.88177	0.529502	-3.39862	0.360947	no
Tb927.4.1820	0.475058	0.530314	0.472985	0.837867	no
Tb927.8.4400	-0.490523	0.532727	-0.528445	0.796002	no
Tb927.5.1880	-0.764323	0.534032	-1.13655	0.488791	no
Tb927.8.2420	0.799342	0.535004	-0.0209809	1	no
Tb927.4.3150	0.411824	0.535004	0.544387	0.623255	no
Tb10.v4.0258	1.85109	0.535004	-0.0637199	1	no
Tb927.7.1340	-0.672676	0.535004	0.46673	0.960067	no
Tb927.11.15770	0.400408	0.535004	0.560096	0.550636	no
Tb927.7.2840	-1.41149	0.535004	-1.96553	0.508009	no
Tb927.2.6150	-0.987641	0.535004	-0.301339	1	no
Tb927.2.1600	-0.458695	0.535004	0.17434	1	no
Tb927.6.3460	0.33536	0.535004	0.0562479	1	no
Tb927.2.4210	-1.45889	0.536445	-0.553526	1	no
Tb927.11.19650	1.80306	0.538135	-0.0287698	1	no
Tb927.11.1500	-1.00587	0.538365	0.975567	0.862844	no
Tb927.2.6080	0.514552	0.538365	-0.0627391	1	no
Tb927.10.6910	0.611447	0.538365	0.368973	0.972901	no
Tb927.10.9130	0.536622	0.538365	0.11569	1	no
Tb927.10.11220	0.878555	0.538365	0.830616	0.869422	no
Tb927.8.5430	0.540418	0.538365	-0.0572645	1	no
Tb927.10.11490	0.638646	0.538365	0.234194	1	no
Tb927.11.4830	0.480529	0.538365	0.358528	0.960067	no
Tb927.2.5800	-0.430087	0.538365	-0.174005	1	no
Tb927.11.1670	0.442958	0.539737	-0.116899	1	no
Tb10.v4.0089	2.37128	0.539737	-1.88212	0.960067	no
Tb927.5.3890	0.609603	0.540636	0.235075	1	no
Tb927.10.11200	0.421503	0.540636	-0.182601	1	no
Tb927.10.3130	-0.660224	0.540636	-0.126328	1	no
Tb927.11.3250	-1.63065	0.54157	0.119739	1	no
Tb927.7.3920	-0.520961	0.54157	-0.151059	1	no
Tb927.3.5350	-0.603265	0.54157	-0.977497	0.38075	no
Tb927.9.17990	1.83962	0.54157	-2.31744	0.846857	no
Tb927.1.4070	-0.6393	0.54157	0.173848	1	no
Tb927.6.510	2.42162	0.541632	0.118467	1	no
Tb927.9.13160	-1.90187	0.544232	0.0875935	1	no
Tb927.1.2970	0.58008	0.544232	-0.390435	0.960067	no
Tb927.5.2770	0.495922	0.544232	-0.272098	0.990098	no
Tb927.10.15380	0.421407	0.544232	0.277331	0.960067	no
Tb927.9.14440	0.53612	0.544232	-0.0724268	1	no
Tb927.11.4920	-0.603178	0.544784	-0.587298	0.857979	no
Tb927.3.4280	0.702838	0.545167	1.01568	0.535714	no
Tb927.7.2390	-0.566626	0.545167	-0.0313254	1	no
Tb927.6.3530	0.67888	0.546361	0.0652305	1	no
Tb927.8.7070	-0.45275	0.546361	-0.489053	0.804726	no
Tb927.4.2710	0.667742	0.546361	0.315738	1	no
Tb927.9.8920	1.11753	0.54667	0.59757	1	no
Tb10.v4.0053	-1.51545	0.547907	-0.027587	1	no
Tb11.0980	-1.82036	0.548769	-3.90778	0.308776	no
Tb927.11.1800	-1.63169	0.548769	-1.99736	0.72708	no
Tb927.9.2810	-2.57217	0.549362	-1.8937	0.960067	no
Tb927.4.930	0.531375	0.549362	-0.0418595	1	no
Tb927.11.8300	-0.475104	0.549404	-0.389856	0.944663	no
Tb927.7.3760	-0.649209	0.549632	0.212886	1	no
Tb927.10.3360	1.34597	0.5507	1.11631	0.938931	no
Tb927.2.6320	-1.06762	0.556316	-0.577715	0.993555	no
Tb927.9.680	1.18788	0.556316	-0.0933991	1	no
Tb927.7.4300	0.404675	0.557019	-0.143791	1	no
Tb927.5.5080	1.87362	0.557162	-1.01309	0.995415	no
Tb927.11.9010	-1.12494	0.557162	2.15882	0.209058	no
Tb927.10.8490	-1.99152	0.557162	-1.00482	1	no
Tb927.11.290	0.65238	0.557162	-0.147723	1	no
Tb927.6.1080	-0.752272	0.55963	-0.26237	1	no
Tb927.11.3660	-0.523066	0.55963	-0.803606	0.463851	no
Tb927.11.1350	0.462732	0.55963	0.095503	1	no
Tb927.10.8890	-0.589924	0.55963	-0.276504	1	no
Tb927.11.16340	0.547993	0.56087	0.386008	0.960067	no
Tb927.9.5060	-0.662082	0.56087	0.38492	0.986428	no
Tb927.4.1680	-0.470814	0.561954	-0.703256	0.513237	no
Tb927.8.1990	-0.820866	0.561954	-0.675616	0.944663	no
Tb927.9.1050	1.54544	0.561954	-1.63042	0.851085	no
Tb927.10.160	0.85929	0.563265	0.0129315	1	no
Tb927.11.100	3.49649	0.56379	-4.50764	0.638715	no
Tb927.11.1890	-0.556259	0.56392	0.0778136	1	no
Tb927.10.12810	-0.512309	0.56392	-0.18328	1	no
Tb927.3.4090	-1.75364	0.565186	-1.04645	0.977456	no
Tb927.5.1500	0.445279	0.565318	0.376387	0.934895	no
Tb927.5.1100	-0.851593	0.566307	-0.173394	1	no
Tb927.5.4470	-0.624565	0.568201	-0.432084	0.960067	no
Tb927.9.17280	2.57842	0.568201	-0.043518	1	no
Tb927.11.6530	-0.522569	0.568711	-0.361085	0.960067	no
Tb07.30D13.60	0.640052	0.568711	0.0135461	1	no
Tb927.9.8060	0.547764	0.568711	-0.0630953	1	no
Tb927.11.13030	-1.84689	0.568711	-2.49314	0.650352	no
Tb927.10.3790	-1.34318	0.568998	0.293008	1	no
Tb927.1.3370	1.04202	0.569488	-0.76634	0.960067	no
Tb927.4.5370	0.661987	0.570296	0.0904955	1	no
Tb927.11.1920	0.687466	0.570552	-0.0268554	1	no
Tb927.7.5320	-0.43261	0.571565	-0.0557365	1	no
Tb10.v4.0118	2.75855	0.57262	-2.30523	0.881673	no
Tb927.10.2850	-0.625673	0.573215	0.586083	0.888974	no
Tb927.1.5050	0.575503	0.573326	0.423384	0.960067	no
Tb927.11.10840	0.445188	0.575363	0.396024	0.919979	no
Tb09.v4.0072	-2.61953	0.575724	-0.0135671	1	no
Tb927.1.2130	-0.8681	0.576492	0.794354	0.906906	no
Tb927.11.14090	-1.11915	0.576492	-0.575268	1	no
Tb927.5.4770	-1.83476	0.576492	-1.6129	0.960067	no
Tb927.11.4240	0.840884	0.576492	0.19045	1	no
Tb927.1.2400	-1.20014	0.576492	-2.29182	0.247448	no
Tb927.7.7090	0.993632	0.576492	-0.296641	1	no
Tb927.10.10770	1.31284	0.576492	0.884749	0.962272	no
Tb927.8.3470	0.461949	0.576492	0.0509367	1	no
Tb927.10.15940	0.41524	0.576492	-0.026519	1	no
Tb927.10.16410	2.58788	0.576492	-3.09443	0.60986	no
Tb927.3.3300	-0.897685	0.576492	-0.370075	1	no
Tb927_10_v4.snoRNA.0066%3AsnoRNA	0.98979	0.576762	-1.17452	0.637682	no
Tb927.7.1590	-0.630895	0.576776	-0.129688	1	no
Tb927.5.3810	-0.580202	0.578773	-0.0255782	1	no
Tb927.1.3220	0.371337	0.578773	0.382343	0.846857	no
Tb927.10.6690	0.424743	0.578773	-0.0133555	1	no
Tb927.2.6220	-1.39845	0.578773	-0.368671	1	no
Tb927.5.5540	1.27957	0.578773	-0.062698	1	no
Tb927.8.7930	-0.820586	0.578773	0.66839	0.960067	no
Tb927.11.17620	1.95225	0.578773	-1.91912	0.913846	no
Tb927.1.250	1.11061	0.578773	0.0154215	1	no
Tb927.7.2750	0.799021	0.578773	0.0950976	1	no
Tb927.10.2300	0.476965	0.582069	-0.0326599	1	no
Tb927.11.1710	-0.589626	0.5824	-0.322662	0.994876	no
Tb927.11.8370	-0.505505	0.583604	-0.30697	0.980116	no
Tb927.1.4700	0.60209	0.583701	0.269224	1	no
Tb927.3.3470	0.524472	0.583701	0.316718	0.978458	no
Tb927.10.3050	1.2441	0.583701	0.566924	1	no
Tb927.11.7214	0.377222	0.583814	0.662189	0.305844	no
Tb927.11.10620	-0.626427	0.59422	-1.0122	0.442629	no
Tb927.11.17600	-2.54443	0.596498	-0.772552	1	no
Tb927.5.1590	0.498478	0.597515	0.287129	0.990098	no
Tb927.3.800	-0.673075	0.597515	-0.205409	1	no
Tb927.4.3570	-0.80624	0.597515	-0.706744	0.934895	no
Tb927.5.4570	-0.723824	0.601243	-0.299671	1	no
Tb927.1.4080	-0.484504	0.6017	-0.385709	0.960067	no
Tb927.11.1720	0.585825	0.6017	0.340091	0.990098	no
Tb927.10.10980	-1.92373	0.60257	-0.236546	1	no
Tb927.9.15100	0.573248	0.602954	-0.23396	1	no
Tb10_tRNA_Pro_2%3AtRNA	2.5828	0.602954	0	1	no
Tb927.9.9970	0.347813	0.603023	0.0739591	1	no
Tb927.7.7480	-0.772414	0.604745	0.350154	1	no
Tb927.9.14990	0.762383	0.604859	0.211408	1	no
Tb927.11.16320	0.608332	0.606678	0.158985	1	no
Tb927.1.4480	-0.635878	0.608171	0.259474	1	no
Tb927.9.3150	1.22539	0.609292	-0.504742	1	no
Tb927.10.3750	0.59891	0.610174	0.442167	0.960067	no
Tb927.10.16560	1.14914	0.611855	-3.01119	0.2289	no
Tb927.11.11620	0.722546	0.611855	0.270688	1	no
Tb927.9.17600	-2.94603	0.611855	-1.56069	0.995415	no
Tb927.2.4680	0.746561	0.613979	0.62488	0.952179	no
Tb927.9.11690	-0.409369	0.613979	0.18238	1	no
Tb927.3.5210	0.699361	0.613979	0.568424	0.960067	no
Tb927.7.5900	0.502756	0.613979	0.604124	0.766535	no
Tb927_06_v4.snoRNA.0007	0.746235	0.614167	-0.521027	0.960067	no
Tb927_08_v4.snoRNA.0003	1.18178	0.614167	-1.20204	0.848903	no
Tb927.8.5870	0.711993	0.614187	0.616224	0.944663	no
Tb927.3.1100	0.52663	0.61581	0.778052	0.564451	no
Tb927.11.5050	0.919435	0.61581	0.628442	0.966193	no
Tb927.11.9380	-0.753754	0.617109	-0.202669	1	no
Tb927.4.2310	-0.784084	0.617249	-0.345818	1	no
Tb927.10.13310	0.439919	0.617249	0.574657	0.690393	no
Tb927.11.5130	-0.520294	0.617249	-0.421745	0.960067	no
Tb927.9.18040	3.08073	0.617249	-4.63071	0.638715	no
Tb927.8.3440	-0.668351	0.617875	-0.447021	0.967479	no
Tb927.3.930	-1.65186	0.618603	0.261866	1	no
Tb927.6.4320	-0.650724	0.619024	-0.399552	0.982338	no
Tb927.9.12810	0.40032	0.621241	0.0359194	1	no
Tb927.9.9590	0.544606	0.621241	0.514241	0.912863	no
Tb927.10.4160	0.697542	0.621241	0.319679	1	no
Tb927.11.2780	0.365023	0.621525	0.00582464	1	no
Tb927.11.14370	-0.601735	0.622023	-0.298194	1	no
Tb927.10.1790	0.978394	0.622023	0.457393	1	no
Tb927.11.10300	-0.451541	0.622023	0.233695	1	no
Tb927.8.2080	-0.59186	0.622502	-0.709297	0.770383	no
Tb927.5.2150	0.327911	0.622932	0.426369	0.702513	no
Tb07.30D13.180	0.623564	0.622932	0.120769	1	no
Tb927.9.17180	-1.43248	0.622932	0.0599393	1	no
Tb927.7.2190	-0.546766	0.622932	0.0760481	1	no
Tb927.5.300b	-0.972614	0.625066	-0.975484	0.872182	no
Tb927.10.15320	-0.607979	0.625066	-0.679345	0.822547	no
Tb927.10.14940	-0.631092	0.625066	-0.103622	1	no
Tb927.11.12040	1.2398	0.62634	-0.0685172	1	no
Tb927.11.18740	-2.30623	0.626649	-1.66681	0.960067	no
Tb927.10.14490	-0.80975	0.62708	-0.859766	0.848221	no
Tb927.10.7680	-0.410509	0.62772	-0.539715	0.700795	no
Tb927.6.550	-0.69939	0.62772	0.0082906	1	no
Tb927.11.2650	-0.878274	0.62772	0.255382	1	no
Tb927.8.8150	-0.612964	0.62772	-1.11002	0.333927	no
Tb927.9.14170	0.41775	0.62837	0.164495	1	no
Tb927.11.8720	0.439931	0.62837	0.70812	0.467655	no
Tb927.9.8000	-0.695292	0.62837	-0.0732866	1	no
Tb927.6.2590	0.821189	0.62837	0.153589	1	no
Tb927.11.10800	-0.55195	0.628485	-1.52715	0.0160688	yes
Tb927.10.9190	-0.788989	0.631277	-0.394523	1	no
Tb927.8.6710	-0.883946	0.633655	-0.700325	0.960067	no
Tb927.3.3200	-0.607659	0.633655	-0.563617	0.922692	no
Tb10.v4.0102	1.4346	0.633957	-0.885605	1	no
Tb927.3.670	0.570851	0.633957	-0.13643	1	no
Tb10.v4.0236	2.59744	0.633957	4.18347	0.43441	no
Tb927.11.2340	-0.581404	0.633957	0.109274	1	no
Tb927.8.4490	0.808621	0.634008	0.29311	1	no
Tb927.11.18990	1.89297	0.63411	-1.5863	0.960067	no
Tb927.8.5810	0.527268	0.634148	-0.147559	1	no
Tb927.7.6770	-0.786795	0.635608	-1.06185	0.697465	no
Tb927.7.860	0.591129	0.637229	0.400714	0.969161	no
Tb927.7.7210	0.581161	0.637851	0.696144	0.78527	no
Tb927.11.11170	0.622132	0.637851	-0.260668	1	no
Tb927.2.5120	0.992918	0.637851	-0.0130528	1	no
Tb927.10.7720	0.733985	0.637851	-0.0903664	1	no
Tb10.v4.0250	0.686756	0.639744	-0.719494	0.841531	no
Tb927.5.1360	-0.669923	0.639744	-1.0499	0.534999	no
Tb927.2.220	0.471054	0.640524	1.32528	0.0160688	yes
Tb927_10_v4.snoRNA.0039%3AsnoRNA	1.79546	0.640524	1.53881	0.960067	no
Tb927.1.1030	0.70182	0.640748	0.237296	1	no
Tb927.11.17850	1.0603	0.640748	1.37414	0.727746	no
Tb927.6.470	1.02124	0.640905	1.09095	0.767924	no
Tb927.9.14600	0.869147	0.641298	-0.703694	0.960067	no
Tb927.8.2180	0.562018	0.641298	0.000621997	1	no
Tb927.11.2930	1.05693	0.641298	-0.163901	1	no
Tb927.2.4710	-0.870389	0.6413	-0.459971	1	no
Tb927.7.5620	0.582327	0.6413	0.106805	1	no
Tb927_10_v4.snoRNA.0078%3AsnoRNA	1.06165	0.6413	-0.39036	1	no
Tb927.3.3950	0.60538	0.6413	0.282469	1	no
Tb927.9.8730	-1.10321	0.6413	-0.0507221	1	no
Tb08.27P2.370	2.04043	0.6413	-1.57774	0.960067	no
Tb10_rRNA_2%3ArRNA	-2.62065	0.6413	2.04021	0.967479	no
Tb927.9.8950	-0.638168	0.6413	-0.276448	1	no
Tb927.10.12440	-0.54995	0.6413	0.0321511	1	no
Tb927.10.11240	0.551956	0.6413	0.0772861	1	no
Tb927.3.4350	0.530659	0.6413	0.302349	0.995415	no
Tb927.11.2330	0.379957	0.64255	-0.331806	0.944663	no
Tb927.7.6430	0.85261	0.642735	-0.280292	1	no
Tb927.6.2740	-0.816096	0.644909	-0.534085	0.975665	no
Tb927.10.1630	-0.458283	0.645156	0.137522	1	no
Tb927.10.8020	-0.70492	0.645285	-0.155962	1	no
Tb927.9.14130	-0.423433	0.645285	0.110077	1	no
Tb927.4.2790	0.573885	0.646763	0.243955	1	no
Tb927.1.1860	0.797294	0.646763	1.39829	0.402114	no
Tb927.10.12540	0.796013	0.646763	0.197305	1	no
Tb927.9.1090	2.8514	0.647482	0	1	no
Tb927.10.950	0.357611	0.647482	0.000946862	1	no
Tb927.4.5330	-0.676279	0.647482	0.307126	1	no
Tb927.9.7700	-0.402592	0.647985	0.0478095	1	no
Tb927.11.490	0.913307	0.648249	0.38213	1	no
Tb927.1.4540	-2.03473	0.648249	1.16653	0.991656	no
Tb927.11.5880	0.371719	0.648249	0.269417	0.960067	no
Tb927.2.6070	0.613287	0.648249	-0.149713	1	no
Tb927.6.2960	0.450064	0.648249	0.384633	0.960067	no
Tb927.7.6010	1.10505	0.648249	-0.441525	1	no
Tb05.5K5.120	-0.547012	0.648999	0.238154	1	no
Tb927.10.5720	-1.6302	0.649395	-0.472222	1	no
Tb927.7.710	-0.932011	0.649395	-0.725927	0.960067	no
Tb927.6.3110	0.530204	0.652355	0.293986	1	no
Tb927.8.5360	0.447196	0.65259	0.360881	0.960067	no
Tb927.10.10370	-0.462924	0.652712	-0.605225	0.700894	no
Tb927.10.10330	-0.506123	0.652712	-0.434911	0.960067	no
Tb927.7.4680	-0.491902	0.653293	-0.676813	0.675236	no
Tb927.10.13540	0.654897	0.653664	0.380953	0.994876	no
Tb927.11.5360	0.370912	0.653716	-0.233391	0.982338	no
Tb927.2.3580	-0.840526	0.653716	-0.0486812	1	no
Tb927.8.2830	-0.318959	0.655184	-0.392174	0.782971	no
Tb927.7.5980	1.03109	0.655301	2.16431	0.214158	no
Tb927.4.1170	0.36451	0.655307	-0.24968	0.967479	no
Tb927.11.1780	0.439434	0.655577	-0.0875979	1	no
Tb927.8.1410	0.498341	0.655851	1.00558	0.226034	no
Tb927.1.1850	1.20395	0.655851	2.14191	0.414762	no
Tb927.1.2370	-1.44882	0.655861	-1.56949	0.851155	no
Tb927.5.3860	0.467322	0.657056	0.384434	0.960067	no
Tb927.9.12130	-1.05356	0.657198	-0.883733	0.960067	no
Tb927.1.4270	-0.712081	0.657198	0.39568	1	no
Tb927.5.3720	1.21874	0.657198	-0.0422482	1	no
Tb927.11.1430	-0.962766	0.6577	-0.763149	0.960067	no
Tb927.11.10810	-1.1445	0.658295	0.255357	1	no
Tb927.11.9030	-0.70872	0.659448	1.03371	0.638715	no
Tb927.9.16220	2.17766	0.659892	-1.26067	1	no
Tb927.11.11290	-0.446376	0.659892	-0.309539	0.969541	no
Tb927.11.720	-0.9377	0.662836	-1.15254	0.796002	no
Tb927.5.287b	1.23072	0.662836	0.874501	0.967109	no
Tb05.5K5.350	0.92248	0.66353	-0.503293	1	no
Tb927.3.3440	0.500584	0.664601	0.181898	1	no
Tb927.1.960	0.623038	0.664614	0.210298	1	no
Tb927.8.990	0.608387	0.668674	0.876094	0.650352	no
Tb927.11.11070	1.12141	0.668674	-0.730147	0.960067	no
Tb927.11.10350	-0.340911	0.668674	-0.555453	0.502796	no
Tb927.5.2690	0.532133	0.668674	-0.0796651	1	no
Tb927.5.1250	0.438348	0.668674	0.116967	1	no
Tb927.4.330	0.451488	0.668674	0.297331	0.975665	no
Tb927.5.293b	0.709448	0.668674	0.166168	1	no
Tb927.4.2380	0.816188	0.668674	1.01217	0.785908	no
Tb927.11.4080	1.29249	0.668674	-0.814761	0.990098	no
Tb927.5.2480	0.975535	0.668674	-0.25132	1	no
Tb927.7.6910	-0.87068	0.668674	-0.6233	0.967109	no
Tb927.11.9580.2	0.811135	0.668674	0.608081	0.960067	no
Tb927.8.4970	-2.12326	0.668674	-1.5123	0.944663	no
Tb927.7.4590	0.602821	0.668734	0.29796	1	no
Tb927.8.4620	0.445049	0.668734	0.556236	0.782971	no
Tb927.10.13960	-0.425361	0.668734	-0.170367	1	no
Tb927.8.740	0.806594	0.668797	0.241181	1	no
Tb927.9.9780	-0.504104	0.668797	0.245991	1	no
Tb05.5K5.220	-0.723419	0.668797	-0.566722	0.960067	no
Tb927.3.4540	0.423621	0.668797	0.25502	0.990098	no
Tb927.11.13610	0.725567	0.669649	-0.0165406	1	no
Tb927.4.780	0.490812	0.669679	-0.728933	0.638715	no
Tb927.11.20360	2.19399	0.670381	1.1743	1	no
Tb927.2.3880	-1.06436	0.670381	1.34104	0.78527	no
Tb927.6.1100	0.682026	0.670381	0.83336	0.796002	no
Tb927.6.1430	0.515736	0.670381	0.298651	0.999532	no
Tb927.4.2270	-0.613711	0.670381	0.10948	1	no
Tb927.3.5620	-0.669537	0.670381	-0.16256	1	no
Tb927.7.4100	-0.378616	0.670992	-0.242274	0.984115	no
Tb927.3.780	-0.354635	0.670992	-0.40987	0.825971	no
Tb927.1.5220	1.21848	0.670992	-0.182462	1	no
Tb927.10.10100	0.53499	0.670992	-0.158546	1	no
Tb927.9.4420	-0.63998	0.672776	-1.14546	0.404598	no
Tb927.11.6730	0.929858	0.674282	0.307343	1	no
Tb927.8.1690	0.424977	0.675822	0.267566	0.990098	no
Tb927.3.1250	0.485162	0.676107	0.236916	1	no
Tb927.11.1320	0.620278	0.676107	0.122056	1	no
Tb927.11.5640	-0.488291	0.676107	0.302337	0.990098	no
Tb927.2.5970	-0.460353	0.676107	-0.145301	1	no
Tb927.11.3770	-0.521208	0.676107	-0.610006	0.822547	no
Tb927.5.4530	-1.86075	0.676107	-1.01274	1	no
Tb927.7.5460	0.523382	0.676107	-0.39439	0.960067	no
Tb927.10.5650	0.376279	0.677816	0.199622	1	no
Tb927.1.5280	0.8519	0.677816	0.193332	1	no
Tb927.5.4380	-0.588645	0.677816	0.107652	1	no
Tb927.9.3160	1.18593	0.677816	-0.358743	1	no
Tb927.3.4180	0.766504	0.678206	0.847858	0.851155	no
Tb927.11.9760	0.371222	0.678206	0.56528	0.619173	no
Tb927.5.1120	-0.835215	0.678206	0.689102	0.960067	no
Tb927.5.3470	0.817411	0.678206	0.33509	1	no
Tb927.3.890	0.433641	0.678257	0.055977	1	no
Tb927.9.4250	-0.647447	0.678832	-0.360287	1	no
Tb927.4.940	0.415178	0.680079	-0.0178248	1	no
Tb927.10.6660	0.717299	0.680079	-0.115436	1	no
Tb927.11.2460	0.827706	0.682139	0.121869	1	no
Tb927.9.10750	-0.755944	0.682139	-0.459117	0.992454	no
Tb927.2.1680	-0.697485	0.685413	-0.407993	0.994876	no
Tb927.7.3330	-0.942491	0.685413	0.912949	0.92361	no
Tb927.9.2920	-0.588942	0.687024	-0.42107	0.967109	no
Tb927.7.3320	0.414075	0.687024	0.0124041	1	no
Tb927.11.16290	0.45776	0.687024	0.0914516	1	no
Tb927.6.5310	-2.14463	0.687862	1.53507	0.960067	no
Tb927.10.11710	-0.35199	0.687862	-1.2469	0.000962984	yes
Tb927.9.4210	-0.82478	0.691395	-0.946048	0.841531	no
Tb927.10.9950	0.435939	0.691508	-0.386864	0.960067	no
Tb927.7.3070	-0.51571	0.692216	0.0103156	1	no
Tb927.10.9300	-0.547357	0.692807	0.0740634	1	no
Tb07.30D13.130	0.553538	0.693251	0.364486	0.990098	no
Tb927.6.1590	0.406838	0.693251	0.0832478	1	no
Tb927.11.7060	0.845519	0.693251	-0.125675	1	no
Tb11.15.0006	-2.60029	0.693251	-2.14822	0.960067	no
Tb927.9.5200	-1.34147	0.693251	-0.084072	1	no
Tb927.8.2440	0.530369	0.693251	-0.28537	1	no
Tb927.5.5110	-1.37632	0.693251	0.631251	1	no
Tb927.9.15890	-0.61244	0.693251	-0.0287877	1	no
Tb927_10_v4.snoRNA.0027%3AsnoRNA	0.889703	0.693251	-0.574997	0.987703	no
Tb927.8.6770	0.430386	0.693251	0.518907	0.816073	no
Tb927.9.12670	0.348693	0.693251	0.548079	0.573564	no
Tb927.4.1790	0.863115	0.693251	0.533177	0.99025	no
Tb927.8.3560	-0.699484	0.693251	0.162959	1	no
Tb927.7.6460	-0.55055	0.693251	-0.0687379	1	no
Tb927.8.7420	-0.405167	0.693251	0.069708	1	no
Tb927.3.540	1.21388	0.693251	0	1	no
Tb927.1.2940	0.953616	0.693251	-0.363682	1	no
Tb927.4.3000	0.380085	0.693251	0.297034	0.960067	no
Tb10.v4.0174	-2.14613	0.693251	-1.57428	0.960067	no
Tb927.11.9810	0.457832	0.693251	-0.407751	0.960067	no
Tb927.10.9110	0.484969	0.693379	-0.459484	0.938803	no
Tb927.11.3080	-0.457395	0.693379	-0.0638767	1	no
Tb927.9.4320	-1.42267	0.693379	-0.0615416	1	no
Tb05.5K5.460	-1.55767	0.694445	0.590379	1	no
Tb927.10.16120	-1.05819	0.694928	0.216788	1	no
Tb927.2.4610	-0.54748	0.695543	-0.537696	0.920936	no
Tb927.10.7690	-0.723211	0.695543	-0.779911	0.875711	no
Tb927.10.5270	0.385702	0.69594	0.257527	0.981941	no
Tb927.11.6130	-0.613175	0.69594	-0.166168	1	no
Tb927.6.4500	-0.575804	0.69594	-0.455698	0.960067	no
Tb927.6.2650	0.396824	0.69594	0.358716	0.952179	no
Tb927.10.15340	-0.671337	0.69594	-0.573766	0.960067	no
Tb927_10_v4.snoRNA.0042%3AsnoRNA	1.56561	0.69594	1.32109	0.960067	no
Tb927.5.3440	1.27332	0.69594	0.917062	0.967479	no
Tb927.6.1230	0.536034	0.69594	-0.175743	1	no
Tb927.10.3770	0.46128	0.69594	0.404126	0.960067	no
Tb927.11.17140	-1.09911	0.69594	-1.3927	0.796002	no
Tb927.1.3990	-1.0814	0.69594	-0.835534	0.960067	no
Tb927.6.1530	0.552363	0.697357	0.462675	0.960067	no
Tb927.4.1640	-0.535074	0.697357	-0.442545	0.960067	no
Tb927.3.990	-0.419488	0.698603	0.565416	0.751519	no
Tb927.11.14750	-0.842572	0.699238	0.11423	1	no
Tb927.3.4670	0.63196	0.699238	0.571847	0.959732	no
Tb927.11.20640	-2.68435	0.700227	-1.56923	0.969161	no
Tb927.11.8260	-0.476216	0.701147	-0.0725285	1	no
Tb927.9.6350	0.441898	0.701323	-0.0891742	1	no
Tb927.7.1130	-0.646714	0.701323	-0.811886	0.804726	no
Tb927.10.5530	0.380089	0.701373	0.0514021	1	no
Tb927.11.20660	-2.38572	0.702248	-2.55529	0.881673	no
Tb927.8.6270	-0.366046	0.702248	-0.355622	0.929963	no
Tb927.7.1820	0.701784	0.702248	-0.0200298	1	no
Tb927.11.8340	-1.03144	0.703848	-0.318723	1	no
Tb927.9.8370	0.434364	0.704139	0.321021	0.967479	no
Tb927.11.15190	-0.377339	0.704139	-0.0591637	1	no
Tb927.4.3740	-0.938274	0.704139	-0.265115	1	no
Tb927.4.2660	0.584292	0.704864	-0.378486	0.990098	no
Tb927.11.4540	-0.41794	0.704864	-0.36064	0.960067	no
Tb927.10.11420	0.550009	0.704864	-0.362563	0.984962	no
Tb927.11.12130	-0.975323	0.705623	-0.177078	1	no
Tb927.9.9620	0.53014	0.705623	0.590707	0.864435	no
Tb927.9.16730	-2.14882	0.706069	0	1	no
Tb927.3.3420	2.57807	0.707479	-0.773037	1	no
Tb927.11.10090	-0.375127	0.707501	-0.47314	0.800255	no
Tb927.10.8510	-1.32083	0.707501	-0.387295	1	no
Tb927.11.3800	-0.442732	0.707501	-0.653034	0.674036	no
Tb927.11.4930	0.372252	0.707501	-0.297521	0.960067	no
Tb927.10.3860	0.40538	0.707501	0.376186	0.944663	no
Tb10.v4.0234	2.58896	0.712111	1.52955	0.967109	no
Tb927.10.1160	0.614785	0.712639	-0.246352	1	no
Tb927.8.2430	0.757665	0.713378	0.715397	0.944663	no
Tb927.5.5480	1.06758	0.713731	-0.291828	1	no
Tb927.8.3900	0.780226	0.713964	-0.385576	1	no
Tb927.7.3500	-0.573623	0.713964	-0.490751	0.960067	no
Tb927.5.3450	-0.413509	0.717783	0.391998	0.944663	no
Tb927.11.18250	-2.12483	0.718194	0	1	no
Tb927_10_v4.snoRNA.0021%3AsnoRNA	1.45143	0.718474	1.04861	0.972139	no
Tb927.11.15870	-0.702545	0.721783	0.572668	0.960067	no
Tb927.7.7170	0.586577	0.722602	0.648587	0.875711	no
Tb927.10.13690	0.745409	0.723697	0.0548194	1	no
Tb927_10_v4.snoRNA.0037%3AsnoRNA	1.22042	0.723697	-0.340089	1	no
Tb927.9.1720	0.502143	0.724447	-0.398584	0.960067	no
Tb927.8.3120	0.848867	0.724447	-0.446153	1	no
Tb927.7.6520	1.4121	0.724816	0.121831	1	no
Tb927.10.13740	-0.5899	0.724816	0.843837	0.713177	no
Tb927.10.12920	-0.685451	0.724816	0.0837592	1	no
Tb927.11.15660	0.999196	0.724816	0.423717	1	no
Tb927.1.1800	0.592204	0.724816	-0.317478	1	no
Tb927.2.3930	-0.45971	0.724816	-0.287217	0.994876	no
Tb09.v4.0023	-2.01437	0.724816	-0.645551	1	no
Tb927.7.4770	-0.607425	0.724816	0.0729014	1	no
Tb927_08_v4.snoRNA.0044	-0.619019	0.727206	-1.11946	0.583705	no
Tb927.7.6600	0.594785	0.727206	0.584217	0.934895	no
Tb927.11.11960	0.46851	0.727206	0.266833	1	no
Tb927.6.1620	0.506181	0.727206	0.769752	0.652189	no
Tb927.1.3500	-0.870662	0.729234	1.01579	0.875728	no
Tb927.11.3560	2.12717	0.729234	0.702684	1	no
Tb927.10.8540	-0.347529	0.730099	-0.53225	0.64749	no
Tb927.7.2920	-0.909118	0.730099	-1.51245	0.518699	no
Tb927.9.820	2.24923	0.730099	-0.783196	1	no
Tb927_10_v4.snoRNA.0024%3AsnoRNA	1.85916	0.730099	-0.0463498	1	no
Tb927.3.2100	-0.658652	0.730099	-0.13287	1	no
Tb927_08_v4.snoRNA.0043	-0.61651	0.730099	-0.459459	1	no
Tb927.7.6440	0.587448	0.730099	0.283875	1	no
Tb927.9.8740	-0.920764	0.730099	0.422526	1	no
Tb927.6.3950	-0.544255	0.730099	-0.979833	0.467655	no
Tb927.3.2530	-0.900635	0.730099	-0.115118	1	no
Tb927.9.6370	0.541555	0.730099	-0.240091	1	no
Tb927.9.3200	0.943393	0.730278	0.416338	1	no
Tb927.1.3770	1.17814	0.73307	0.479965	1	no
Tb927.10.3670	0.428559	0.734348	-0.154329	1	no
Tb927_10_v4.snoRNA.0019%3AsnoRNA	0.629865	0.736845	0.289219	1	no
Tb927.8.5120	-0.960891	0.736946	-1.07188	0.875728	no
Tb08.27P2.650	-2.15276	0.738275	0.721919	1	no
Tb927.10.2610	-0.832482	0.738275	-0.54135	0.990098	no
Tb927.1.2320	-0.718961	0.738275	-1.63914	0.191759	no
Tb927.1.1820	0.608815	0.738275	0.677336	0.875728	no
Tb927.5.4140	0.488117	0.738275	0.0647313	1	no
Tb927.10.1750	0.423764	0.738275	-0.123038	1	no
Tb927.9.8990	-0.415479	0.738275	-0.670597	0.619173	no
Tb11.02.5440	0.339148	0.738833	-0.250159	0.97015	no
Tb927.10.5810	-1.08947	0.742525	-0.480926	1	no
Tb927.7.3410	-0.459157	0.742525	-0.168761	1	no
Tb927.10.6700	0.507581	0.742525	-0.082017	1	no
Tb927.3.5740	0.930103	0.742525	-2.30662	0.178077	no
Tb927.9.7310	1.87459	0.74307	0.322199	1	no
Tb927.9.3770	-0.382395	0.743257	-0.0913745	1	no
Tb927_06_v4.snoRNA.0017	0.65081	0.743257	-0.217441	1	no
Tb927.3.1130	0.316813	0.743257	-0.105832	1	no
Tb927.11.15980	0.490629	0.743489	-0.0346806	1	no
Tb927.10.10360	-1.06561	0.74541	0.971607	0.960067	no
Tb927.7.5160	-0.478992	0.74541	-0.413898	0.960067	no
Tb927.6.2120	0.435802	0.74541	-0.135674	1	no
Tb927.10.5260	-0.520892	0.74541	0.129478	1	no
Tb927.10.10200	0.430181	0.74541	-0.280323	0.990098	no
Tb927.6.2040	0.469369	0.746297	0.333685	0.980116	no
Tb927.11.6980	0.555502	0.748976	0.418862	0.969161	no
Tb927.3.1520	-0.659867	0.748976	-0.22625	1	no
Tb927.2.5080	0.695853	0.748976	-0.083658	1	no
Tb927.10.5670	-0.569716	0.749622	0.657998	0.864435	no
Tb927.10.200	-0.658236	0.751785	-0.853716	0.804726	no
Tb927.11.20270	2.25959	0.753591	-0.0319668	1	no
Tb927.2.3920	0.598089	0.754001	-0.80177	0.782971	no
Tb927.8.4630	1.10325	0.754305	-0.190145	1	no
Tb927.8.5730	0.320093	0.754305	-0.324877	0.927681	no
Tb927.11.2220	0.474011	0.754305	0.105177	1	no
Tb927.9.15460	-0.665184	0.754305	-0.511198	0.967479	no
Tb927.11.14760	-0.578556	0.754659	0.43991	0.967479	no
Tb927_10_v4.snoRNA.0022%3AsnoRNA	1.13015	0.755384	0.422652	1	no
Tb927.11.6840	0.337721	0.755765	0.224034	0.990098	no
Tb927.9.2950	0.781008	0.755975	-0.429605	1	no
Tb927.11.15250	-0.323864	0.755975	-0.339031	0.920632	no
Tb927.10.4680	0.619845	0.755975	0.272051	1	no
Tb927.3.1410	0.754448	0.755975	-0.833649	0.88369	no
Tb927.6.2850	-0.819734	0.757894	0.886586	0.915788	no
Tb927.11.16760	-0.741662	0.758789	-0.740235	0.939885	no
Tb927.5.1410	-1.1424	0.758789	-1.36303	0.851449	no
Tb927.9.15560	1.00043	0.758789	0.303629	1	no
Tb927.10.12790	-1.13229	0.758789	-0.486619	1	no
Tb927.9.9700	0.340409	0.760416	0.531233	0.650352	no
Tb927.9.4620	0.49695	0.760416	-0.163366	1	no
Tb927.8.810	-0.580486	0.761761	-0.658179	0.875728	no
Tb927.8.1900	-0.391496	0.761761	0.00547079	1	no
Tb927.9.2030	-0.855981	0.762104	0.000952904	1	no
Tb927.9.1230	2.24551	0.762183	-0.893004	1	no
Tb927.9.3170	0.99675	0.762183	-0.643093	0.994876	no
Tb927.10.12210	0.519679	0.762703	0.113189	1	no
Tb927.10.4130	0.553654	0.762703	0.171825	1	no
Tb927.10.11100	0.446426	0.762703	-0.150798	1	no
Tb927.10.15870	0.359515	0.762746	-0.207848	1	no
Tb927.6.560	-0.721903	0.762902	0.311462	1	no
Tb927.11.9400	-0.631408	0.762902	-0.491112	0.967479	no
Tb927.1.3040	0.521065	0.762902	0.253739	1	no
Tb927.5.1640	-0.583292	0.762902	-0.0321984	1	no
Tb927.9.1950	0.406168	0.762902	-0.28379	0.982338	no
Tb927.4.5640	1.7328	0.762902	-2.31748	0.862889	no
Tb927.9.5120	-0.678658	0.762902	-0.221951	1	no
Tb927.8.4250	0.371284	0.764898	-0.0979972	1	no
Tb09.v4.0041	-1.54974	0.765017	0.480951	1	no
Tb927.9.400	2.2458	0.766102	0	1	no
Tb927.9.7880	1.35492	0.766102	-0.882504	1	no
Tb927.10.1980	-0.416681	0.766182	-0.0704445	1	no
Tb927.10.9590	0.412993	0.76654	0.0692776	1	no
Tb927.10.14070	0.710584	0.76654	0.60231	0.960067	no
Tb927.3.4860	-0.355663	0.76654	-0.037886	1	no
Tb927.2.4620	0.394558	0.76654	-0.00358568	1	no
Tb10.v4.0154	-2.09282	0.76654	-1.23783	1	no
Tb927.9.3820	0.407123	0.76654	0.0749076	1	no
Tb927.9.3260	0.702459	0.767082	0.641551	0.960067	no
Tb927.10.12090	0.557096	0.767082	-0.377501	0.990098	no
Tb927.8.940	-0.396025	0.767544	0.490325	0.848903	no
Tb927.10.5700	-0.95322	0.767739	-0.632791	0.99025	no
Tb927.10.11080	-0.650058	0.767739	0.356324	1	no
Tb927.11.510	-0.666005	0.767739	-0.126214	1	no
Tb927.11.14230	0.453743	0.767739	0.344998	0.97015	no
Tb927.8.1060	0.612084	0.767785	0.41434	0.990098	no
Tb927.4.3100	0.446439	0.768884	-0.0292561	1	no
Tb927.11.14060	0.765424	0.770462	0.237954	1	no
Tb927.8.7890	-0.85024	0.770462	0.693945	0.960067	no
Tb927.11.14530	-0.355911	0.770462	0.212206	1	no
Tb927.11.12980	-0.337521	0.770462	-0.305176	0.960067	no
Tb927.9.8620	-0.472139	0.770462	0.481519	0.938931	no
Tb927.9.11260	-0.484338	0.771641	-0.366124	0.971205	no
Tb927.7.3960	0.433114	0.771641	0.643224	0.713177	no
Tb927.10.3160	-0.694425	0.771641	-0.13064	1	no
Tb927.10.9480	1.44885	0.771641	-0.700445	1	no
Tb927.1.5020	0.651323	0.771642	-0.74253	0.87995	no
Tb927.7.2020	1.65363	0.773074	0.197591	1	no
Tb927.9.8340	-0.555612	0.773074	-0.641527	0.875728	no
Tb927.9.11540	-0.92393	0.773074	-0.272269	1	no
Tb927.2.5630	0.557444	0.773074	0.818848	0.697502	no
Tb927.9.13210	-0.902763	0.773452	-0.368751	1	no
Tb927.2.2670	-0.631833	0.773452	-0.203176	1	no
Tb927.3.2020	-0.561597	0.773452	-0.471603	0.960067	no
Tb927.10.7730	-0.41974	0.773452	-0.293454	0.986428	no
Tb927.10.10450	0.888716	0.773452	0.414165	1	no
Tb927.3.3160	0.56873	0.773452	-0.146522	1	no
Tb927.9.9910	-1.83581	0.773452	0.684347	1	no
Tb927.9.17410	-2.19047	0.773452	0	1	no
Tb927.10.3480	0.316535	0.773452	0.100929	1	no
Tb927.5.2000	-0.968103	0.773452	0.0130269	1	no
Tb927.7.3550	-0.78725	0.773452	-0.144159	1	no
Tb927.10.6710	0.27383	0.773452	-0.282063	0.927681	no
Tb927.9.10350	0.474433	0.773452	0.030699	1	no
Tb927.2.1780	0.467593	0.773452	0.604682	0.822547	no
Tb927.9.12680	0.939607	0.773452	0.448564	1	no
Tb927.10.14370	0.432646	0.773452	-0.137023	1	no
Tb927.3.5390	-0.490602	0.776295	0.112024	1	no
Tb927.10.9440	-0.535534	0.776295	0.467147	0.960067	no
Tb927.11.15620	0.388085	0.776295	0.057183	1	no
Tb927.10.6130	0.499401	0.776295	0.206448	1	no
Tb927.8.900	-0.707521	0.778432	0.02358	1	no
Tb927.4.1270	-0.458002	0.778432	-0.349513	0.972139	no
Tb927.9.6710	0.623634	0.778432	0.0806986	1	no
Tb927.6.660	0.78101	0.780122	0.749706	0.960067	no
Tb927.9.1740	-0.806303	0.780122	-0.0504819	1	no
Tb927.9.13030	0.371201	0.780122	-0.212489	1	no
Tb927.3.4760	0.491431	0.780122	-0.00881131	1	no
Tb927.7.7220	0.499276	0.780122	0.57586	0.880618	no
Tb927.3.1390	0.330229	0.780532	-0.0736648	1	no
Tb927.2.4020	0.334253	0.780792	-0.0580293	1	no
Tb927.9.17050	-1.32418	0.782206	-1.41208	0.960067	no
Tb927_10_v4.snoRNA.0013%3AsnoRNA	0.879951	0.782206	-0.663663	0.97216	no
Tb927.9.10760	-0.720872	0.782206	-0.115848	1	no
Tb927.7.5740	-0.350865	0.782206	-0.876209	0.131673	no
Tb927.8.2400	0.319959	0.782206	-0.119313	1	no
Tb927.5.4510	0.826891	0.782206	-0.546362	0.990098	no
Tb927.6.2020	0.375854	0.782206	0.289961	0.9706	no
Tb927.6.3420	0.576133	0.782206	0.247709	1	no
Tb927.8.2650	0.474284	0.782206	0.240814	1	no
Tb927.11.18700	1.74529	0.782206	-0.364165	1	no
Tb05.5K5.150	-0.572429	0.782206	0.163414	1	no
Tb927.9.5150	-0.516738	0.782206	-0.251473	1	no
Tb927.1.3400	0.529545	0.782206	0.295552	1	no
Tb927.11.4760	-0.729558	0.782206	-0.213374	1	no
Tb08.27P2.60	1.99951	0.782206	-0.0201214	1	no
Tb927.10.4600	-0.373994	0.782206	0.18719	1	no
Tb927_08_v4.snoRNA.0015	1.3804	0.782206	-0.747586	1	no
Tb927.9.12760	2.26099	0.782206	0.416207	1	no
Tb927.11.19750	1.35737	0.782206	0.888159	0.990098	no
Tb927.10.5090	0.682898	0.782206	1.08924	0.674036	no
Tb927.1.590	-0.46639	0.782206	0.318177	0.990098	no
Tb927.9.4780	-0.716992	0.782206	1.34285	0.45944	no
Tb927.4.5680	1.88059	0.782206	-0.520196	1	no
Tb927.11.1420	-0.611752	0.782206	0.143954	1	no
Tb927.8.3060	-0.635302	0.782206	0.0313392	1	no
Tb927.11.6160	-0.420964	0.782206	0.155557	1	no
Tb927.7.920	-1.16845	0.782206	0.906251	0.97015	no
Tb09.v4.0156	-2.12599	0.782206	0	1	no
Tb927.10.9260	0.43892	0.782206	-0.0594609	1	no
Tb927.10.5070	-0.333137	0.782206	0.26206	0.967479	no
Tb927.11.3650	-0.814888	0.782711	0.328485	1	no
Tb927.11.18440	-2.126	0.782711	0	1	no
Tb927.10.15070	-0.721813	0.784117	-0.312665	1	no
Tb927.10.11860	0.547424	0.784605	0.0651208	1	no
Tb08.27P2.90	1.19917	0.785754	-0.872922	0.992454	no
Tb927.8.5390	0.668301	0.78627	1.3159	0.43441	no
Tb927_10_v4.snoRNA.0025%3AsnoRNA	1.64815	0.786527	-1.9129	0.888028	no
Tb927.10.6230	-0.405934	0.786736	-0.181254	1	no
Tb927.11.2810	0.272389	0.786736	-0.0128498	1	no
Tb927.3.2780	-0.482629	0.787528	0.070239	1	no
Tb927.9.11250	0.455637	0.78803	0.0644331	1	no
Tb09.v4.0185	1.84668	0.788386	2.74089	0.758205	no
Tb927.10.14900	1.03198	0.788405	0.403647	1	no
Tb927.11.2790	-0.607026	0.790157	-0.544911	0.960067	no
Tb927.4.920	0.349908	0.790611	0.266434	0.974203	no
Tb927.11.11030	0.408907	0.791623	-0.0902506	1	no
Tb927.9.640	-0.964761	0.792646	1.59216	0.303257	no
Tb927.3.5340	-0.554602	0.795061	-0.0629014	1	no
Tb927.10.4720	0.29894	0.7975	0.0402844	1	no
Tb927.10.280	0.906752	0.798067	-0.0784427	1	no
Tb10.v4.0187	1.99876	0.798067	8.41993	0.00789514	yes
Tb927.8.4930	0.323716	0.798067	0.237909	0.981148	no
Tb927.4.4050	-0.444917	0.798067	-0.237152	1	no
Tb927.6.4710	-0.414568	0.798067	-0.282833	0.992454	no
Tb927.4.2980	0.764742	0.798067	-0.0851505	1	no
Tb927.11.15020	-0.786598	0.798067	-0.520775	0.997975	no
Tb927.3.2460	0.596253	0.798067	1.27906	0.334781	no
Tb927.1.5030	-0.61797	0.798067	0.0738637	1	no
Tb927.10.9310	-0.400569	0.798067	-0.0699508	1	no
Tb927.10.12510	-0.676315	0.798067	-0.113815	1	no
Tb927.3.1720	0.455857	0.798067	0.313038	0.990098	no
Tb927.9.18000	2.25754	0.798067	-1.62558	0.991525	no
Tb927.10.16300	3.1331	0.800971	-1.59336	0.967479	no
Tb10.v4.0251	2.2493	0.801453	-1.59118	0.960067	no
Tb927.11.9100	-0.539019	0.801453	-0.307146	1	no
Tb927.10.890	-0.904302	0.801491	0.568791	1	no
Tb927.8.3000	-0.341836	0.802728	0.00620182	1	no
Tb927.11.19900	1.31721	0.802728	-0.681423	1	no
Tb09_snoRNA_0089	0.710718	0.802728	-0.280715	1	no
Tb927.11.3240	-0.77104	0.802728	-0.61166	0.969541	no
Tb07.30D13.80	0.479647	0.802728	0.388612	0.975212	no
Tb927.9.10040	0.375655	0.802728	-0.360598	0.960067	no
Tb927_10_v4.snoRNA.0023%3AsnoRNA	1.10028	0.802728	0.204237	1	no
Tb927.11.14220	-1.19002	0.802728	0.0708624	1	no
Tb927.3.2540	-1.05293	0.802728	1.09917	0.938803	no
Tb927.7.2760	0.515825	0.802728	0.109683	1	no
Tb927.11.16240	0.495752	0.802728	0.311714	1	no
Tb927.11.7020	-0.456502	0.802728	-0.756443	0.650352	no
Tb927.10.8320	0.697765	0.802728	-0.471645	0.994876	no
Tb927.5.4590	-0.90327	0.803066	-0.342263	1	no
Tb927.4.2000	-0.52079	0.803066	-0.580237	0.919325	no
Tb927.10.13530	1.42585	0.803626	-0.291914	1	no
Tb927.10.8190	-0.614199	0.803626	-0.630709	0.944663	no
Tb927.4.3010	0.440552	0.804672	-0.200033	1	no
Tb927.11.8220	-0.278929	0.804899	-0.427547	0.720205	no
Tb927.9.6580	0.340358	0.804899	0.369925	0.923748	no
Tb927.9.6320	0.470349	0.806151	0.00584361	1	no
Tb927.4.5160	-0.397749	0.806151	-0.400251	0.960067	no
Tb927.8.5600	0.568164	0.806151	0.177418	1	no
Tb11.1130	2.19269	0.806151	-1.57279	0.960067	no
Tb927.10.15660	-0.591161	0.806151	0.607766	0.949921	no
Tb927.8.1670	-0.38021	0.806151	-0.189466	1	no
Tb927.11.13720	1.20125	0.806151	-0.0706793	1	no
Tb927.6.2890	-0.398078	0.806151	0.609178	0.719463	no
Tb927.5.5460	1.87111	0.806151	-0.773281	1	no
Tb927.11.10970	0.422589	0.806429	-0.278634	1	no
Tb927.9.4060	0.517584	0.807183	-0.160307	1	no
Tb927.8.7140	0.328302	0.808643	-0.116665	1	no
Tb927.4.1720	-0.427196	0.808643	-0.545931	0.846857	no
Tb927.9.1680	0.414764	0.809099	0.244701	1	no
Tb11.0610	-1.1922	0.809099	0.50266	1	no
Tb927.11.1100	-1.83671	0.809099	3.38943	0.650352	no
Tb927.8.7340	0.513437	0.809099	0.242695	1	no
Tb927.10.14260	0.621645	0.809099	-0.542207	0.960067	no
Tb10.v4.0075	0.766518	0.809099	-2.56672	0.372822	no
Tb927.6.184	2.2493	0.809099	-1.59157	0.960067	no
Tb927.10.13630	-0.615272	0.809099	-0.235059	1	no
Tb927.10.6070	-0.725877	0.809099	-0.95864	0.835863	no
Tb927.1.2170	-0.952943	0.811059	0.453328	1	no
Tb927.5.4230	-1.16686	0.811334	-1.3921	0.850102	no
Tb927.6.5640	-2.05135	0.811334	-1.24709	1	no
Tb927.1.3110	0.363098	0.811334	0.294577	0.967479	no
Tb927.6.1470	-0.504815	0.811334	-0.581285	0.90489	no
Tb927.9.3240	1.4988	0.811334	-0.0297699	1	no
Tb927.3.1760	0.481178	0.811334	-0.115653	1	no
Tb927.9.12330	-0.650454	0.811589	-0.787297	0.875711	no
Tb927.4.5620	-1.62327	0.812266	-1.57727	0.960067	no
Tb11.0550	1.66352	0.812463	1.17525	0.982338	no
Tb927.9.7100	-0.389629	0.812514	0.679832	0.623255	no
Tb08.27P2.70	1.1413	0.812713	-0.878997	1	no
Tb927.11.10940	-0.724397	0.812713	-0.00746309	1	no
Tb927.3.500	1.17784	0.812713	-0.51451	1	no
Tb927.10.7670	-0.293105	0.812713	-0.392017	0.822547	no
Tb927.11.7212	0.606599	0.814893	0.271681	1	no
Tb09.v4.0037	-1.32382	0.815453	-2.46909	0.587575	no
Tb927.11.6820	-0.336246	0.815453	-0.276307	0.967479	no
Tb927.6.2160	0.507269	0.816663	-0.443442	0.960067	no
Tb927.10.3600	-0.543527	0.816663	0.318063	1	no
Tb927.1.950	0.700711	0.816663	0.876942	0.899663	no
Tb927.11.12340	0.353077	0.816663	-0.0790336	1	no
Tb927.11.6630	0.436239	0.818146	0.331094	0.980116	no
Tb927.3.2910	0.519556	0.818146	0.14669	1	no
Tb927.11.1090	-1.26033	0.818146	1.44655	0.915524	no
Tb927.11.10360	-0.607941	0.818816	-0.100947	1	no
Tb927.4.2540	0.485308	0.818816	-0.150415	1	no
Tb927.10.11900	0.515483	0.819542	-0.532422	0.949921	no
Tb927.9.4680	-1.15494	0.819542	-0.754935	1	no
Tb927.8.7540	-0.463199	0.81987	0.474186	0.960067	no
Tb927.6.3570	-0.373583	0.81987	-0.200562	1	no
Tb927.2.2360	0.55807	0.81987	0.573367	0.956613	no
Tb927.10.11150	-0.408305	0.821029	-0.0920648	1	no
Tb927.9.6150	-0.308882	0.822625	-0.0535578	1	no
Tb927.10.14790	-0.589491	0.823747	-0.367337	1	no
Tb927.7.3480	1.25367	0.82612	-0.0449415	1	no
Tb927.10.6630	-0.408466	0.826234	0.172037	1	no
Tb927.7.4190	0.547325	0.829368	-0.662764	0.881673	no
Tb927.6.4140	-1.00574	0.829881	-0.36721	1	no
Tb05.5K5.240	-0.892649	0.83062	0.0457721	1	no
Tb927.11.19420	-2.12643	0.83062	-2.3012	0.944663	no
Tb927.10.13840	0.536106	0.83062	0.891396	0.676614	no
Tb927.1.5130	0.997534	0.83062	1.2811	0.864435	no
Tb927.8.3540	-0.990028	0.83062	0.436736	1	no
Tb927.7.5660	-0.548439	0.830621	-0.219295	1	no
Tb927.10.6800	-0.425565	0.830621	-0.868114	0.435356	no
Tb927.1.4230	0.422453	0.830621	0.568458	0.835838	no
Tb927.11.17790	-1.68668	0.830621	-4.80786	0.0573569	no
Tb927.9.10200	0.578338	0.831356	-0.203977	1	no
Tb927.9.6700	0.474094	0.831356	-0.305244	1	no
Tb927.10.2480	0.349643	0.831356	0.509071	0.787726	no
Tb927.7.4950	0.510977	0.831356	0.835327	0.691228	no
Tb927.11.16490	0.291069	0.831356	-0.118149	1	no
Tb927.11.15420	-0.39834	0.831356	0.0991886	1	no
Tb927.9.9770	1.08424	0.832068	-0.0519772	1	no
Tb927.3.3770	-0.465033	0.832862	-0.796866	0.64749	no
Tb927.1.1200	0.344058	0.833267	0.243661	0.991525	no
Tb927.9.15940	-1.86498	0.83437	-1.20123	1	no
Tb927.5.5170	1.57706	0.83437	1.53048	0.965945	no
Tb927_09_v4.snoRNA.0009	0.60512	0.834441	-0.422166	1	no
Tb927.3.1900	-0.875139	0.834441	-0.132536	1	no
Tb927.11.9130	-0.541954	0.834441	-0.604332	0.930135	no
Tb927.9.13990	-0.785788	0.834441	-0.0985661	1	no
Tb927.3.2090	0.408439	0.834441	0.303878	0.98875	no
Tb927.11.20130	1.68445	0.834441	-2.70082	0.562015	no
Tb927.11.11480	-0.411002	0.834441	-0.272231	1	no
Tb927.11.14830	-0.346788	0.834441	-0.681865	0.48684	no
Tb927.8.4360	-0.553774	0.834623	0.810814	0.796002	no
Tb927.8.2270	-0.715295	0.834623	-0.729801	0.960067	no
Tb927.10.4290	0.276975	0.834623	0.197822	0.990098	no
Tb927.8.4800	-0.317556	0.834623	0.305788	0.960067	no
Tb927.7.4360	0.544357	0.835037	0.610637	0.926175	no
Tb927.7.4480	-0.533148	0.835357	-1.00272	0.562015	no
Tb927.9.8010	0.879081	0.835386	-0.111088	1	no
Tb927.11.8810	-0.352918	0.835386	-0.00975713	1	no
Tb927.7.7270	-0.317248	0.835527	0.225772	0.994876	no
Tb927.9.8880	-0.541586	0.835527	-0.759272	0.816073	no
Tb927.1.2490	-1.08245	0.835527	-0.75357	0.994876	no
Tb927.10.3300	0.99777	0.835527	0.630333	1	no
Tb927.9.3880	0.452711	0.835527	0.595788	0.846859	no
Tb927.4.4030	0.363112	0.835527	0.380576	0.950446	no
Tb927.7.6960	0.498236	0.835527	0.154217	1	no
Tb927.10.13910	0.717593	0.835527	-0.316591	1	no
Tb927.10.4540	0.527988	0.836035	-0.326438	1	no
Tb927.6.2060	-0.371999	0.836994	0.00618312	1	no
Tb927.10.14920	-0.637351	0.838146	-0.0245763	1	no
Tb927.7.210	0.821608	0.83817	0.807334	0.960067	no
Tb927.11.13630	-0.777558	0.83817	-0.0986935	1	no
Tb927.11.3870	0.326382	0.83817	0.15733	1	no
Tb927.11.12320	0.671327	0.83832	0.722509	0.944663	no
Tb927.11.15790	0.613685	0.839045	0.605437	0.960067	no
Tb927.1.1050	-0.676799	0.839045	-0.0553144	1	no
Tb927.3.620	0.34564	0.841122	0.174128	1	no
Tb927.8.3090	0.711931	0.84186	-0.423022	1	no
Tb927.9.7410	-1.01067	0.84186	-1.25028	0.881673	no
Tb927.10.2090	-0.926022	0.84186	-1.62577	0.650352	no
Tb927.9.6820	2.55102	0.84186	-0.020194	1	no
Tb927.10.11780	-0.718419	0.84186	-0.545711	0.985124	no
Tb927.5.220	1.88729	0.842975	-1.58718	0.960067	no
Tb927.5.1430	-1.12565	0.845232	-1.58954	0.822547	no
Tb927.8.5450	-0.449176	0.845232	0.36881	0.972139	no
Tb927.11.950	-0.544759	0.845232	-0.733247	0.845788	no
Tb927.4.4760	0.446151	0.845232	0.59435	0.846857	no
Tb927.11.20090	1.34575	0.845919	-4.39412	0.0656357	no
Tb927.7.2310	-0.389789	0.848099	-0.134459	1	no
Tb927.10.15470	0.323231	0.848099	0.274298	0.967479	no
Tb927.9.130	-0.808417	0.848099	-0.0330079	1	no
Tb927.10.1650	0.907245	0.848099	0.871844	0.960067	no
Tb927.8.5740	0.392974	0.848099	-0.438981	0.934895	no
Tb927.9.16020	1.66472	0.848547	-1.20443	0.966193	no
Tb927.10.2600	0.596765	0.848547	0.354402	1	no
Tb927.2.4580	-0.526385	0.848547	-0.301361	1	no
Tb927.6.4290	-1.17939	0.848547	0.0597803	1	no
Tb11.1190	-2.08555	0.848547	-0.0664411	1	no
Tb927.8.5880	-0.517614	0.848547	-0.306903	1	no
Tb927.9.100	-1.1904	0.848547	-0.659612	0.982338	no
Tb927.9.7860	1.05777	0.849442	-1.62932	0.78832	no
Tb927.1.2050	-1.29002	0.849661	-0.818129	1	no
Tb927.8.4870	-0.52839	0.849661	0.120495	1	no
Tb927.7.2410	0.417552	0.849661	0.370964	0.962224	no
Tb927.8.2620	-0.466502	0.849661	-0.45875	0.960067	no
Tb927.11.12540	-0.569264	0.849661	-0.1083	1	no
Tb927.3.4940	0.318685	0.850069	1.19799	0.00526832	yes
Tb927.2.680	-0.566858	0.850069	0.58625	0.960067	no
Tb927.1.970	0.448682	0.850123	0.353206	0.979204	no
Tb927.6.3480	-0.922041	0.850267	-0.16075	1	no
Tb927.5.1690	-0.50509	0.850267	-0.31728	1	no
Tb927.11.7050	-0.425766	0.850267	-0.904128	0.414762	no
Tb927.2.3620	0.356093	0.850267	0.230636	1	no
Tb927.5.3300	0.539014	0.850369	0.0915031	1	no
Tb927.8.170	0.994304	0.850369	-0.870609	0.960067	no
Tb927.5.640	0.464167	0.851082	0.483914	0.960067	no
Tb927.10.5050	0.781203	0.852772	0.409333	1	no
Tb927.7.5850	0.465281	0.852772	1.09995	0.302568	no
Tb927.8.4580	-0.559737	0.852772	-0.524457	0.960067	no
Tb927.8.6630	-0.613983	0.854099	-0.031056	1	no
Tb927.7.4110	-0.835551	0.854099	0.976813	0.922692	no
Tb927.10.7120	-0.390983	0.854407	-0.369392	0.960067	no
Tb927.8.2020	0.398245	0.854407	0.300303	0.990098	no
Tb927.11.11050	0.411507	0.855476	-0.875541	0.414762	no
Tb927.9.6690	0.652716	0.855476	0.480549	0.990098	no
Tb927.8.1870	-0.87973	0.855954	-0.493446	1	no
Tb927.10.11960	0.468608	0.855954	0.140836	1	no
Tb927.11.14440	-0.375549	0.856045	-0.237985	1	no
Tb927.9.10010	-0.416402	0.856107	-0.454492	0.944663	no
Tb927.11.2850	-0.519018	0.856107	-0.323726	1	no
Tb927.7.7460	-0.583209	0.856107	-0.473655	0.975665	no
Tb927.11.10270	0.290402	0.856107	0.0389711	1	no
Tb927.7.5380	-1.09393	0.856221	0.474659	1	no
Tb927.10.6330	-0.799181	0.85717	0.146009	1	no
Tb927.10.4960	0.447444	0.857972	-0.237313	1	no
Tb927.1.710	-0.839818	0.857972	-0.466842	1	no
Tb927.11.4890	0.282452	0.85881	-0.00859568	1	no
Tb927.10.12330	-0.445063	0.859103	-0.113126	1	no
Tb927.10.13560	0.586873	0.859103	0.362666	1	no
Tb927.5.910	-0.514997	0.859103	0.187139	1	no
Tb927.10.12200	0.420437	0.859103	-0.48439	0.926138	no
Tb927.2.4390	-0.370751	0.859103	-0.0896307	1	no
Tb927.9.15980	0.894342	0.859103	0.202036	1	no
Tb927.3.5430	0.467393	0.859103	0.161475	1	no
Tb927.8.1190	-0.986114	0.859103	-0.282946	1	no
Tb927.5.4650	-1.12606	0.859103	-0.774825	0.97216	no
Tb927.11.20620	-1.88814	0.859103	-1.58869	0.960067	no
Tb927.6.3470	-0.770746	0.859103	-0.517569	1	no
Tb927.11.11740	0.487993	0.859103	0.188674	1	no
Tb927.10.13030	0.504796	0.859103	-0.279904	1	no
Tb927.8.5750	0.389181	0.859103	0.192819	1	no
Tb927.3.2270	0.414308	0.859103	0.221117	1	no
Tb927.10.9290	0.293175	0.859103	0.0780524	1	no
Tb927.6.3940	-0.389742	0.859103	-0.213176	1	no
Tb927_08_v4.snoRNA.0005	2.27262	0.859103	1.56345	0.97015	no
Tb927.10.6750	0.552965	0.859103	0.109659	1	no
Tb927.7.2740	0.763885	0.859103	0.315106	1	no
Tb927.6.3260	0.426377	0.859103	0.0366552	1	no
Tb927.9.2930	-0.474892	0.859103	-0.224845	1	no
Tb927.3.2070	-0.568779	0.859103	0.11124	1	no
Tb927.9.10180	0.699459	0.859103	-0.120058	1	no
Tb927.6.1270	0.423555	0.859103	0.0917815	1	no
Tb927.9.2430	-0.550475	0.859103	-0.576289	0.949921	no
Tb927.8.4260	0.380291	0.859103	0.594201	0.781152	no
Tb927.11.16520	0.528222	0.859103	-0.435518	0.975343	no
Tb927.8.2030	-0.463884	0.859103	-0.460254	0.960067	no
Tb09_tRNA_Gly_1	-0.816766	0.859103	0.73188	0.960067	no
Tb927.4.270	0.646801	0.859103	1.5291	0.796002	no
Tb927.9.730	0.67948	0.859103	0.108317	1	no
Tb927.9.7470	1.15698	0.859103	0.911907	0.982338	no
Tb927.10.10280	-0.828107	0.859103	0.898156	0.960067	no
Tb927.2.2090	0.444646	0.859103	0.282988	1	no
Tb927.11.6360	0.50344	0.859103	0.470394	0.960067	no
Tb927.5.620	-0.480097	0.859103	0.0240551	1	no
Tb927.7.5510	0.344112	0.859375	-0.355662	0.960067	no
Tb09.v4.0087	1.08843	0.859375	-0.0374306	1	no
Tb927.9.10060	0.468185	0.859375	-0.146825	1	no
Tb927.3.3610	-0.421952	0.861047	0.0423946	1	no
Tb927.5.3400	-0.770768	0.861186	0.412113	1	no
Tb927.8.7880	-0.708198	0.8619	1.17319	0.78527	no
Tb927.10.4810	0.447479	0.862155	-0.142378	1	no
Tb927.6.4080	0.377746	0.862949	-0.0612963	1	no
Tb927.11.19590	1.48895	0.862949	-0.0531843	1	no
Tb927.9.5210	-0.39419	0.863687	-0.193518	1	no
Tb927.10.6200	1.15123	0.86378	-0.944596	0.975665	no
Tb927.3.2870	-0.290089	0.86378	0.174108	1	no
Tb927.3.3340	-0.574455	0.86378	0.803446	0.841371	no
Tb927.10.2120	0.650945	0.86378	-0.401545	1	no
Tb927.4.1250	-0.459256	0.86378	-0.207878	1	no
Tb927.11.14620	-1.1691	0.864096	-1.29833	0.944663	no
Tb927.11.15240	0.529022	0.864096	0.0249715	1	no
Tb927.5.860	-0.597131	0.864096	-0.284037	1	no
Tb927.11.4090	0.799449	0.864259	-0.330846	1	no
Tb927.11.4210	-0.406832	0.864259	0.177951	1	no
Tb927.11.13710	0.686226	0.864446	0.787567	0.934895	no
Tb927.10.11320	0.454064	0.865781	-0.0227507	1	no
Tb927.4.1450	0.278451	0.865781	-0.22101	0.982516	no
Tb927.11.6990	0.621353	0.865781	0.570196	0.960067	no
Tb927.3.3510	0.333123	0.865781	0.604502	0.637503	no
Tb927.5.2790	-0.690711	0.865781	0.411329	1	no
Tb927.6.3770	0.543833	0.865781	0.282426	1	no
Tb927.3.1090	0.425001	0.865781	0.26086	1	no
Tb927.11.20280	1.50579	0.865781	-0.0265908	1	no
Tb927.10.12800	-1.12081	0.865781	0.206116	1	no
Tb927.8.4650	0.52661	0.865781	-0.363	1	no
Tb927.2.6372	1.83649	0.865781	-1.42674	0.984633	no
Tb927.11.6070	-0.323168	0.865781	-0.367032	0.942116	no
Tb927.10.7830	0.288166	0.865781	0.229319	0.984814	no
Tb927_10_v4.snoRNA.0010%3AsnoRNA	0.625766	0.865781	-0.597318	0.960067	no
Tb927.8.1200	-0.481724	0.865781	0.994761	0.504584	no
Tb927.10.300	0.454806	0.865781	-0.20797	1	no
Tb927.11.5610	0.308658	0.86585	-0.576073	0.623255	no
Tb927.5.2860	0.403647	0.86585	0.142419	1	no
Tb927.9.830	-1.76352	0.86585	0.429587	1	no
Tb927.10.6460	0.659677	0.866845	0.0990798	1	no
Tb927.3.4400	0.465889	0.866845	-0.552571	0.922692	no
Tb927.9.8530	-0.535098	0.866845	-0.0338109	1	no
Tb11.0190	1.5621	0.866845	7.76522	0.00541496	yes
Tb927.8.5840	0.548148	0.866845	-0.641377	0.926175	no
Tb927.8.1120	0.343231	0.866845	-0.086267	1	no
Tb927.4.3640	-0.422177	0.867529	-0.214761	1	no
Tb927.10.13970	-0.438324	0.867529	-0.13377	1	no
Tb927.6.5730	1.39826	0.867529	-2.79874	0.758725	no
Tb927.10.9460	0.469268	0.867771	-0.657649	0.846857	no
Tb927.5.4970	1.82027	0.867771	0	1	no
Tb927.11.12530	-0.588374	0.867771	-0.336525	1	no
Tb927.8.2290	-0.519246	0.869241	-0.124628	1	no
Tb927.6.1290	-0.482005	0.869241	0.300533	1	no
Tb927.11.10240	-0.522061	0.869241	-0.275938	1	no
Tb927.2.1080	-0.394459	0.869241	0.112429	1	no
Tb927.4.400	0.49856	0.869241	-0.0452277	1	no
Tb927.5.4310	0.370804	0.869241	0.452047	0.915749	no
Tb09.v4.0070	1.57855	0.871138	4.06358	0.282279	no
Tb927.7.3420	-0.389669	0.871138	-0.493028	0.889691	no
Tb927.9.11210	1.27028	0.871138	0.811994	1	no
Tb927.11.8830	0.56344	0.871138	-0.374843	1	no
Tb927.4.350	0.371812	0.873637	-0.116592	1	no
Tb927.9.15930	-0.583658	0.873637	0.167474	1	no
Tb927.4.640	0.433079	0.873637	-0.22575	1	no
Tb11.0500	1.80599	0.873767	-0.0325344	1	no
Tb927.3.4690	0.344401	0.873767	0.15601	1	no
Tb927.11.7218	0.37054	0.873767	0.403887	0.960067	no
Tb927.8.7770	0.320686	0.874285	-0.0140367	1	no
Tb927.6.3880	0.95109	0.874285	0.914094	0.960067	no
Tb927.10.8000	-0.397242	0.874285	-0.0536729	1	no
Tb927.10.16310	2.20552	0.874285	-1.57182	0.960067	no
Tb927.8.2666	1.80249	0.874285	3.64526	0.601479	no
Tb927.11.5340	-0.429736	0.874285	-0.291167	1	no
Tb927.5.4620	0.35901	0.874387	1.02167	0.11611	no
Tb927.8.730	-0.625174	0.874387	-0.0274058	1	no
Tb927.2.5930	0.355944	0.874387	0.0102811	1	no
Tb927.9.12700	-0.372887	0.874387	-0.646877	0.700117	no
Tb09.v4.0115	-1.77062	0.874387	-3.15784	0.674532	no
Tb927.4.4890	-0.286193	0.875196	0.114707	1	no
Tb927.9.6680	0.400518	0.875196	0.268621	1	no
Tb927.9.7330	-1.03104	0.875196	-1.44526	0.848903	no
Tb927.6.1610	0.487988	0.875196	0.0869522	1	no
Tb927.11.8480	0.413423	0.875338	0.417271	0.960067	no
Tb927.11.8180	0.291153	0.87589	-0.0803225	1	no
Tb927.11.16630	-0.322012	0.877329	-0.199064	1	no
Tb927_09_v4.snoRNA.0120	0.553145	0.877329	-0.550284	0.967479	no
Tb927.11.280	0.35324	0.877329	0.0200118	1	no
Tb927.7.2710	0.536015	0.877329	0.300203	1	no
Tb927.11.9060	0.286521	0.877347	-0.302286	0.960067	no
Tb927.10.1820	0.353104	0.877438	0.284273	0.980116	no
Tb927.10.14910	0.566091	0.877438	0.540562	0.960067	no
Tb927.10.13440	-0.294225	0.877438	0.0203494	1	no
Tb927.7.6470	0.308804	0.877438	-0.145903	1	no
Tb927.10.10610	-0.534261	0.878067	-0.976568	0.650352	no
Tb927.8.4600	0.284749	0.878067	0.202769	1	no
Tb927.9.14510	0.747252	0.878407	-0.0525332	1	no
Tb927.11.9930	0.488039	0.878407	0.00466605	1	no
Tb927.10.5710	-0.762087	0.878407	-0.246559	1	no
Tb927.9.1320	1.11922	0.878407	-0.336188	1	no
Tb927.9.9030	0.287872	0.878407	-0.236821	0.980116	no
Tb927.7.7440	0.501812	0.879458	-0.0237935	1	no
Tb927.10.4430	-0.711245	0.879458	0.727623	0.960067	no
Tb927.6.5300	-1.73376	0.879458	-1.57542	0.960067	no
Tb927_10_v4.snoRNA.0007%3AsnoRNA	1.19077	0.880572	-1.62207	0.920632	no
Tb927.7.2070	0.36047	0.880572	-0.334288	0.962678	no
Tb927.6.3120	-0.51165	0.880795	-0.13904	1	no
Tb927.3.4060	0.330127	0.880795	-0.617574	0.638715	no
Tb927.3.4830	-0.465313	0.880795	0.430504	0.966193	no
Tb927.7.4030	0.354298	0.880795	-0.303009	0.975212	no
Tb11.1000	0.917271	0.884056	-0.958981	0.960067	no
Tb927.3.3180	-0.45095	0.884056	-0.34651	0.992454	no
Tb927.3.230	-1.64117	0.885262	-2.31747	0.858836	no
Tb927.3.900	0.344265	0.885262	0.050169	1	no
Tb927.11.8160	-1.10709	0.885451	0.383097	1	no
Tb927.5.2160	0.722172	0.885451	0.22047	1	no
Tb927.11.5580	0.303268	0.885451	-0.0490318	1	no
Tb927.8.3920	0.385652	0.886066	0.163764	1	no
Tb927.11.6230	-0.677445	0.888356	-0.144264	1	no
Tb927.9.10940	-0.62257	0.888364	-0.715056	0.944663	no
Tb927.9.10830	0.452377	0.888364	-0.0876772	1	no
Tb927.7.1860	0.411141	0.888364	0.0468629	1	no
Tb927.9.7450	1.2818	0.888364	-0.130078	1	no
Tb927.11.210	0.418117	0.889444	0.154577	1	no
Tb927.6.2710	-0.297331	0.889664	0.344258	0.944663	no
Tb927.5.3750	0.394278	0.889664	-0.43061	0.960067	no
Tb927.11.2500	-0.412976	0.889664	-0.311784	0.994876	no
Tb927.1.3010	0.298684	0.889664	0.149687	1	no
Tb927.10.12860	-0.462745	0.889664	0.346686	0.996403	no
Tb927.9.10770	-0.725681	0.889664	-0.0156136	1	no
Tb927.9.5680	0.345562	0.889664	-0.0784268	1	no
Tb927_10_v4.snoRNA.0004%3AsnoRNA	1.80165	0.889664	2.27408	0.897534	no
Tb927.9.6160	-0.363399	0.890173	-0.00361616	1	no
Tb927.7.7500	-0.592624	0.890583	-0.306595	1	no
Tb927.10.15880	0.708254	0.890583	0.48454	1	no
Tb927.1.1510	-0.730593	0.890583	0.192902	1	no
Tb927.6.2010	0.428276	0.890583	0.202269	1	no
Tb927.8.1940	-0.321065	0.890814	-0.243726	0.994876	no
Tb927.10.15720	-0.408275	0.890814	-0.210486	1	no
Tb927.10.4840	0.380238	0.890814	0.164253	1	no
Tb927.10.13140	0.856633	0.890814	0.112192	1	no
Tb927.11.15210	-0.301093	0.890814	-0.0899932	1	no
Tb927.7.2780	-0.300837	0.891477	-0.450166	0.821057	no
Tb927.8.2670	0.304724	0.891477	0.362654	0.930135	no
Tb927.6.5670	1.37265	0.891477	-0.580418	1	no
Tb927.10.5770	-0.857142	0.892559	-0.381514	1	no
Tb927.10.7420	-0.460608	0.893524	0.0765694	1	no
Tb927.4.1000	-0.750291	0.893726	0.777745	0.960067	no
Tb927.2.4150	0.559608	0.893726	-0.0207836	1	no
Tb927.10.7980	0.461081	0.893726	-0.37298	0.989236	no
Tb927.2.960	-0.731097	0.89494	-0.198927	1	no
Tb927.11.7410	0.64857	0.89494	0.276414	1	no
Tb10.v4.0065	-1.34055	0.89494	-3.85093	0.23489	no
Tb927.8.5690	0.292702	0.89494	-0.0115714	1	no
Tb927.8.5300	-0.413983	0.89494	-0.303657	1	no
Tb927.4.5480	1.8143	0.89509	0	1	no
Tb927_06_v4.snoRNA.0012	1.01803	0.895112	-0.834495	0.981941	no
Tb927.10.14980	-0.515881	0.895458	-0.118722	1	no
Tb927.11.14250	-0.559633	0.895458	-0.382133	1	no
Tb927.4.3830	0.59011	0.895878	0.186678	1	no
Tb927.8.7870	-0.675689	0.89593	0.72654	0.960067	no
Tb927.9.4550	0.753671	0.896459	-0.395418	1	no
Tb927.11.11310	0.385499	0.896459	0.0743054	1	no
Tb927.7.4650	-0.533852	0.896459	0.309805	1	no
Tb927.11.10740	0.310055	0.896459	-0.497394	0.782971	no
Tb927.11.17960	-1.0773	0.896459	-1.64827	0.804726	no
Tb927.7.560	0.288998	0.896459	0.257611	0.97015	no
Tb927.9.5070	-0.486546	0.896459	-0.1062	1	no
Tb927.11.17980	1.63379	0.896777	0	1	no
Tb927.10.15930	0.413616	0.896777	0.0998738	1	no
Tb11.0520	-0.538555	0.896777	0.738337	0.882968	no
Tb927.10.12160	0.636692	0.896777	0.477679	0.99862	no
Tb927.11.18660	0.485908	0.896913	1.77697	0.0768423	no
Tb927.5.1390	-1.09196	0.896913	-1.54028	0.862844	no
Tb927.8.7300	0.879129	0.896913	-1.23541	0.871523	no
Tb927.11.7740	0.923418	0.896913	-0.193885	1	no
Tb927.5.1680	-0.856725	0.896913	0.230801	1	no
Tb927.7.4470	-0.497892	0.897105	-0.367404	1	no
Tb927.10.4460	1.80113	0.898124	-0.0582312	1	no
Tb927.7.290	-0.698391	0.898433	0.701602	0.960067	no
Tb927.3.2190	0.359231	0.898433	-0.022057	1	no
Tb927.9.13630	0.528987	0.898433	-0.24096	1	no
Tb927.9.6270	0.351832	0.898433	0.22358	1	no
Tb927.3.2220	0.800869	0.898433	0.312165	1	no
Tb927.7.2790	-0.415186	0.898433	0.139085	1	no
Tb927.8.270	1.17198	0.898433	-1.60365	0.960067	no
Tb927.7.5010	0.638605	0.898433	0.319526	1	no
[truncated: 7,813 more rows]
