# Supplementary material for: Glucose Signaling Is Important for Nutrient Adaptation during Differentiation of Pleomorphic African Trypanosomes
Source: mSphere. 2018 Oct 31;3(5):e00366-18. doi: 10.1128/mSphere.00366-18 (PMC6211221; doi:10.1128/mSphere.00366-18)
Supplement: TABLE S3 [file sph006182679st3.xlsx]

## Sheet: Title
S3 Table. A complete list of DEG in SS incubated in very low glucose medium compared to SS in glucose rich medium and validation by qRT-PCR.

## Sheet: Upregulated in SS-glc
GeneID	logFC	logCPM	LR	PValue	FDR	Product Description	Gene Name or Symbol	Curated GO Component IDs	Curated GO Components	Curated GO Function IDs	Curated GO Functions	Curated GO Process IDs	Curated GO Processes	EC numbers	EC numbers from OrthoMCL
Tb927.8.2864	2.20217	4.05001	76.3696	2.35247e-18	6.75527e-17	small nuclear RNA		null	null	null	null	null	null	null	null
Tb927.6.1520	1.5082	8.66369	425.975	1.22152e-94	9.75773e-92	Aquaglyceroporin 1	AQP1	GO:0005886	plasma membrane	GO:0015238, GO:0015254, GO:0015250	drug transmembrane transporter activity, glycerol channel activity, water channel activity	GO:0043575, GO:0006855, GO:0015793, GO:0006971	detection of osmotic stimulus, drug transmembrane transport, glycerol transport, hypotonic response	null	null
Tb927.11.12710	1.37825	7.99236	436.828	5.30732e-97	4.66354e-94	variant surface glycoprotein (VSG)-related, putative		null	null	null	null	null	null	null	null
Tb927.6.3480	1.34266	8.12137	179.773	5.4325e-41	9.74191e-39	RNA-binding protein, putative	DRBD5	null	null	GO:0003723, GO:0032403	RNA binding, protein complex binding	GO:0006396, GO:0010608	RNA processing, posttranscriptional regulation of gene expression	null	null
Tb927.10.11630	1.33001	6.75561	180.132	4.53533e-41	8.47913e-39	PSP1 C-terminal conserved region, putative		GO:0005737	cytoplasm	null	null	GO:0010608	posttranscriptional regulation of gene expression	null	null
Tb927.4.3320	1.22777	7.24647	331.428	4.69565e-74	2.57879e-71	uracil phosphoribosyltransferase, putative		null	null	null	null	null	null	2.4.2.9 (Uracil phosphoribosyltransferase)	2.4.2.9 (Uracil phosphoribosyltransferase)
Tb927.7.5940	1.20703	10.3861	355.897	2.20295e-79	1.48902e-76	Protein Associated with Differentiation	PAD2	GO:0020016, GO:0005886	ciliary pocket, plasma membrane	null	null	GO:0015746, GO:0050793, GO:0009266	citrate transport, regulation of developmental process, response to temperature stimulus	null	null
Tb927.5.297b	1.19851	6.20781	241.778	1.61075e-54	5.44373e-52	hypothetical protein		null	null	null	null	null	null	null	null
Tb927.9.5900	1.18692	8.12242	383.867	1.79067e-85	1.31122e-82	glutamate dehydrogenase	GDH	GO:0005737, GO:0005739	cytoplasm, mitochondrion	GO:0016491	oxidoreductase activity	GO:0006520	cellular amino acid metabolic process	1.4.1.2 (Glutamate dehydrogenase)	1.4.1.2 (Glutamate dehydrogenase)
Tb927.10.8480	1.16672	6.65776	149.897	1.82626e-34	2.13964e-32	glucose transporter, putative	THT1.5	null	null	null	null	null	null	null	null
Tb927.3.5080	1.08641	9.51295	230.675	4.24765e-52	1.204e-49	PSP1 C-terminal conserved region, putative		null	null	null	null	null	null	null	null
Tb927.2.3880	1.08276	5.92186	86.998	1.08632e-20	3.849e-19	heterogeneous nuclear ribonucleoproteins F/H homologue	HNRNP H/F	GO:0005737, GO:0005634	cytoplasm, nucleus	GO:0003729	mRNA binding	GO:0006396, GO:0043484, GO:0043488	RNA processing, regulation of RNA splicing, regulation of mRNA stability	null	null
Tb09.v4.0015	1.06302	5.74782	113.546	1.63859e-26	1.00688e-24	hypothetical protein		null	null	null	null	null	null	null	null
Tb927.10.1000	1.0173	5.77034	106.59	5.47611e-25	2.8642e-23	hypothetical protein		null	null	null	null	null	null	null	null

## Sheet: Downregualted in SS-glc
GeneID	logFC	logCPM	LR	PValue	FDR	Product Description	Gene Name or Symbol	Curated GO Component IDs	Curated GO Components	Curated GO Function IDs	Curated GO Functions	Curated GO Process IDs	Curated GO Processes	EC numbers	EC numbers from OrthoMCL
Tb927.9.380	-2.78191	2.44357	121.403	3.1184e-28	2.30263e-26	expression site-associated gene 3 (ESAG3), pseudogene		#N/A	#N/A	#N/A	#N/A	#N/A	#N/A	#N/A	#N/A
Tb927.6.5490	-2.68324	5.20362	522.9	9.90081e-116	1.44997e-112	expression site-associated gene 3 (ESAG3), degenerate		null	null	null	null	null	null	null	null
Tb10.v4.0101	-2.668	3.35836	251.764	1.07134e-56	4.093e-54	expression site-associated gene (ESAG, pseudogene), putative		null	null	null	null	null	null	null	null
Tb927.1.20	-2.45547	7.64413	970.802	3.99055e-213	3.5065e-209	expression site-associated gene 3 (ESAG3), pseudogene		null	null	null	null	null	null	null	null
Tb927.3.2510.1	-2.43295	2.6903	113.322	1.83427e-26	1.11929e-24	expression site-associated gene 2 (ESAG2) protein, putative		#N/A	#N/A	#N/A	#N/A	#N/A	#N/A	#N/A	#N/A
Tb927.6.540	-2.33665	5.07239	657.614	4.93533e-145	2.16834e-141	gene related to expression site-associated gene 2 (GRESAG2), putative		null	null	null	null	null	null	null	null
Tb05.5K5.500	-2.31537	6.68767	592.533	7.0449e-131	1.54759e-127	expression site-associated gene 3 (ESAG3), degenerate		null	null	null	null	null	null	null	null
Tb927.5.5230	-2.30601	3.32339	244.598	3.90978e-55	1.43147e-52	expression site-associated gene (ESAG, pseudogene), putative		null	null	null	null	null	null	null	null
Tb927.11.20150	-2.26479	4.33215	158.626	2.25923e-36	2.9194e-34	expression site-associated gene 3 (ESAG3), frameshifted and degenerate		null	null	null	null	null	null	null	null
Tb11.0220	-2.25717	2.94575	74.993	4.72386e-18	1.30121e-16	expression site-associated gene 3 (ESAG3), degenerate		null	null	null	null	null	null	null	null
Tb11.1431	-2.05054	3.6999	102.56	4.18596e-24	2.04345e-22	variant surface glycoprotein (VSG, pseudogene), putative		#N/A	#N/A	#N/A	#N/A	#N/A	#N/A	#N/A	#N/A
Tb05.5K5.310	-1.98173	3.29002	54.8552	1.29748e-13	2.15927e-12	expression site-associated gene 3 (ESAG3), degenerate		null	null	null	null	null	null	null	null
Tb927.11.19470	-1.92189	3.25793	100.362	1.26937e-23	6.06191e-22	expression site-associated gene 3 (ESAG3), frameshifted and degenerate		null	null	null	null	null	null	null	null
Tb05.5K5.420	-1.87288	4.51666	86.2475	1.58764e-20	5.53597e-19	variant surface glycoprotein (VSG, pseudogene), putative		null	null	null	null	null	null	null	null
Tb08.27P2.160	-1.77757	5.00929	148.299	4.08088e-34	4.71825e-32	expression site-associated gene 3 (ESAG3), degenerate		null	null	null	null	null	null	null	null
Tb927.9.7330	-1.75835	5.69948	351.127	2.40777e-78	1.51122e-75	expression site-associated gene 2 (ESAG2) protein, putative		GO:0016021	integral component of membrane	null	null	null	null	null	null
Tb927.1.2040	-1.28903	5.21734	242.218	1.29134e-54	4.5388e-52	expression site-associated gene 2 (ESAG2) protein, putative		GO:0016021	integral component of membrane	null	null	null	null	null	null
Tb927.9.7410	-1.20459	4.18709	66.6108	3.30766e-16	7.47157e-15	expression site-associated gene 2 (ESAG2) protein, putative		GO:0016021	integral component of membrane	null	null	null	null	null	null
Tb927.3.570	-1.15373	6.68147	263.911	2.41053e-59	1.1148e-56	expression site-associated gene 2 (ESAG2) protein, putative		null	null	null	null	null	null	null	null
Tb927.10.8230	-1.10896	9.20944	452.329	2.2458e-100	2.19265e-97	protein disulfide isomerase 2	PDI2	GO:0005737	cytoplasm	GO:0003756	protein disulfide isomerase activity	GO:0006457	protein folding	5.3.4.1 (Protein disulfide-isomerase)	5.3.4.1 (Protein disulfide-isomerase)
Tb927.7.3250	-1.0122	6.44154	120.553	4.78826e-28	3.42069e-26	expression site-associated gene 6 (ESAG6) protein, putative		GO:0005886	plasma membrane	GO:0004998	transferrin receptor activity	null	null	null	null

## Sheet: Verification by qRT
				RNAseq		qRT-PCR
	GeneID	Gene Name or Symbol	Product description	LogFC1	FDR2	LogFC1	p-Value3
	Tb927.7.5940	PAD2	Protein Associated with Differentiation 2	1.20703	1.48902e-76	1.47803	0.0104527
	Tb927.9.5900	GDH	glutamate dehydrogenase	1.18692	1.31122e-82	1.727	0.0084559
	Tb927.6.1520	AQP1	Aquaglyceroporin 1	1.5082	9.75773e-92	2.01153	8.99758e-05
	Tb927.6.3480	DRBD5	RNA-binding protein, putative	1.34266	9.74191e-39	1.57071	0.00170728
	Tb927.2.3880	HNRNP H/F	heterogeneous nuclear ribonucleoproteins F/H homologue	1.08276	3.849e-19	1.37757	0.00616106
	Tb927.10.8230	PDI2	protein disulfide isomerase 2	-1.10896	2.19265e-97	-0.818517	0.0552977
	Tb927.1.20	ESAG3	expression site-associated gene 3 (ESAG3), pseudogene	-2.45547	3.5065e-209	-1.65967	0.00187459
	Tb927.6.510	GPEET	GPEET procyclin	0.939564	4.72599e-14	1.39823	0.0184932
	Tb927.10.10260	EP1	EP1 procyclin	0.858427	1.20389e-47	0.35*	0.210818
	Tb927.7.210	RPODH	Proline dehydrogenase, mitochondrial	0.568082	9.69514e-24	0.292169	0.119899
	Tb927.10.14140	PYK1	pyruvate kinase 1	-0.496177	3.41057e-18	-0.912757	0.00507269
	Tb927.10.3990	DHH1	DHH1	-0.325381	3.63434e-07	-0.322558	0.0183713
	Tb927.10.2890	ENO	enolase	-0.236308	2.08391e-05	-0.462522	0.0503429
		Significantly upregualted
		Significantly downregualted
		Unregualted
	1LogFC, the log2-fold change value of transcripts from SS in very low glucose media compared to that of SS in glucose rich media
	2FDR, false discovery rate, calculated using the Benjamini-Hochberg method on p-values generated by likelihood ratio
	3p-value, calculated using two-sided Student’s t-test
	*EP1 primer recognize all EP procyclin genes
