# Supplementary material for: Glucose Signaling Is Important for Nutrient Adaptation during Differentiation of Pleomorphic African Trypanosomes
Source: mSphere. 2018 Oct 31;3(5):e00366-18. doi: 10.1128/mSphere.00366-18 (PMC6211221; doi:10.1128/mSphere.00366-18)
Supplement: TABLE S4 [file sph006182679st4.xlsx]

## Sheet: Legend
S4 Table. A list of genes used in comparative gene expression analysis of essential metabolic pathways.
		Significantly upregualted (|FC| >= 2, p-value < 0.05)
		Significantly downregualted (|FC| >= 2, p-value < 0.05)
		Less upregualted (|FC| < 2, p-value < 0.05)
		Less downregualted (|FC| < 2, p-value < 0.05)
		Upregualted, not sure whether significant (|FC| >= 2)
		Downregualted, not sure whether significant (|FC| <= 2)
	1LogFC(Qiu), the log2-fold change value of transcripts of pleomorphic strain Antat 1.1 PF (incubated in very low glucose media SDM79θ) differentiated from very low glucose media compared to that of pleomorphic strain Antat 1.1 LS
	2FDR, false discovery rate, calculated using the Benjamini-Hochberg method on p-values generated by likelihood ratio
	3LogFC(Kabani), the log2-fold change value of transcripts of pleomorphic strain Antat 1.1 PF (incubated in glucose rich media SDM79) differentiated from 48 hours of treatment in 6 mM cis-aconitate compared to that of pleomorphic strain Antat 1.1 LS, adapted from (Kabani et al., BMC genomics, 2009)
	4Adj. p-value(Kabani), adapted from (Kabani et al., BMC genomics, 2009)
	5LogFC(Jensen_2009), the log2-fold change value of transcripts of log-phase-pleomorphic strain TREU927/4 PF (incubated in glucose rich media SDM79) differentiated from 6 mM cis-aconitate compared to that of lab-cultured pleomorphic strain TREU927/4 LS, adapted from (Jensen et al., BMC genomics, 2009)
	6Q-Value(Jensen_2009), adapted from (Jensen et al., BMC genomics, 2009)
	7LogFC(Siegel_2010), the log2-fold change value of transcripts of momomorphic strain Lister 427 PF (cultured in glucose rich media SDM79) compared to that of monomorphic strain Lister 427 BF, adapted from (Siegel et al., Nucleic Acid Research, 2010)
	8p-Value(Siegel_2010), adapted from (Siegel et al., Nucleic Acid Research, 2010)
	9LogFC(Wurst_2012), the log2-fold change value of transcripts of monomorphic strain Lister 427 BF with inducible RBP10 RNAi compared to that of wild-type monomorphic strain Lister 427 BF, adapted from (Wurst et al., Molecular Microbiology, 2012)
	10p-Value(Wurst_2012), adapted from (Wurst et al., Molecular Microbiology, 2012)
	11LogFC(Mugo_2017), the log2-fold change value of transcripts of monomorphic strain Lister 427 BF with RBP10 RNAi induced for 15 hours compared to that of wild-type monomorphic strain Lister 427 BF, adapted from (Mugo et al., PLOS pathogens, 2017)
	12Adj. p-value(Mugo_2017), adapted from (Mugo et al., PLOS pathogens, 2017)
	13LogFC(Queiroz_2009), the log2-fold change value of transcripts of low-density-pleomorphic strain Antat 1.1 PF (incubated in low glucose media MEM-Pros) differentiated from 72 hours of treatment in 6 mM cis-aconitate compared to that of pleomorphic strain Antat 1.1 LS, adapted from (Queiroz et al., BMC genomics, 2009)
	14p-Value(Queiroz_2009), adapted from (Queiroz et al., BMC genomics, 2009)
	15LogFC(Nilsson_2010), the log2-fold change value of transcripts of pleomorphic strain Antat 1.1 late PF (cultured in high glucose media SDM79) compared to that of pleomorphic strain Antat 1.1 LS, adapted from (Nilsson et al., PLOS pathogens, 2010)
	16p-Value(Nilsson_2010), adapted from (Nilsson et al., PLOS pathogens, 2010)
	17LogFC(Jensen_2014), the log2-fold change value of transcripts of log-phase-pleomorphic strain TREU927 PF (cultured in glucose rich media SDM79) compared to that of pleomorphic strain TREU927LS, adapted from (Jensen et al., BMC genomics, 2014)
	18p-Value(Jensen_2014), adapted from (Jensen et al., BMC genomics, 2014)
	19LogFC(Vasquez_2014), the log2-fold change value of transcripts of monomorphic strain Lister 427 PF (cultured in glucose rich media SDM79) compared to that of monomorphic strain Lister 427 BF, adapted from (Vasquez et al., Nucleic Acid Research, 2014)
	20p-Value(Vasquez_2014), adapted from (Vasquez et al., Nucleic Acid Research, 2014)
	21LogFC(Naguleswaran_2018), the log2-fold change value of transcripts of pleomorphic strain Antat 1.1 early PF (cultured in high glucose media SDM79 supplemented with glycerol) compared to that of pleomorphic strain Antat 1.1 LS, adapted from (Vasquez et al., Nucleic Acid Research, 2014)
	22p-Value(Naguleswaran_2018), adapted from (Vasquez et al., Nucleic Acid Research, 2014)

## Sheet: Metabolic pathway analysis
	Gene ID	Gene name	Annotation	Reaction	LogFC(Qiu)1	FDR(Qiu)2	LogFC(Kabani_2009)3	Adj. p-value(Kabani_2009)4	LogFC(Jensen_2009)5	Q-Value(Jensen_2009)6	LogFC(Siegel_2010)7	p-Value(Siegel_2010)8	LogFC(Wurst_2012)9	p-Value(Wurst_2012)10	LogFC(Mugo_2017)11	Adj. p-value(Mugo_2017)12	LogFC(Queiroz_2009)13	p-Value(Queiroz_2009)14	LogFC(Nilsson(LSvsPF)_2010)15	p-Value(Nilsson(LSvsPF)_2010)16	LogFC(Jensen_2014)17	p-Value(Jensen_2014)18	LogFC(Vasquez_2014)19	p-Value(Vasquez_2014)20	LogFC(Naguleswaran_2018)21	p-Value(Naguleswaran_2018)22
Glycolysis	Tb927.10.2010	HK1	Hexokinase 1	Glucose -> G-6-P	1.5974	1.71e-87	0.678742	0.460009	-3.74	0	N/A	N/A	-1.35	0.03	N/A	N/A	1.5	N/A	N/A	N/A	-2.53988	N/A	-2.49559	N/A	1.42628	NA
	Tb927.10.2020	HK2	Hexokinase 2	Glucose -> G-6-P	1.30179	6.28e-47	-0.0796868	0.954053	0.46	0.7	-1.88	1	-0.45	0.05	-1.535	3.88378e-27	1.6	N/A	N/A	N/A	-2.33033	N/A	-1.98021	N/A	1.43861	NA
	Tb927.3.3270	PFK	ATP-dependent phosphofructokinase	F-6-P -> FBP	-2.0906	6.8e-129	-0.657735	0.55985	-1.45	0.1	-2.36	1	-1.02	0.08	-1.422	4.13671e-28	-6.2	N/A	N/A	N/A	-1.89615	N/A	-1.45778	N/A	-1.03278	NA
	Tb927.10.7090	AOX	Alternative oxidase, mitochondrial	Gly-3-P -> DHAP	-3.0526	2.19e-161	0.073464	0.983468	-2.38	0	-2.31	1	0.33	0.05	0.048	0.968124	-2.6	N/A	0.0389105	N/A	-3.81414	N/A	-4.21466	N/A	-1.01766	NA
	Tb927.10.14140	PYK1	pyruvate kinase 1	PEP -> Pyruvate	-2.75871	0	-1.49152	0.11022	-1.8	0	-2.06	1	-2.07	0.01	-1.853	4.96843e-54	-12.3	N/A	N/A	N/A	-2.5735	N/A	-2.93697	N/A	-2.44723	NA
Gluconeogenesis	Tb927.9.8720	FBPase	Fructose-1,6-bisphosphatase	FBP -> F-6-P	-0.833991	3.01e-39	-0.936611	0.261586	-1.17	0.2	0.28	0.08	-0.04	0.68	-0.065	0.932646	-2.6	N/A	1	N/A	-1.23475	N/A	-1.90779	N/A	-1.26631	NA
	Tb927.2.4210	PEPCK	Phosphoenolpyruvate carboxykinase [ATP], glycosomal	Oxac -> PEP	3.5374	0	0.890518	0.386605	1.5	0	1.84	0	-0.41	0.63	0.051	0.958481	5.4	N/A	6.8	N/A	2.23466	N/A	2.77022	N/A	3.93444	NA
Pentose Phosphate Pathway	Tb927.10.2490	G6PD	Glucose-6-phosphate 1-dehydrogenase	G-6-P -> 6-phosphoglucono-1,5-lactone	0.479622	1e-17	0.0471979	0.981574	0.46	0.6	-0.19	0.81	-0.07	0.48	-0.119	0.866134	1.7	N/A	N/A	N/A	-0.0377668	N/A	-1.20932	N/A	0.407885	NA
	Tb927.11.6330	6PGL	6-phosphogluconolactonase	6-phosphoglucono-1,5-lactone -> 6-phosphogluconate	-0.129809	0.198866	1.01729	0.262313	0.58	6.4	-0.51	0.86	0.04	0.48	0.168	0.868925	-1.5	N/A	1.6	N/A	0.701913	N/A	0.00381184	N/A	-0.481999	NA
	Tb927.9.12110	gnD	6-phosphogluconate dehydrogenase, decarboxylating	6-phosphogluconate -> ribulose 5-phosphate	0.14734	0.023854	-0.426032	0.849623	-0.04	26.8	-0.19	0.86	-1.02	0.07	-0.372	0.185846	-1.6	N/A	N/A	N/A	-0.0462464	N/A	-0.387284	N/A	-0.11628	NA
	Tb927.10.12210	null	ribulose-5-phosphate 3-epimerase, putative, ciliary cytoplasm, nucleoplasm	ribulose 5-phosphate -> xylulose 5-phosphate	1.74701	7.07e-146	1.08364	0.200577	0.61	0.2	0.76	0.04	0.59	0.06	0.523	0.0391265	2.5	N/A	0.625	N/A	1.70601	N/A	1.5133	N/A	0.544304	NA
	Tb927.11.8970	null	ribose 5-phosphate isomerase, putative, glycosome, mitochondrion	ribulose 5-phosphate -> ribose 5-phosphate	0.613223	6.03e-25	-0.115104	0.944402	0.32	0.2	-0.14	0.73	-0.64	0.05	0.031	0.979336	1	N/A	0.588235	N/A	0.551179	N/A	-0.578978	N/A	0.557925	NA
	Tb927.8.6170	TK	transketolase, putative	xylulose 5-phosphate + ribose 5-phosphate -> glyceraldehyde 3-phosphate + sedoheptulose 7-phosphate; erythrose 4-phosphate -> glyceraldehyde 3-phosphate	3.17987	0	-0.274598	0.857179	2.13	0.2	2.16	0	1.24	0.05	0.967	2.53813e-06	6.8	N/A	0.434783	N/A	2.2717	N/A	1.99621	N/A	3.14568	NA
	Tb927.8.5600	null	transaldolase, putative	glyceraldehyde 3-phosphate + sedoheptulose 7-phosphate -> erythrose 4-phosphate + fructose 6-phosphate	0.240394	5.77e-05	0.0390894	0.983345	0.27	0.3	0.53	0.03	0.13	0.35	0.326	0.268815	-1.2	N/A	4.1	N/A	0.379255	N/A	-0.351111	N/A	0.324496	NA
Succinate and Acetate/Acetyl CoA metabolism	Tb927.3.4500	FHc	Fumarate hydratase class I, cytosolic	Malate -> Fumarate	3.69845	2.89043e-31	-0.044713	0.982674	1.76	0.2	2.07	0	0.19	0.64	0.326	0.496012	5.7	N/A	N/A	N/A	1.44669	N/A	0.77271	N/A	4.69476	NA
	Tb927.5.930	FRDg	NADH-dependent fumarate reductase	Fumarate -> Succinate	2.13342	1.3e-101	0.0787441	0.96959	1.98	0.2	N/A	N/A	0.55	0.44	N/A	N/A	4	N/A	13.2	N/A	1.29353	N/A	1.01319	N/A	2.94972	NA
	Tb927.10.3650	FRDm1	NADH-dependent fumarate reductase, glycosome, mitochondrion	Fumarate -> Succinate	0.18579	0.00203176	-0.420416	0.699652	0.59	0.7	0.04	0.42	0	0.25	-0.085	0.883814	1.3	N/A	2.7	N/A	-0.0439863	N/A	1.05887	N/A	2.2341	NA
	Tb927.5.940	null	NADH-dependent fumarate reductase, putative, ciliary basal body, cytosolic	Fumarate -> Succinate	-0.161006	0.023747	-0.177611	0.914748	-0.16	21.9	N/A	N/A	0.04	0.54	N/A	N/A	1.5	N/A	7.9	N/A	0.442828	N/A	0.0847617	N/A	0.732982	NA
	Tb927.11.5440	MEc	malic enzyme, ciliary cytoplasm, cytosol	Malate -> Pyruvate	2.13739	1.03e-186	0.0811464	0.961284	1.33	0	N/A	N/A	0.07	0.44	N/A	N/A	3.2	N/A	9.6	N/A	0.732869	N/A	0.93955	N/A	2.84929	NA
	Tb927.10.15410	gMDH	glycosomal malate dehydrogenase	Malate -> Oxac	5.23285	0	2.13614	0.0134928	2.7	0	2.81	0	0.27	0.44	-0.069	0.962988	21.2	N/A	37.2	N/A	3.57227	N/A	3.3569	N/A	5.92623	NA
	Tb927.10.2560	mMDH	mitochondrial malate dehydrogenase	Malate -> Oxac	3.50757	0	1.78236	0.0338457	2.53	0	3.38	0	0.98	0.01	0.868	2.36966e-06	8	N/A	2.8	N/A	2.78087	N/A	2.48449	N/A	3.59904	NA
	Tb927.11.11250	cMDH	cytosolic malate dehydrogenase	Malate -> Oxac	-0.422819	1.2e-11	0.0491249	0.981266	-0.21	9.4	-0.68	0.98	-0.89	0.04	-0.096	0.867555	-1.4	N/A	2.1	N/A	0.272076	N/A	-0.186862	N/A	0.460088	NA
	Tb927.10.2550	null	malate dehydrogenase-related, putative	Malate -> Oxac	0.324019	0.000880442	0.0958384	0.96599	0.81	0	0.48	0.12	0.4	0.51	0.197	0.702495	1.2	N/A	1.1	N/A	1.15347	N/A	0.180559	N/A	-0.442254	NA
	Tb927.10.12700	PDH E1α	Pyruvate dehydrogenase E1 alpha subunit, putative, cytoplasm, mitochondrion	Pyruvate -> Acetyl-CoA	1.43547	4.39e-158	0.88769	0.36717	0.6	0.2	0.58	0.01	0.64	0.02	0.57	0.00266272	2.1	N/A	1.2	N/A	0.399558	N/A	0.456397	N/A	1.09941	NA
	Tb927.3.1790	PDH E1β	Pyruvate dehydrogenase E1 beta subunit, mitochondrial inner membrane	Pyruvate -> Acetyl-CoA	1.76588	7.75e-199	0.360373	0.798097	0.75	0.2	1.09	0	0.51	0.12	0.768	2.87438e-05	2.5	N/A	1.6	N/A	1.17078	N/A	1.24231	N/A	1.91536	NA
	Tb927.10.7570	putative	Dihydrolipoamide acetyltransferase E2 subunit, putative, kinetoplast	Pyruvate -> Acetyl-CoA	1.53612	4.79e-153	-0.961244	0.286842	0.53	0	0.78	0.01	1.01	0.02	0.552	0.0572745	2.2	N/A	2.3	N/A	0.959382	N/A	0.186255	N/A	1.39265	NA
	Tb927.10.2350	PDH E3?	Pyruvate dehydrogenase complex E3 binding protein, putative, mitochondrion	Pyruvate -> Acetyl-CoA	1.48668	2.11e-110	0.12494	0.940049	1.07	0.2	0.41	0.1	1.01	0	0.876	1.13297e-05	3.4	N/A	0.30303	N/A	0.665599	N/A	-0.213372	N/A	1.38335	NA
	Tb927.3.4390	GCVL-1	Dihydrolipoamide dehydrogenase	Pyruvate -> Acetyl-CoA	0.898488	1.27e-28	0.840343	0.360055	0.45	1.3	0.18	0.25	-0.2	0.65	-0.029	0.980503	1.3	N/A	0.714286	N/A	0.805285	N/A	-0.212756	N/A	0.410909	NA
	Tb927.11.16730	GCVL-2	Dihydrolipoamide dehydrogenase	Pyruvate -> Acetyl-CoA	1.27384	6.88e-73	-1.10247	0.207598	1.59	0.2	0.74	0	0.81	0.05	0.663	0.000286424	1.8	N/A	1.7	N/A	0.888485	N/A	0.80701	N/A	1.44166	NA
	Tb927.4.5040	null	dihydrolipoamide dehydrogenase, putative	Pyruvate -> Acetyl-CoA	0.541911	2.8e-20	0.415415	0.764691	0.02	20.6	-0.53	0.94	-0.03	0.4	-0.107	0.893256	1.6	N/A	N/A	N/A	-1.66642	N/A	-0.198067	N/A	0.572516	NA
	Tb927.8.7380	null	Dihydrolipoamide dehydrogenase, point mutation, cytoplasm, mitochondrion	Pyruvate -> Acetyl-CoA	-0.00979122	0.922993	0.532951	0.702268	0.03	20.6	0.38	0.07	0.19	0.56	0	0.99971	1.3	N/A	1.1	N/A	-0.18333	N/A	-0.552949	N/A	0.195356	NA
	Tb927.2.4210	PEPCK	Phosphoenolpyruvate carboxykinase [ATP], glycosomal	Oxac -> PEP	3.5374	0	0.890518	0.386605	1.5	0	1.84	0	-0.41	0.63	0.051	0.958481	5.4	N/A	6.8	N/A	2.23466	N/A	2.77022	N/A	3.93444	NA
Proline metabolism	Tb927.7.210	PRODH	Proline dehydrogenase, mitochondrial	Proline -> γSAG	2.65355	5.36836e-32	0.142621	0.924181	1.26	0.2	0.62	0.01	1.16	0	0.868	8.08338e-13	2.4	N/A	2.9	N/A	2.06231	N/A	0.411262	N/A	1.08604	NA
	Tb927.7.2440	P5CDH	pyrroline-5-carboxylate reductase, putative	Γsag -> GLU	0.531822	3.24e-11	0.337801	0.794441	0.14	6.4	-0.41	0.94	0.11	0.62	-0.149	0.7898	1.6	N/A	N/A	N/A	0.949388	N/A	-0.0342356	N/A	0.159025	NA
	Tb927.9.5900	GDH	glutamate dehydrogenase	GLU -> 2Ket	2.85695	5.38e-138	0.310781	0.831407	1.86	0	2.16	0	1.36	0	0.922	6.16093e-11	5.2	N/A	0.714286	N/A	1.3031	N/A	2.33359	N/A	3.18647	NA
	Tb927.1.3950	ALAT	Alanine aminotransferase	GLU -> 2Ket	0.0135309	0.894768	0.291964	0.877983	-0.52	6.4	-0.23	0.87	-0.23	0.12	-0.17	0.68708	-1.3	N/A	1.7	N/A	-1.13258	N/A	-1.03012	N/A	0.360055	NA
	Tb927.11.1450	null	2-oxoglutarate dehydrogenase E1 component, putative, putative, cytoplasm, mitochondrion	2Ket -> SucCoA	0.805499	8.47e-16	0.764568	0.437211	1.68	1	0.89	0	0.6	0.1	1.057	4.16521e-11	1.5	N/A	2.3	N/A	0.322632	N/A	0.620342	N/A	1.45546	NA
	Tb927.11.9980	null	2-oxoglutarate dehydrogenase E1 component, putative, ciliary basal body, ciliary cytoplasm, mitochondrion	2Ket -> SucCoA	1.41236	2.11e-40	0.401684	0.735246	0.88	0.2	1.33	0	1.4	0.01	0.79	8.72604e-08	3.2	N/A	0.833333	N/A	0.609723	N/A	-0.97523	N/A	1.86226	NA
	Tb927.11.11680	null	2-oxoglutarate dehydrogenase E2 component, putative, ciliary basal body, mitochondrion	2Ket -> SucCoA	1.55905	2.48e-102	0.281003	0.817082	1.39	0.2	1.28	0	0.48	0.04	0.879	1.47058e-06	3.3	N/A	0.909091	N/A	0.537572	N/A	0.262482	N/A	1.39442	NA
	Tb927.3.2230	null	Succinyl-CoA synthetase alpha subunit, putative, mitochondrion	SucCoA -> Succinate	1.35237	2.82e-126	1.02106	0.135873	1.15	0.2	1.04	0	1.36	0.07	0.991	2.61957e-09	2.8	N/A	N/A	N/A	0.986052	N/A	1.35732	N/A	1.22911	NA
	Tb927.10.7410	null	Succinyl-CoA ligase [GDP-forming] beta-chain, putative	SucCoA -> Succinate	1.17276	8.84e-98	0.311645	0.860991	0.86	0.2	0.99	0	0.84	0.12	1.295	8.74049e-23	2.1	N/A	0.769231	N/A	0.868689	N/A	0.440695	N/A	1.54948	NA
	Tb927.8.6580	SDH1	Succinate dehydrogenase [ubiquinone] flavoprotein subunit (complex II), mitochondrial	Succinate -> Fumarate	2.28038	1.36e-179	0.65405	0.449977	1.45	0.2	1.24	0	1.17	0.66	0.271	0.420005	2.4	N/A	2.3	N/A	-0.0269334	N/A	0.904112	N/A	2.53404	NA
	Tb927.6.4130	SDH3	succinate dehydrogenase subunit 3 (complex II)	Succinate -> Fumarate	1.65903	2.99e-122	-0.0676673	0.970455	1.36	0.3	1.08	0.02	0.33	0.64	0.443	0.251921	2	N/A	2.5	N/A	1.48217	N/A	-0.44129	N/A	1.06128	NA
	Tb927.8.5640	SDH6	Succinate dehydrogenase subunit 6 (complex II)	Succinate -> Fumarate	2.02541	2.48e-232	0.648693	0.435079	0.96	0.2	0.86	0.01	0.4	0.03	0.304	0.465497	1.8	N/A	2.9	N/A	1.10227	N/A	-0.156976	N/A	1.58031	NA
	Tb927.6.2490	SDH7	succinate dehydrogenase subunit 7 (complex II)	Succinate -> Fumarate	2.07002	9.13e-182	0.23036	0.890773	1.02	0.7	0.22	0.31	-0.01	0.4	0.228	0.72316	1.4	N/A	N/A	N/A	0.815076	N/A	-0.571603	N/A	1.02945	NA
	Tb927.7.3590	null	Succinate dehydrogenase subunit (complex II)	Succinate -> Fumarate	1.75798	6.97e-167	-0.0665875	0.971837	0.55	0.2	0.67	0.07	0.02	0.67	-0.241	0.767184	1	N/A	0.833333	N/A	1.45293	N/A	0.267994	N/A	1.113	NA
	Tb927.9.5960	SDH2c	succinate dehydrogenase iron-sulfur subunit, putative (complex II) cytoplasm, mitochondrion	Succinate -> Fumarate	2.14813	5.97e-128	0.608542	0.61613	0.67	0.2	1.23	0.02	0.22	0.22	0.3	0.600725	1.9	N/A	7.3	N/A	1.56166	N/A	0.303722	N/A	1.90204	NA
	Tb927.6.2510	SDHAF2	Succinate dehydrogenase assembly factor 2, mitochondrial	Succinate -> Fumarate	1.38174	1.44e-61	1.30755	0.21331	0.94	0.2	-0.28	0.77	-0.09	0.58	-0.272	0.614936	1.3	N/A	0.416667	N/A	0.546508	N/A	-1.43708	N/A	0.670302	NA
	Tb927.10.3650	FRDm1	NADH-dependent fumarate reductase	Fumarate -> Succinate	0.18579	0.00203176	-0.420416	0.699652	0.59	0.7	0.04	0.42	0	0.25	-0.085	0.883814	1.3	N/A	2.7	N/A	-0.0439863	N/A	1.05887	N/A	2.2341	NA
	Tb927.11.5050	FHm	Fumarate hydratase, class I	Fumarate -> Malate	1.42773	6.5e-126	0.176301	0.923539	0.63	0.2	0.23	0.14	0.73	0.05	0.868	2.22788e-06	1.1	N/A	0.4	N/A	0.442653	N/A	0.3875	N/A	0.392602	NA
	Tb927.11.5450	MEm	malic enzyme, mitochondrion	Malate -> Pyruvate	0.769183	3.81e-39	-0.0949132	0.972221	0.21	1	N/A	N/A	0.13	0.66	N/A	N/A	1	N/A	12.1	N/A	0.153591	N/A	-0.502294	N/A	1.40456	NA
	Tb927.1.3950	ALAT	Alanine aminotransferase	Pyruvate -> Alanine	0.0135309	0.894768	0.291964	0.877983	-0.52	6.4	-0.23	0.87	-0.23	0.12	-0.17	0.68708	-1.3	N/A	1.7	N/A	-1.13258	N/A	-1.03012	N/A	0.360055	NA
	Tb927.10.12700	PDH E1α	Pyruvate dehydrogenase E1 alpha subunit, putative, cytoplasm, mitochondrion	Pyruvate -> Acetyl-CoA	1.43547	4.39e-158	0.88769	0.36717	0.6	0.2	0.58	0.01	0.64	0.02	0.57	0.00266272	2.1	N/A	1.2	N/A	0.399558	N/A	0.456397	N/A	1.09941	NA
	Tb927.3.1790	PDH E1β	Pyruvate dehydrogenase E1 beta subunit, mitochondrial inner membrane	Pyruvate -> Acetyl-CoA	1.76588	7.75e-199	0.360373	0.798097	0.75	0.2	1.09	0	0.51	0.12	0.768	2.87438e-05	2.5	N/A	1.6	N/A	1.17078	N/A	1.24231	N/A	1.91536	NA
	Tb927.10.7570	putative	Dihydrolipoamide acetyltransferase E2 subunit, putative, kinetoplast	Pyruvate -> Acetyl-CoA	1.53612	4.79e-153	-0.961244	0.286842	0.53	0	0.78	0.01	1.01	0.02	0.552	0.0572745	2.2	N/A	2.3	N/A	0.959382	N/A	0.186255	N/A	1.39265	NA
	Tb927.10.2350	PDH E3?	Pyruvate dehydrogenase complex E3 binding protein, putative, mitochondrion	Pyruvate -> Acetyl-CoA	1.48668	2.11e-110	0.12494	0.940049	1.07	0.2	0.41	0.1	1.01	0	0.876	1.13297e-05	3.4	N/A	0.30303	N/A	0.665599	N/A	-0.213372	N/A	1.38335	NA
	Tb927.3.4390	GCVL-1	Dihydrolipoamide dehydrogenase	Pyruvate -> Acetyl-CoA	0.898488	1.27e-28	0.840343	0.360055	0.45	1.3	0.18	0.25	-0.2	0.65	-0.029	0.980503	1.3	N/A	0.714286	N/A	0.805285	N/A	-0.212756	N/A	0.410909	NA
	Tb927.11.16730	GCVL-2	Dihydrolipoamide dehydrogenase	Pyruvate -> Acetyl-CoA	1.27384	6.88e-73	-1.10247	0.207598	1.59	0.2	0.74	0	0.81	0.05	0.663	0.000286424	1.8	N/A	1.7	N/A	0.888485	N/A	0.80701	N/A	1.44166	NA
	Tb927.4.5040	null	dihydrolipoamide dehydrogenase, putative	Pyruvate -> Acetyl-CoA	0.541911	2.8e-20	0.415415	0.764691	0.02	20.6	-0.53	0.94	-0.03	0.4	-0.107	0.893256	1.6	N/A	N/A	N/A	-1.66642	N/A	-0.198067	N/A	0.572516	NA
	Tb927.8.7380	null	Dihydrolipoamide dehydrogenase, point mutation, cytoplasm, mitochondrion	Pyruvate -> Acetyl-CoA	-0.00979122	0.922993	0.532951	0.702268	0.03	20.6	0.38	0.07	0.19	0.56	0	0.99971	1.3	N/A	1.1	N/A	-0.18333	N/A	-0.552949	N/A	0.195356	NA
	Tb927.11.2690	ASCT	Succinyl-CoA:3-ketoacid coenzyme A transferase, mitochondrial	Acetyl-CoA +Succinate -> ACETATE + SucCoA	1.23949	6.87e-26	0.919738	0.284016	0.87	0.2	0.18	0.15	0.39	0.07	0.969	4.73832e-12	1.7	N/A	1.3	N/A	-0.35031	N/A	0.731289	N/A	1.50456	NA
	Tb927.3.4260	ACH	Acyl-coenzyme A thioesterase, putative	Acetyl-CoA -> ACETATE	0.895463	1.03e-48	0.240098	0.887694	0.5	0.7	0.28	0.13	0.23	0.28	0.074	0.927804	1.2	N/A	0.384615	N/A	0.159065	N/A	-0.812901	N/A	0.647695	NA
Threonine metabolism	Tb927.6.2790	null	L-threonine 3-dehydrogenase, putative	Threonine -> AOB	2.55044	0	0.647457	0.437108	0.44	1	0.88	0	0.36	0.16	0.434	0.0442476	3.6	N/A	13.8	N/A	0.944118	N/A	1.35955	N/A	2.53833	NA
	Tb927.8.6060	null	glycine acetyltransferase, putative	AOB -> Acetyl-CoA	2.10685	2.7e-302	0.88122	0.295023	-0.09	26.8	1.58	0	-0.02	0.63	0.475	0.0596127	1.8	N/A	9	N/A	0.563968	N/A	1.06375	N/A	1.78091	NA
Electron Transport Chain	Tb927.8.6580	SDH1	Succinate dehydrogenase [ubiquinone] flavoprotein subunit (complex II), mitochondrial	Succinate -> Fumarate	2.28038	1.36e-179	0.65405	0.449977	1.45	0.2	1.24	0	1.17	0.66	0.271	0.420005	2.4	N/A	2.3	N/A	-0.0269334	N/A	0.904112	N/A	2.53404	NA
	Tb927.6.4130	SDH3	succinate dehydrogenase subunit 3 (complex II)	Succinate -> Fumarate	1.65903	2.99e-122	-0.0676673	0.970455	1.36	0.3	1.08	0.02	0.33	0.64	0.443	0.251921	2	N/A	2.5	N/A	1.48217	N/A	-0.44129	N/A	1.06128	NA
	Tb927.8.5640	SDH6	Succinate dehydrogenase subunit 6 (complex II)	Succinate -> Fumarate	2.02541	2.48e-232	0.648693	0.435079	0.96	0.2	0.86	0.01	0.4	0.03	0.304	0.465497	1.8	N/A	2.9	N/A	1.10227	N/A	-0.156976	N/A	1.58031	NA
	Tb927.6.2490	SDH7	succinate dehydrogenase subunit 7 (complex II)	Succinate -> Fumarate	2.07002	9.13e-182	0.23036	0.890773	1.02	0.7	0.22	0.31	-0.01	0.4	0.228	0.72316	1.4	N/A	N/A	N/A	0.815076	N/A	-0.571603	N/A	1.02945	NA
	Tb927.7.3590	null	Succinate dehydrogenase subunit (complex II)	Succinate -> Fumarate	1.75798	6.97e-167	-0.0665875	0.971837	0.55	0.2	0.67	0.07	0.02	0.67	-0.241	0.767184	1	N/A	0.833333	N/A	1.45293	N/A	0.267994	N/A	1.113	NA
	Tb927.9.5960	SDH2c	succinate dehydrogenase iron-sulfur subunit, putative (complex II) cytoplasm, mitochondrion	Succinate -> Fumarate	2.14813	5.97e-128	0.608542	0.61613	0.67	0.2	1.23	0.02	0.22	0.22	0.3	0.600725	1.9	N/A	7.3	N/A	1.56166	N/A	0.303722	N/A	1.90204	NA
	Tb927.6.2510	SDHAF2	Succinate dehydrogenase assembly factor 2, mitochondrial	Succinate -> Fumarate	1.38174	1.44e-61	1.30755	0.21331	0.94	0.2	-0.28	0.77	-0.09	0.58	-0.272	0.614936	1.3	N/A	0.416667	N/A	0.546508	N/A	-1.43708	N/A	0.670302	NA
	Tb927.11.1320	NDHK	NADH dehydrogenase [ubiquinone] iron-sulfur protein 7, mitochondrial	NADH -> NAD+	1.16294	5.52e-53	0.996438	0.212766	0.26	2.6	0.23	0.23	0.57	0.32	0.319	0.526823	1.1	N/A	0.769231	N/A	1.04598	N/A	-0.34604	N/A	0.115642	NA
	Tb927.7.6350	NDUFV2	NADH-ubiquinone oxidoreductase, mitochondrial, putative	NADH -> NAD+	0.693612	7.83e-23	0.138291	0.944568	0.24	6.4	0.38	0.12	-0.24	0.64	0.293	0.501924	1.5	N/A	0.555556	N/A	1.40958	N/A	0.524785	N/A	-0.0106053	NA
	Tb927.5.450	NUBM	NADH-ubiquinone oxidoreductase, mitochondrial, putative	NADH -> NAD+	1.37729	1.15e-119	-0.0335674	0.983468	0.27	1	1.29	0.01	0.77	0.08	0.202	0.575088	2.1	N/A	N/A	N/A	0.407259	N/A	0.317288	N/A	0.478515	NA
	Tb927.9.15380	NDUFA9	NADH-ubiquinone oxidoreductase complex I subunit, putative	NADH -> NAD+	0.999098	2.22e-83	0.725689	0.672656	0.32	3.5	0.51	0.07	0.48	0.14	0.264	0.457368	1.4	N/A	N/A	N/A	0.383008	N/A	-0.219281	N/A	0.156324	NA
	Tb927.8.7430	null	ubiquinol-cytochrome c reductase, putative (complex III)	Ubiquinol + Oxidized c cytochrome -> Ubiquinone + Reduced c cytochrome	2.48058	1.62e-71	0	0	N/A	N/A	N/A	N/A	N/A	N/A	N/A	N/A	N/A	N/A	2.8	N/A	3.35698	N/A	1.18725	N/A	1.99637	NA
	Tb927.9.14160	RISP	rieske iron-sulfur protein, mitochondrial precursor (complex III)	Ubiquinol + Oxidized c cytochrome -> Ubiquinone + Reduced c cytochrome	2.42276	0	1.33946	0.142554	1.31	0.2	1.86	0	0.32	0.32	0.294	0.43909	2.5	N/A	0.909091	N/A	1.47984	N/A	0.314296	N/A	2.38691	NA
	Tb927.5.1060	null	mitochondrial processing peptidase, beta subunit, putative (complex III)	Ubiquinol + Oxidized c cytochrome -> Ubiquinone + Reduced c cytochrome	3.34165	0	-0.451905	0.719422	2.44	0	2.33	0	1.03	0.01	0.649	0.0344978	6.3	N/A	6.8	N/A	3.14381	N/A	0.78218	N/A	3.1563	NA
	Tb927.4.4990	null	ubiquinol-cytochrome c reductase, putative (complex III)	Ubiquinol + Oxidized c cytochrome -> Ubiquinone + Reduced c cytochrome	2.34608	2.38e-93	0.313367	0.795757	1.01	0.2	0.31	0.22	0.31	0.16	0.587	0.0165033	3.4	N/A	1.1	N/A	2.95416	N/A	1.31803	N/A	2.26942	NA
	Tb927.8.1890	CYC1	cytochrome c1, heme protein, mitochondrial, putative		2.67459	0	0.563771	0.480631	1.74	0	1.83	0	-0.22	0.63	0.172	0.811266	2.7	N/A	4.3	N/A	2.65726	N/A	1.19362	N/A	2.26073	NA
	Tb927.1.4100	COXIV	cytochrome oxidase subunit IV (complex IV)	O2 -> H2O	3.10482	3.2e-220	0.164227	0.930138	2.04	0	2.31	0	1.03	0	0.643	0.0380669	5.9	N/A	2.7	N/A	2.15387	N/A	0.791342	N/A	3.1984	NA
	Tb927.9.3170	COXV	cytochrome oxidase subunit V (complex IV)	O2 -> H2O	3.8635	0	1.47643	0.0751155	1.82	0	1.2	0.01	-0.09	0.25	0.351	0.479532	2.9	N/A	33.2	N/A	3.90311	N/A	1.92885	N/A	2.7361	NA
	Tb927.10.280	COXVI	cytochrome oxidase subunit VI (complex IV)	O2 -> H2O	3.45897	0	0.908724	0.343994	1.51	0	1.21	0.01	0.41	0.63	0.02	0.988355	2.9	N/A	7.8	N/A	3.06752	N/A	0.358073	N/A	2.08198	NA
	Tb927.3.1410	COXVII	cytochrome oxidase subunit VII (complex IV)	O2 -> H2O	3.51372	0	0.554718	0.511586	1.68	0.2	1.3	0.01	-0.15	0.67	0.101	0.920564	2.9	N/A	1	N/A	3.50095	N/A	1.33047	N/A	1.4374	NA
	Tb927.4.4620	COXVIII	cytochrome oxidase subunit VIII (complex IV)	O2 -> H2O	4.26292	0	1.03902	0.243361	1.61	0.2	2.25	0	-0.18	0.56	-0.092	0.954683	3.2	N/A	15.8	N/A	3.55816	N/A	1.58791	N/A	2.99081	NA
	Tb927.10.8320	COXIX	cytochrome oxidase subunit IX, putative (complex IV)	O2 -> H2O	3.03366	1.3e-240	1.96735	0.0246272	1.23	0	1.46	0.01	0.99	0.03	0.441	0.188283	3.2	N/A	N/A	N/A	3.57563	N/A	1.12493	N/A	1.26543	NA
	Tb927.11.13140	COXX	cytochrome oxidase subunit X (complex IV)	O2 -> H2O	7.37163	2.93e-15	0.0725076	0.968169	N/A	N/A	N/A	N/A	1.15	0.06	N/A	N/A	3.3	N/A	1.2	N/A	3.67701	N/A	1.0234	N/A	2.52397	NA
	Tb927.5.1710	P18	ATP synthase F(0) complex subunit B, mitochondrial, putative	ADP -> ATP	2.43266	0	0.137051	0.935808	0.54	0.2	1.37	0	0.47	0.04	0.724	4.17917e-05	3.3	N/A	2.8	N/A	2.25847	N/A	-0.26425	N/A	2.06668	NA
	Tb927.7.7420	ATPF1A	ATP synthase F1, alpha subunit	ADP -> ATP	3.38867	1.9e-219	0	0	1.28	0	1.66	0	N/A	N/A	0.86	5.79416e-10	N/A	N/A	5.5	N/A	2.63325	N/A	0.940664	N/A	1.77418	NA
	Tb927.7.7430	ATPF1A	ATP synthase F1, alpha subunit	ADP -> ATP	2.64551	4.15e-260	-0.239224	0.876925	N/A	N/A	N/A	N/A	0.5	0.02	N/A	N/A	5.5	N/A	0.769231	N/A	2.58507	N/A	0.844371	N/A	1.79166	NA
	Tb927.3.1380	ATPB	ATP synthase subunit beta, mitochondrial	ADP -> ATP	2.87835	0	0.495137	0.722492	1.38	0	2.48	0	0.32	0.04	0.795	4.68631e-05	4.5	N/A	12.6	N/A	2.09672	N/A	1.20108	N/A	2.85127	NA
	Tb927.10.180	ATPF1G	ATP synthase F1 subunit gamma protein, putative	ADP -> ATP	2.41715	4.98e-252	1.29152	0.138936	1.7	0	1.1	0	-0.06	0.28	0.562	0.00480369	3.4	N/A	7.4	N/A	2.87279	N/A	0.600682	N/A	1.574	NA
	Tb927.6.4990	null	ATP synthase, mitochondrial ATP synthase delta chain, mitochondrial	ADP -> ATP	2.53942	2.1e-241	0.3138	0.825116	1.52	0	0.64	0.02	0.41	0.48	0.41	0.116071	2.2	N/A	5.1	N/A	2.14267	N/A	0.987178	N/A	1.38735	NA
