# Supplementary material for: Glucose Signaling Is Important for Nutrient Adaptation during Differentiation of Pleomorphic African Trypanosomes
Source: mSphere. 2018 Oct 31;3(5):e00366-18. doi: 10.1128/mSphere.00366-18 (PMC6211221; doi:10.1128/mSphere.00366-18)
Supplement: DATA SET S1 [file sph006182679sd1.xlsx]

## Sheet: Sheet1
S1 File. Data used to generate the comparison of RBP10 RNAi BF Mugo et al. (38) to either LS to PF or LS to SS from Qiu et al.

## Sheet: Mugo_vs_Morris-LS-SS
Morris LS vs SS		Mugo 2017 LS vs LS+RBP10_RNAi
logFC	FDR	logFC	FDR
-1.96908	0.000988367	-2.04586	6.19593e-32
-0.462542	1	-1.70768	7.32692e-30	Yes
-2.12049	0.332388	-2.81707	3.29302e-24	Yes
-0.566322	1	-2.35173	4.33511e-24	Yes
-0.0373863	1	2.00063	5.63111e-14	Yes
-0.168766	1	1.55334	1.41315e-12	Yes
0.585363	1	1.21819	1.98245e-12	Yes
-0.725124	0.963123	-1.71621	3.14219e-11	Yes
0.299476	1	1.79307	1.1158e-10	Yes
-1.00873	0.184075	-1.41808	3.58893e-10	Yes
-0.42372	1	-0.905006	4.53884e-09	Yes
-0.883946	0.633655	-1.41418	5.83847e-09	Yes
-1.88932	0.197076	-1.07024	5.83847e-09	Yes
-0.399351	1	-1.6856	6.94291e-09	Yes
-0.145439	1	1.08467	7.45307e-09	Yes
0.284554	1	-0.9136	1.17597e-08	Yes
-0.587043	1	-1.02231	1.53606e-08	Yes
-1.1445	0.658295	-1.80121	2.52157e-08	Yes
2.42162	0.541632	2.53933	2.57805e-08	Yes
0.403818	0.955098	1.20528	3.28634e-08	Yes
-0.40168	1	1.04511	3.58631e-08	Yes
-1.12081	0.865781	-1.95724	1.39312e-07	Yes
-0.132515	1	-0.997826	1.75416e-07	Yes
-2.72284	0.0346178	-1.37595	2.70777e-07
0.665901	0.993297	-1.18324	2.70777e-07	Yes
-2.75191	0.000162113	-1.22862	3.08815e-07
-0.162781	1	-0.822688	7.94872e-07	Yes
0.013721	1	-0.911578	1.02997e-06	Yes
-0.12643	1	-0.867771	1.67837e-06	Yes
0	1	1.15153	1.67837e-06	Yes
0.722172	0.885451	1.49898	1.76473e-06	Yes
-0.145682	1	1.0268	1.96724e-06	Yes
0.0855668	1	0.887993	2.06503e-06	Yes
-1.32637	0.442409	-1.28069	3.59287e-06	Yes
-0.514456	1	1.39419	3.81117e-06	Yes
-0.600817	0.951905	-1.15442	3.86904e-06	Yes
-0.409892	1	1.29349	4.02544e-06	Yes
-0.533852	0.896459	-0.774512	4.24397e-06	Yes
-0.482803	1	1.16889	4.50567e-06	Yes
0.119945	1	0.858426	4.88298e-06	Yes
-1.64196	0.0170503	-1.40908	6.28151e-06
-1.10755	0.229562	-2.06373	9.24569e-06	Yes
-0.0227137	1	-1.06273	1.04878e-05	Yes
0.100151	1	0.99665	1.04878e-05	Yes
-0.208681	1	-0.871855	1.04878e-05	Yes
-3.22176	0.011108	-1.88551	1.12822e-05
0.543689	1	0.947876	1.14071e-05	Yes
-0.811732	0.934644	0.86116	1.1632e-05	Yes
0.95109	0.874285	1.30595	1.2524e-05	Yes
-0.355246	1	1.31088	1.2524e-05	Yes
-3.25701	0.000403503	-2.56928	1.38424e-05
0.747164	1	-1.74137	1.63154e-05	Yes
0.641648	0.940107	-0.819106	1.78618e-05	Yes
0.359212	1	0.79996	1.85541e-05	Yes
-0.833833	0.994924	-0.714306	2.01384e-05	Yes
-1.47293	0.215305	-1.43596	2.35442e-05	Yes
0.516257	0.997292	0.857312	2.63582e-05	Yes
-1.45746	0.244195	-0.866494	2.76857e-05	Yes
0.859212	0.940107	0.80893	3.40152e-05	Yes
-3.52405	0.236209	-1.44913	3.53423e-05	Yes
-0.60588	0.997369	-0.917171	3.70602e-05	Yes
-1.75364	0.565186	-3.17056	3.77099e-05	Yes
-1.9648	0.379706	-2.12575	3.81171e-05	Yes
2.58648	0.308822	1.994	3.81171e-05	Yes
0.124701	1	0.693227	3.96781e-05	Yes
4.05822	0.00378516	1.124	3.96781e-05
3.0037	0.0983565	1.65071	4.4603e-05	Yes
0.393703	1	0.739995	4.5823e-05	Yes
-0.733558	1	-0.799658	4.5823e-05	Yes
0.121339	1	0.966637	4.83111e-05	Yes
0.433197	0.997369	0.940822	4.83111e-05	Yes
-0.6254	0.987749	-0.969035	4.83111e-05	Yes
0.0137826	1	0.743863	5.02906e-05	Yes
-0.0721629	1	1.0957	5.09072e-05	Yes
0.0118228	1	0.933476	6.46375e-05	Yes
0.755927	0.993297	0.915624	6.46375e-05	Yes
-3.37586	1.45591e-06	-1.63166	6.46375e-05
0.213026	1	1.20488	6.46375e-05	Yes
-1.25213	0.0137528	-1.25777	6.46375e-05
-0.635233	0.965976	-0.667843	6.49885e-05	Yes
-0.607325	1	0.994545	6.49885e-05	Yes
0.750129	0.94938	0.891381	6.84301e-05	Yes
-0.304789	1	-0.860754	8.17915e-05	Yes
-0.907877	0.256225	-1.23055	8.60589e-05	Yes
-1.39845	0.578773	-1.19967	8.65433e-05	Yes
0.301737	1	0.658792	8.93196e-05	Yes
-1.13229	0.758789	-1.75299	9.27949e-05	Yes
0.178644	1	0.7599	9.39071e-05	Yes
-0.59186	0.622502	-1.12203	9.69868e-05	Yes
-0.832482	0.738275	-0.697403	9.69868e-05	Yes
-0.115128	1	-1.15114	9.74281e-05	Yes
-1.34223	0.411864	-1.30511	9.86679e-05	Yes
-0.143998	1	0.856066	9.94441e-05	Yes
-1.68523	0.0460584	-1.27323	0.000102877
0.352548	1	0.997634	0.000120788	Yes
-1.54241	0.215206	-0.794618	0.000121568	Yes
1.05693	0.641298	0.754599	0.000122845	Yes
0.0625695	1	1.0864	0.000134924	Yes
0.0249556	1	-0.877436	0.00013715	Yes
0.107602	1	1.08914	0.000140591	Yes
-0.578405	1	-1.52495	0.000140893	Yes
-2.88002	0.0142336	-0.959649	0.000152464
0.00875608	1	0.802013	0.000152464	Yes
1.45962	0.266522	-1.56031	0.00017923	Yes
0.211309	1	1.15073	0.000195448	Yes
-0.0368788	1	0.946017	0.000205508	Yes
1.2818	0.888364	1.44678	0.000222749	Yes
-0.190112	1	-1.18358	0.000229312	Yes
-0.0532584	1	0.669433	0.000242272	Yes
0.781927	0.946829	0.818571	0.000242272	Yes
-0.496383	1	-0.663917	0.000242293	Yes
-0.0771616	1	-0.947778	0.00024615	Yes
-0.490602	0.776295	-0.843301	0.000255943	Yes
0.66945	0.898433	0.743833	0.000260346	Yes
-3.16902	0.023209	-1.29549	0.000275042
-0.343015	1	1.01519	0.000275042	Yes
0.821608	0.83817	0.888558	0.000292643	Yes
-0.581642	1	-0.896424	0.000296322	Yes
-1.42335	0.965976	-1.1498	0.000296322	Yes
-0.417138	1	0.85979	0.000296322	Yes
0.0243434	1	0.896915	0.000304705	Yes
-1.03144	0.703848	-1.42088	0.000315892	Yes
0.54743	0.983058	0.914206	0.000332431	Yes
-0.129043	1	-0.7567	0.000336257	Yes
1.54857	0.1213	0.724858	0.000365956	Yes
-0.039994	1	1.20023	0.000365956	Yes
-0.140813	1	0.803942	0.000369731	Yes
-1.76967	0.0260081	-0.950607	0.000402733
-0.224559	1	-0.726288	0.000419319	Yes
3.0629	0.117273	1.54778	0.000422307	Yes
0.255389	0.987958	0.728544	0.000446479	Yes
-1.45715	0.946961	1.20064	0.000446479	Yes
-1.11637	0.084424	-0.779309	0.000461129	Yes
0.306338	1	1.26854	0.00047245	Yes
-3.27128	0.000222657	-1.64248	0.000480015
-2.52584	0.0319047	-1.90293	0.000487599
0.133685	1	0.583976	0.000515574	Yes
-0.261952	1	0.939963	0.000524126	Yes
0.226483	1	-0.771468	0.000559341	Yes
-0.237951	1	0.701012	0.000587189	Yes
0.624731	1	1.77323	0.000601167	Yes
-0.480097	0.859103	-1.00169	0.000601167	Yes
-0.936484	0.971804	-0.706938	0.000614449	Yes
0.531413	0.953666	1.02014	0.000655082	Yes
-0.43065	1	-1.62687	0.00069596	Yes
0.0144939	1	-0.646959	0.00069596	Yes
-0.861895	0.291219	-0.897187	0.000726973	Yes
-0.535074	0.697357	-0.674793	0.000741083	Yes
-1.29046	0.036591	-1.09782	0.000793552
0.190717	1	-0.634232	0.000793552	Yes
0.128862	1	0.867629	0.000793552	Yes
-0.789999	0.994226	-1.38196	0.000891538	Yes
0.840884	0.576492	-0.609524	0.000912976	Yes
0.910319	0.275197	1.00181	0.000964204	Yes
0.546407	1	0.861433	0.00103518	Yes
0.555752	0.981061	0.782604	0.00116731	Yes
0.330599	1	-0.721247	0.00116731	Yes
-1.7382	2.74089e-05	-0.998953	0.00118447
0.536106	0.83062	0.894934	0.00118447	Yes
0.562626	1	-0.702256	0.00118841	Yes
1.06293	0.0158955	0.645711	0.00118841
-0.583292	0.762902	-0.566155	0.00118841	Yes
-0.108331	1	-1.02987	0.00118911	Yes
-0.480639	1	-0.815755	0.00119629	Yes
0.225695	1	0.856085	0.00142141	Yes
-0.333675	1	0.795047	0.00142699	Yes
0.0831874	1	1.05645	0.00145152	Yes
-2.16861	0.0251414	-0.825624	0.00154784
-0.277804	1	-1.05651	0.00156993	Yes
-0.120613	1	1.04531	0.00158597	Yes
0.0102268	1	0.609214	0.0016099	Yes
1.19982	0.0355113	0.876707	0.00165236
-2.94158	2.41107e-07	-1.12013	0.00165236
-0.239909	1	-0.946077	0.00165236	Yes
-2.53227	0.0109367	-1.88653	0.00165236
-1.99152	0.557162	-1.53536	0.00165236	Yes
0.610402	1	0.720445	0.00165236	Yes
-1.34214	0.236209	-1.20824	0.0017093	Yes
-0.155565	1	0.711936	0.00175454	Yes
1.15698	0.859103	1.24578	0.00176092	Yes
0.648963	0.9785	0.781261	0.001841	Yes
0.333437	0.978927	0.595891	0.00184704	Yes
0.148085	1	0.64287	0.00198358	Yes
0.183862	1	0.67628	0.00209529	Yes
0.0188647	1	1.04416	0.0022107	Yes
0.487993	0.859103	-1.15985	0.00228042	Yes
-0.141703	1	-0.904606	0.00228042	Yes
-1.6804	0.0895227	-1.09628	0.00234653	Yes
-0.0941979	1	-0.55651	0.00246175	Yes
-0.597781	1	0.768495	0.00246825	Yes
0.0838433	1	0.726816	0.00255117	Yes
0.158526	1	-1.08267	0.00257116	Yes
-0.19004	1	-0.852197	0.00257532	Yes
0.297079	1	0.664102	0.00257845	Yes
-1.35767	0.269056	-0.587377	0.00268366	Yes
0.199332	1	0.679445	0.00285456	Yes
-1.06762	0.556316	-1.73003	0.00287597	Yes
0.00999173	1	1.04103	0.00299005	Yes
-0.0103082	1	0.774165	0.0031713	Yes
-1.70575	0.00121252	-0.675785	0.00321859
0.722546	0.611855	0.820771	0.00324385	Yes
0.236945	1	0.675307	0.0032649	Yes
0.0669777	1	0.584297	0.00330247	Yes
-0.420161	0.99466	-0.995661	0.00330247	Yes
0.781203	0.852772	0.676762	0.00330247	Yes
1.17769	0.434031	0.798332	0.00330247	Yes
0.290148	1	0.589871	0.00331815	Yes
-0.621432	0.928523	-0.749937	0.00345258	Yes
-0.845459	0.99283	0.617186	0.00345258	Yes
-0.465313	0.880795	-1.04154	0.00353018	Yes
-0.603749	1	0.741735	0.00371337	Yes
0.451108	0.994226	0.632034	0.00375583	Yes
0.0936701	1	0.697033	0.00386863	Yes
-0.238375	1	0.666152	0.00389522	Yes
-1.37918	0.0213254	-0.605173	0.0039853
-0.227224	1	-0.511365	0.00404312	Yes
-0.600747	0.186061	-0.668739	0.00405629	Yes
-0.0630067	1	-0.628722	0.00405629	Yes
0.285736	1	0.726725	0.00418022	Yes
0.262691	1	0.93053	0.00423059	Yes
0.32413	1	0.671194	0.00434442	Yes
-0.534261	0.878067	-0.646421	0.0043552	Yes
0.139793	1	0.568143	0.00445533	Yes
0.435438	1	0.667768	0.00464626	Yes
0.075964	1	0.652283	0.00468764	Yes
-0.723824	0.601243	-0.986201	0.00468764	Yes
0.56758	0.994335	-0.657217	0.0047014	Yes
-0.215477	1	-1.60542	0.00474423	Yes
-3.27028	6.24911e-06	-1.31741	0.00478093
0.146886	1	1.14556	0.00488008	Yes
0.18584	1	0.642697	0.00490051	Yes
-0.00703948	1	0.613838	0.00490051	Yes
0.753671	0.896459	0.795063	0.00490051	Yes
-1.37238	0.0518275	-0.561634	0.00490051	Yes
-0.516385	0.992533	-1.06742	0.00490051	Yes
-0.170072	1	-1.04736	0.00490361	Yes
-0.475186	1	-0.930406	0.00498509	Yes
-1.42446	0.0357065	-1.00093	0.0050746
-0.217072	1	0.839044	0.00509636	Yes
0.919435	0.61581	0.741305	0.00511116	Yes
-0.572396	0.978927	-0.730579	0.00530911	Yes
-0.608773	0.93381	-0.56958	0.00530911	Yes
-0.608292	0.919421	-0.860141	0.00531702	Yes
-0.163269	1	0.683694	0.00543318	Yes
-2.11235	4.31722e-05	-0.845774	0.0055883
-0.975323	0.705623	-1.05924	0.00564856	Yes
-0.166794	1	-0.681435	0.00572756	Yes
-0.3658	1	-0.59042	0.00581757	Yes
1.31284	0.576492	0.816746	0.00584654	Yes
0.697765	0.802728	0.581359	0.00584654	Yes
-0.906046	1	-1.18969	0.00588745	Yes
-0.0409564	1	-1.392	0.00621084	Yes
-0.714087	1	-0.607709	0.00631215	Yes
0.232615	1	1.03751	0.00632209	Yes
-0.3208	1	-0.632083	0.00646767	Yes
-1.10141	0.000626214	-0.797324	0.00653792
0.66488	0.997369	0.845365	0.00670528	Yes
0.635524	0.9682	0.586498	0.0067542	Yes
0.881625	0.924607	0.869175	0.00688916	Yes
-0.251046	1	0.614101	0.00695659	Yes
0.921288	0.433838	0.718429	0.00713177	Yes
-0.0710711	1	0.600499	0.00722664	Yes
-0.637351	0.838146	-0.631476	0.00731574	Yes
-0.0846758	1	0.534448	0.00738532	Yes
-0.0526092	1	1.21447	0.00746518	Yes
-1.39186	0.121745	0.791078	0.00749204	Yes
-0.702396	0.152715	-0.70719	0.00749204	Yes
-0.987641	0.535004	-1.14117	0.00754806	Yes
0.536015	0.877329	0.615013	0.00799797	Yes
-0.543527	0.816663	-0.921351	0.00827028	Yes
0.697542	0.621241	-0.574079	0.00827028	Yes
0.156245	1	0.574688	0.00830493	Yes
0.21748	1	0.648082	0.0083378	Yes
-0.277281	1	-0.719252	0.00840528	Yes
0.409241	1	1.0127	0.00840528	Yes
-0.0450167	1	0.860587	0.00841941	Yes
-1.11026	0.0170503	-0.973658	0.00848977
-0.112627	1	-1.1763	0.00850673	Yes
0.00951813	1	0.612371	0.00859938	Yes
-0.589626	0.5824	0.545333	0.00880542	Yes
0.371212	1	0.584105	0.00895182	Yes
-1.1424	0.758789	-1.12449	0.00895182	Yes
-0.0682887	1	-0.54443	0.00895182	Yes
-0.165077	1	-0.490693	0.009163	Yes
-0.137207	1	0.640948	0.009163	Yes
0.315724	1	0.694218	0.00949344	Yes
-0.553212	0.472999	-0.532372	0.00963585	Yes
0.709448	0.668674	-0.877575	0.00976643	Yes
0.370804	0.869241	0.498487	0.00976643	Yes
-0.935061	0.297962	-1.51666	0.00994482	Yes
-0.424324	0.922504	-0.959521	0.0101242	Yes
-0.0528073	1	1.27768	0.0102648	Yes
-1.68847	0.0036915	-0.831577	0.0104511
-0.835549	0.90214	-0.562651	0.0105643	Yes
0.107808	1	0.850167	0.0106305	Yes
-0.672676	0.535004	0.566619	0.0106865	Yes
4.48595	0.0826288	4.28101	0.0106865	Yes
-1.42093	0.0344113	-0.776487	0.0110242
-0.183032	1	-0.669871	0.0110242	Yes
-0.200149	1	-1.08191	0.0111733	Yes
-2.96919	4.61903e-05	-1.10118	0.0111979
-0.337176	1	1.73483	0.0113312	Yes
0.310456	1	0.552141	0.0115837	Yes
-0.612964	0.62772	-0.683596	0.0116632	Yes
-0.853134	0.388563	-0.764359	0.011764	Yes
-0.862052	1	-0.563963	0.0118229	Yes
-0.263184	1	-0.720466	0.0120586	Yes
-0.240856	1	0.624715	0.0121676	Yes
-0.00203513	1	0.613287	0.0121676	Yes
-0.625673	0.573215	-0.698029	0.0121676	Yes
0.385702	0.69594	0.723598	0.012296	Yes
0.762383	0.604859	0.552573	0.012296	Yes
-0.00775402	1	0.587517	0.0123396	Yes
-0.0757495	1	-0.731016	0.0125845	Yes
0.680831	0.967199	0.90203	0.0126649	Yes
-1.31532	0.174118	-0.825898	0.0130308	Yes
0.38356	1	0.729964	0.013089	Yes
-0.435132	0.931464	-0.595721	0.0132114	Yes
-0.904302	0.801491	-0.574691	0.0132575	Yes
0.105264	1	0.596678	0.0133696	Yes
0.878555	0.538365	0.547214	0.013483	Yes
-0.289287	1	0.580466	0.0136119	Yes
-0.355456	1	-0.699894	0.0141921	Yes
-0.878403	0.0734777	-0.548401	0.0141932	Yes
0.465281	0.852772	0.588332	0.014524	Yes
-0.183974	1	-0.747069	0.0145729	Yes
0.00105229	1	0.549617	0.0145888	Yes
-0.233208	1	0.669174	0.0145888	Yes
0.365328	0.978597	0.51695	0.0145888	Yes
-0.326318	1	-0.508764	0.0146284	Yes
1.23072	0.662836	0.807623	0.0146385	Yes
0.916319	0.946961	0.897336	0.0147525	Yes
-0.020191	1	0.633121	0.0148989	Yes
-1.28086	7.23069e-05	-0.645721	0.0149669
0.373282	0.981351	0.531121	0.0150686	Yes
0.0152889	1	-0.555954	0.0150726	Yes
-0.216231	1	-1.43272	0.0154201	Yes
0.452968	0.960065	-0.550109	0.0154201	Yes
-0.641261	0.997292	-0.614607	0.015673	Yes
-0.310089	1	-0.476598	0.0162711	Yes
-1.38205	0.48194	-0.546158	0.0162711	Yes
-0.892649	0.83062	-1.96239	0.0162711	Yes
-0.227968	1	-0.691539	0.0163522	Yes
-0.238951	1	0.508766	0.0164163	Yes
0.00944275	1	0.594946	0.0166477	Yes
-0.0345811	1	0.632659	0.0166477	Yes
0.0654813	1	0.585574	0.0167359	Yes
0.519679	0.762703	0.609095	0.0168305	Yes
-0.761157	0.156687	-0.584005	0.0173292	Yes
-1.73345	0.00279141	-0.701003	0.0175748
-0.0201966	1	0.540007	0.0176076	Yes
-1.1563	0.932193	-1.46308	0.0176472	Yes
-0.882945	0.0899109	-0.524691	0.0178418	Yes
0.0703732	1	0.495018	0.0180554	Yes
-0.377649	0.905321	-0.731396	0.018157	Yes
-0.695182	0.958548	-0.599538	0.0182307	Yes
0.340771	1	0.520893	0.0182307	Yes
0.146409	1	-1.04916	0.0182307	Yes
-0.329683	0.950636	-0.543606	0.0183033	Yes
0.297716	1	1.06631	0.0183033	Yes
-0.304467	1	0.954308	0.0184703	Yes
-1.04594	0.159371	-0.710589	0.0184703	Yes
-0.332244	1	-0.580187	0.0184703	Yes
-1.83677	0.0699466	-0.595255	0.0188102	Yes
-0.478478	1	-1.11568	0.0188102	Yes
-0.0572308	1	0.512505	0.0189315	Yes
-0.179985	1	0.576795	0.0190753	Yes
-0.338509	1	-0.565104	0.0190753	Yes
-0.421952	0.861047	0.671226	0.0190753	Yes
-0.00601319	1	0.760497	0.0191508	Yes
-0.475464	1	-0.451673	0.0191508	Yes
-0.615368	1	-0.428773	0.019479	Yes
-0.875139	0.834441	-0.518477	0.0203067	Yes
0.405493	0.981094	0.526161	0.0206557	Yes
-0.669923	0.639744	-0.603399	0.0206934	Yes
-0.197544	1	-0.849291	0.0209081	Yes
-1.04905	0.0505166	0.457542	0.0209127	Yes
-0.215772	1	-0.430548	0.0210274	Yes
0.302847	1	0.538707	0.0212997	Yes
0.162047	1	1.10239	0.0213356	Yes
-0.610621	1	-0.487205	0.0213356	Yes
0	1	-0.911973	0.0216098	Yes
-0.751698	0.898433	0.599554	0.0218483	Yes
-0.646714	0.701323	-0.671612	0.0218483	Yes
0.209987	1	0.459926	0.0221048	Yes
0.0129922	1	0.642922	0.0227858	Yes
0.640482	1	0.443248	0.0229185	Yes
0.0462318	1	0.90757	0.0235519	Yes
-0.249656	1	-0.455791	0.0238278	Yes
-0.922041	0.850267	-0.688664	0.0238278	Yes
1.7328	0.762902	-0.975927	0.0238278	Yes
0.172143	1	0.605886	0.0238296	Yes
4.10485	7.70828e-05	1.04372	0.0238296
0.56344	0.871138	-0.528102	0.0238407	Yes
-0.00242978	1	-0.497468	0.0255008	Yes
0.0661277	1	0.727138	0.0255008	Yes
0.19213	1	0.701096	0.0256917	Yes
0.316445	0.965976	0.535627	0.0256917	Yes
-2.40481	0.00301947	-0.529012	0.0259456
-0.650949	0.230983	-0.481781	0.026291	Yes
0.538088	0.904948	0.507494	0.0270109	Yes
-1.33117	0.05634	0.515452	0.0270109	Yes
-0.150115	1	-0.641293	0.0270577	Yes
0.260244	1	0.594384	0.0270659	Yes
0.219429	1	-0.628836	0.0271848	Yes
-0.0665402	1	-0.497493	0.0271848	Yes
0.121068	1	-0.612097	0.0271848	Yes
2.63154	0.309567	-3.23947	0.027256	Yes
-0.487603	0.928961	-0.579413	0.027256	Yes
-0.231301	1	0.479773	0.027256	Yes
0.587214	0.166051	0.50579	0.027256	Yes
-0.724397	0.812713	-0.700591	0.027256	Yes
0.115552	1	-0.658141	0.027256	Yes
0.0830656	1	0.694962	0.027901	Yes
-0.375091	1	0.60868	0.0279736	Yes
0.0854288	1	0.50062	0.0279736	Yes
0.073026	1	0.740747	0.0280401	Yes
0.0835036	1	0.527683	0.0284856	Yes
0.890849	1	1.45356	0.0284856	Yes
-1.00936	0.101336	-0.905964	0.0285026	Yes
0.437335	1	0.468899	0.0285032	Yes
-1.07532	0.38664	-0.421733	0.0285601	Yes
-0.723419	0.668797	-1.01829	0.0287072	Yes
-0.311389	1	1.13485	0.0288296	Yes
-0.626021	1	-0.38776	0.0288296	Yes
-0.567099	0.957954	-0.686502	0.0288296	Yes
0.242859	1	0.878067	0.0293354	Yes
-0.282337	1	-1.90039	0.029844	Yes
-0.557542	0.946961	-0.637235	0.0300701	Yes
-1.09196	0.896913	-0.904907	0.0300701	Yes
1.24652	0.402835	0.446444	0.0301173	Yes
0.0729207	1	0.51083	0.0301406	Yes
0.0159171	1	0.797185	0.0304183	Yes
0.101599	1	0.561508	0.0304337	Yes
0.0337685	1	-0.690428	0.0305278	Yes
-0.938274	0.704139	-0.523212	0.0305278	Yes
0.324127	1	0.738234	0.0306512	Yes
-0.264597	0.997015	-0.563977	0.0306512	Yes
-0.361211	1	0.959993	0.0306512	Yes
-0.0335081	1	0.459294	0.0315136	Yes
0.67948	0.859103	0.748687	0.0315443	Yes
-1.21396	0.00827172	-0.654128	0.0315443
-0.556463	1	-0.86843	0.032234	Yes
-0.0779124	1	0.45757	0.0322848	Yes
-0.916615	0.476455	-0.533299	0.0323404	Yes
-2.23993	0.153986	0.482675	0.0324707	Yes
0.178693	1	0.489385	0.0326811	Yes
0.481178	0.811334	0.465264	0.032752	Yes
0.0181779	1	-1.08545	0.0332	Yes
-0.0822852	1	-1.7923	0.0338175	Yes
0.0704693	1	0.550369	0.0340087	Yes
-0.00760322	1	0.874293	0.034067	Yes
0.387477	1	0.472037	0.0342093	Yes
-0.40809	1	-0.762214	0.0345073	Yes
-0.318131	1	0.751063	0.0346279	Yes
-0.160721	1	-0.645953	0.0347156	Yes
-0.723	0.291219	-0.770663	0.0347156	Yes
0.195751	1	-0.928013	0.0347275	Yes
-0.265249	1	-0.799242	0.034969	Yes
-0.327569	1	-0.382844	0.034969	Yes
0.192098	1	0.4906	0.0350652	Yes
0.146893	1	-0.665905	0.0350652	Yes
0.179629	1	2.0925	0.0352777	Yes
0.196993	1	-0.805699	0.0371427	Yes
0.0669055	1	-0.565847	0.0372074	Yes
-0.740234	0.496703	0.470353	0.0376401	Yes
0.0999179	1	-0.548402	0.0376401	Yes
-0.111136	1	0.624787	0.0376401	Yes
-1.04336	0.147036	-0.658099	0.0376453	Yes
-0.856725	0.896913	-0.47729	0.0381507	Yes
2.57085	0.210954	0.989522	0.0381507	Yes
0.248329	1	-0.562349	0.0381507	Yes
-2.09879	8.55976e-05	-0.861036	0.0381507
-0.271444	1	-0.578528	0.0381507	Yes
0.24616	1	0.794246	0.0381507	Yes
0.316995	1	0.416857	0.0391452	Yes
-0.508127	0.935866	-0.551161	0.0391452	Yes
-0.713426	0.151028	-0.609706	0.0394332	Yes
0.133116	1	0.501103	0.0396595	Yes
-0.182765	1	-0.51363	0.0398444	Yes
-1.44882	0.655861	-0.539346	0.0400251	Yes
0.0996869	1	-1.51264	0.0400428	Yes
0.413845	1	0.698779	0.0402534	Yes
0.0469803	1	0.800318	0.0405345	Yes
0.263815	1	0.7736	0.0408785	Yes
0.084343	1	-0.551387	0.0411031	Yes
1.32609	0.99466	0.619993	0.0417867	Yes
-0.0770561	1	-0.648702	0.0422393	Yes
0.323611	0.983941	0.581255	0.0422393	Yes
0.538106	1	-1.17079	0.0422393	Yes
0.472473	0.203933	-0.414909	0.0434409	Yes
-0.0387665	1	-0.610997	0.0435928	Yes
-0.0357394	1	-0.481862	0.0436283	Yes
0.236969	1	-0.733558	0.0436283	Yes
-0.895742	0.974198	-0.957319	0.0439625	Yes
0.129251	1	-0.73276	0.0439625	Yes
-0.195089	1	-0.407223	0.0439625	Yes
0.172363	1	0.850046	0.0439625	Yes
0.147743	1	-0.860452	0.0440158	Yes
-1.7943	7.70828e-05	-0.402341	0.0440158
0.160466	1	-0.548505	0.0441527	Yes
-0.269405	1	-1.13769	0.0442384	Yes
-0.0611065	1	0.472588	0.0443535	Yes
0.0833078	1	0.505511	0.0443586	Yes
-1.77839	0.0219948	-0.680391	0.0444908
0.289195	0.987532	-0.395882	0.045245	Yes
-0.0448651	1	0.501693	0.0453843	Yes
0.58008	0.544232	-0.647328	0.0454359	Yes
0.138737	1	0.541085	0.0457414	Yes
0.573344	0.932193	-0.939246	0.0457414	Yes
0.0590859	1	0.562439	0.0459106	Yes
-0.470715	1	-0.461343	0.0463838	Yes
-0.380285	1	-0.649898	0.0467475	Yes
0.153887	1	0.574958	0.0471199	Yes
-0.759312	0.981061	-0.858252	0.0480873	Yes
0.239078	1	-0.50026	0.048696	Yes
0.969449	0.951234	0.741889	0.0488037	Yes
-0.00317188	1	-0.749062	0.0488041	Yes
-0.167382	1	-0.615423	0.0488041	Yes
0.510977	0.831356	0.419907	0.0488784	Yes
1.11922	0.878407	-0.764044	0.05007	No
0.273972	1	-0.604832	0.05007	No
-0.417684	0.93381	0.425768	0.0500955	No
0.256733	1	1.01009	0.0501721	No
-0.0749942	1	-0.549881	0.0501984	No
0.274427	1	-0.523598	0.0507859	No
0.288252	1	0.569808	0.050876	No
0.269384	1	0.717089	0.051037	No
-1.62714	0.424396	-0.716424	0.0514586	No
-0.549064	1	-1.26187	0.0514586	No
0.153376	1	-0.943619	0.0515833	No
-0.561182	0.912553	-0.985089	0.0522294	No
-1.18472	0.0492866	-0.422952	0.0522294	Yes
0.0282791	1	0.475965	0.0524715	No
-0.461102	0.993297	-0.616624	0.0532646	No
-1.02273	0.211213	-0.384577	0.0532646	No
-0.211678	1	-0.575238	0.0533528	No
0.361561	1	-0.636829	0.0542746	No
0.0994756	1	0.470983	0.0546682	No
-0.142099	1	-0.801229	0.0546682	No
-0.488291	0.676107	-0.454772	0.0546682	No
-0.105592	1	-0.448254	0.0550122	No
0.358259	0.987532	0.436282	0.0552155	No
0.0697677	1	0.443966	0.0552155	No
-0.0594746	1	0.937248	0.0552155	No
-0.168171	1	0.469522	0.0552155	No
-0.00135232	1	0.486976	0.0552155	No
0.116807	1	0.499946	0.0552155	No
-0.840526	0.653716	-0.564591	0.0552155	No
0.104007	1	-0.488135	0.0553664	No
0.472746	1	0.515522	0.0554134	No
1.12122	0.469601	0.478052	0.0555068	No
1.43682	0.00650974	-0.458275	0.0558834	Yes
3.60114	0.000207171	0.718787	0.0560426	Yes
-0.0962135	1	0.946903	0.0562728	No
0.0485132	1	-2.01308	0.0567949	No
0.085232	1	0.457494	0.0571312	No
0.142642	1	-0.582496	0.0574792	No
-0.54748	0.695543	-0.718769	0.0577193	No
-0.126946	1	0.55139	0.0580658	No
0.481774	0.965976	0.591497	0.0582588	No
-0.227973	1	0.493967	0.0582588	No
-0.720842	0.175316	-0.743255	0.0592665	No
0.130189	1	0.681316	0.0593884	No
-0.12044	1	-0.680501	0.0595412	No
1.10419	0.898433	2.97884	0.0595412	No
0.406304	1	0.437875	0.0598011	No
-0.538555	0.896777	2.49135	0.0610288	No
-0.109088	1	1.35218	0.0610288	No
-1.34225	0.240782	-0.61389	0.0611614	No
0.255567	1	1.00244	0.0613989	No
0.169388	1	0.480102	0.0616959	No
0.0303074	1	0.642674	0.0618467	No
-0.566858	0.850069	-0.882776	0.0627296	No
0.0729386	1	0.627579	0.0627296	No
0.243767	0.997851	0.505887	0.0633215	No
-0.123118	1	0.637284	0.0639728	No
0.514888	1	0.602535	0.0639728	No
1.20403	0.289276	-0.538183	0.0640433	No
0.060102	1	-0.523486	0.0646303	No
-0.202141	1	-0.491086	0.0651219	No
0.24169	1	-2.4425	0.0651219	No
0.134475	1	0.555664	0.0657474	No
0.0753044	1	-0.53315	0.0658919	No
-0.585068	1	-0.681872	0.0661061	No
-0.180743	1	-0.45482	0.0666825	No
-0.184537	1	-0.631317	0.0669075	No
-0.050906	1	0.448147	0.0671865	No
0.0795157	1	0.688667	0.0672899	No
-0.450976	1	-0.712787	0.0675301	No
0.118803	1	0.412083	0.0684443	No
0.373627	0.997369	0.544344	0.0685724	No
0.060411	1	0.608049	0.0688338	No
0.712063	0.389253	0.459809	0.0689827	No
-0.685451	0.724816	-0.434681	0.0706508	No
-0.676279	0.647482	-0.573157	0.0706508	No
0.419689	1	-0.66606	0.0709721	No
0.244159	1	0.517733	0.0709721	No
-0.163494	1	-0.676831	0.0709721	No
-0.599794	1	-1.05063	0.0709721	No
-0.737298	0.162213	-0.430098	0.0709721	No
-0.17041	1	-0.690894	0.0712494	No
-0.716248	1	-0.487253	0.0715038	No
-0.548439	0.830621	-0.41287	0.0715086	No
0.261942	1	0.475428	0.0715086	No
-1.89616	0.953666	-0.85372	0.0717813	No
0.293296	1	0.512873	0.0718478	No
0.41163	1	0.603646	0.0718478	No
-3.02082	0.312301	-1.01776	0.0718478	No
-0.241914	1	0.456087	0.0718478	No
0.143224	1	-0.542994	0.0723678	No
-0.634942	0.994924	-0.449895	0.0724775	No
-1.42267	0.693379	0.878479	0.0727382	No
-0.820866	0.561954	0.453292	0.0727382	No
-0.625174	0.874387	0.487587	0.0729176	No
-0.13434	1	0.561994	0.0734039	No
-0.165474	1	-0.670045	0.0737942	No
-0.0178611	1	0.419112	0.0739621	No
-0.929839	0.181804	-0.917892	0.0740271	No
0.124283	1	-0.607166	0.0740271	No
0.64857	0.89494	-0.413146	0.0743553	No
-0.731799	0.963123	-0.422455	0.0744836	No
-0.372011	1	0.577162	0.0748286	No
-1.87148	0.0597969	-0.922788	0.0752792	No
0.239083	1	0.561049	0.0757126	No
0.180532	1	0.38861	0.0757126	No
-0.222397	1	0.447444	0.075738	No
0.0749447	1	0.74036	0.0757439	No
0.269015	1	-0.898228	0.0761099	No
0.318842	1	0.451228	0.0762664	No
0.463356	1	0.546831	0.0762664	No
0.386279	1	1.32183	0.0764093	No
-0.199982	1	0.418712	0.0764229	No
0.215239	1	0.4837	0.0765628	No
-0.522061	0.869241	0.396758	0.0770372	No
-0.169429	1	-0.461638	0.0770372	No
0.17855	1	0.419237	0.0771113	No
0.309417	1	0.617424	0.0771113	No
0.456057	0.52622	0.475111	0.0771113	No
0.43892	0.782206	0.474352	0.0771113	No
-0.65639	0.297962	-0.608988	0.0775674	No
-0.445559	1	-0.432424	0.0780247	No
0.382217	1	-0.455452	0.0782079	No
-0.922935	0.110708	-0.592645	0.0785529	No
0.380903	1	0.574716	0.0789945	No
0.27196	1	0.444304	0.0790174	No
0.135465	1	0.517894	0.0790174	No
-0.584048	0.994924	-1.34871	0.0790174	No
-0.530132	0.981351	-0.901019	0.0790818	No
0.215103	1	0.419094	0.0794319	No
-0.433886	1	0.460358	0.0798829	No
-0.111773	1	0.420304	0.0798829	No
0.120666	1	0.461679	0.0798829	No
-0.741022	0.185958	-0.399511	0.0801863	No
-0.277064	1	-0.82167	0.0806236	No
0.168363	1	0.477105	0.0810594	No
0.514388	1	-0.475935	0.0810594	No
-0.0419018	1	0.527619	0.0817126	No
0.18576	1	0.476796	0.0817126	No
0.00875167	1	0.771085	0.081782	No
-0.735146	0.997292	-0.95579	0.0818644	No
-0.81714	1	-0.770236	0.0818644	No
-0.80624	0.597515	0.939777	0.0818644	No
-0.139594	1	0.583064	0.0818781	No
0.235189	1	-0.539678	0.0819971	No
0.268985	1	-0.484231	0.082833	No
-0.348544	1	-0.39715	0.0829335	No
0.138017	1	-0.376961	0.0831358	No
0.508457	1	0.55083	0.0833292	No
-0.579158	0.461422	-0.456111	0.0834544	No
-0.101099	1	0.443509	0.0836906	No
-0.561238	1	0.369667	0.0838578	No
0.25615	1	1.44218	0.0839754	No
0.699467	0.490039	0.364313	0.0839754	No
-0.0355021	1	0.581128	0.0839754	No
-0.463643	1	0.593509	0.0839754	No
-0.902763	0.773452	0.961359	0.0839754	No
-0.429288	1	-0.714162	0.0843638	No
0.300946	1	0.416557	0.0846884	No
0.32579	0.981351	0.435244	0.0854846	No
-1.67263	0.0141039	-0.439286	0.0855897	Yes
0.316049	1	-0.701579	0.0855954	No
-0.0125523	1	-0.448965	0.0859349	No
-0.141527	1	0.637241	0.0863313	No
-1.27417	0.166919	-0.548521	0.0863583	No
0.060916	1	0.56515	0.0864256	No
0.406079	1	-0.618298	0.0864256	No
-0.346479	1	-0.941223	0.0864256	No
-0.199546	1	0.450014	0.086518	No
-0.141025	1	0.434545	0.0865706	No
0.760277	0.965976	-0.82852	0.0865855	No
-0.280289	0.997369	-0.388144	0.086712	No
-2.45451	0.2649	-0.794163	0.0869646	No
-0.0825493	1	0.394779	0.0871766	No
-0.308452	1	0.621674	0.0872859	No
-0.398078	0.806151	0.537158	0.0873386	No
-0.735969	0.437067	-0.623147	0.0876604	No
-0.472139	0.770462	-0.356447	0.0876604	No
-0.139012	1	-0.674019	0.0882273	No
0.384525	1	0.805399	0.0885963	No
0.216093	1	0.495896	0.0885963	No
-0.0453727	1	0.433357	0.0901766	No
0.154748	1	0.508137	0.0906186	No
0.2182	1	0.369156	0.0906186	No
-0.11365	1	-0.410656	0.0906186	No
0.884648	0.965976	0.618136	0.0906359	No
-0.442732	0.707501	-0.573994	0.0907336	No
-0.413641	0.51478	-0.445844	0.0909154	No
-1.72791	0.0198731	-0.566589	0.0910897	Yes
0.0909559	1	-0.367743	0.0910897	No
0.0291234	1	0.428312	0.0910897	No
0.333896	1	0.545493	0.0910897	No
-1.75197	0.00280551	-0.368613	0.0910897	Yes
-1.12565	0.845232	-0.886011	0.0911161	No
0.559608	0.893726	-0.420489	0.0912669	No
0.935691	0.261167	0.462105	0.0916723	No
0.112125	1	0.48103	0.0929586	No
-0.168096	1	0.637093	0.0932148	No
-1.62327	0.812266	-4.16397	0.0932148	No
-0.363964	1	-0.414243	0.0932148	No
-0.264043	1	-0.579108	0.0932148	No
0.0790376	1	2.06773	0.0932148	No
0.317673	1	0.444535	0.0932148	No
-0.0684145	1	0.40035	0.0933951	No
-0.337073	1	-0.527539	0.0933951	No
-0.340098	1	0.492702	0.093454	No
0.318718	0.991367	0.504963	0.0935518	No
-1.79102	0.362809	4.49234	0.0935518	No
0.0029805	1	0.508192	0.0946918	No
0.0925021	1	0.392441	0.094923	No
0.356022	0.997292	0.470037	0.094923	No
-0.188164	1	-0.418335	0.094923	No
0.105167	1	0.633202	0.094923	No
0.0218475	1	0.515481	0.094923	No
-0.458135	1	0.417289	0.094975	No
-0.694774	0.994924	-0.422451	0.096136	No
-0.00397224	1	0.45161	0.0967	No
-1.10336	0.00616679	-0.591037	0.0967	Yes
-1.63065	0.54157	-0.433977	0.0967	No
-0.382955	0.994924	-0.388704	0.0968148	No
-0.171766	1	0.506577	0.0970233	No
-0.0959305	1	0.473926	0.0971191	No
1.41657	0.994924	0.492615	0.0974217	No
-0.0697499	1	0.559271	0.0983372	No
-0.259669	1	1.07188	0.0987664	No
-1.65186	0.618603	-0.422048	0.0987775	No
0.16653	1	0.69397	0.0991345	No
-0.638168	0.6413	-0.376364	0.0991913	No
-0.197533	1	0.418032	0.0992532	No
0.212681	1	0.416231	0.0992532	No
0.275227	1	0.466171	0.0992532	No
-0.546766	0.622932	-0.837421	0.0992532	No
0.128559	1	-0.442773	0.0992532	No
-1.96676	0.00306571	-0.661411	0.0992532	Yes
0.0327514	1	0.540989	0.0993258	No
-0.117876	1	-0.47872	0.0993258	No
0.335728	0.991367	0.368203	0.0997481	No
-0.820586	0.578773	-0.853736	0.100119	No
0.652716	0.855476	-0.880581	0.100119	No
0.250656	1	-0.439463	0.100119	No
0.620278	0.676107	0.506662	0.100187	No
0.42577	0.916069	0.389585	0.100305	No
0.248904	1	0.433614	0.100771	No
-0.749224	0.0278544	-0.449686	0.100771	Yes
-0.701362	0.991367	-0.52964	0.100771	No
-0.0662482	1	0.465462	0.101402	No
-0.173174	1	-0.58836	0.101402	No
-2.01227	0.0991609	-0.452088	0.101402	No
-0.632462	0.0895227	-0.474402	0.101402	No
-0.457916	0.997369	-0.629758	0.101402	No
-1.08379	0.92412	-0.556278	0.101403	No
-1.35641	0.0118686	-0.437474	0.101422	Yes
-1.38556	0.99283	-2.75277	0.102009	No
0.199021	1	0.393875	0.10217	No
0.718983	0.963123	-1.18178	0.102592	No
0.235843	1	-0.50423	0.102601	No
-0.27727	1	-0.489309	0.102601	No
-0.280954	0.993297	-0.661956	0.102814	No
-0.403121	1	-0.542705	0.103001	No
-0.968103	0.773452	-0.465698	0.103192	No
0.428276	0.890583	0.35113	0.103192	No
-0.31502	1	-0.666767	0.103275	No
-0.0558086	1	-0.469639	0.103877	No
-0.120026	1	-0.519632	0.103877	No
0.2285	1	0.400147	0.103898	No
0.263656	1	0.51638	0.1041	No
-0.764323	0.534032	-0.602302	0.10428	No
-1.0171	0.0101201	-0.481516	0.104939	Yes
0.0976598	1	-0.424604	0.104998	No
0.144223	1	-0.408311	0.105623	No
0.444731	0.993297	0.381132	0.105693	No
0.241426	1	-0.647603	0.105693	No
0.0305116	1	-0.785459	0.106121	No
-0.21951	1	0.417158	0.106601	No
-0.489764	0.312199	-0.51765	0.106641	No
0.264581	1	0.357821	0.106711	No
0.311456	1	0.514238	0.106737	No
0.419002	0.934474	-0.47564	0.107053	No
0.644376	0.470288	0.399633	0.107674	No
-0.299788	1	-0.625195	0.107674	No
-0.404348	0.994924	-0.639837	0.10775	No
0.30852	1	0.673709	0.108842	No
-0.0304377	1	-0.469257	0.109469	No
0.25698	1	0.518404	0.109674	No
-0.438748	0.924607	0.390293	0.111118	No
0.220225	1	0.619295	0.111118	No
-0.420455	1	-0.909619	0.11117	No
-0.210032	0.994335	-0.522778	0.11117	No
0.317102	1	0.48329	0.111486	No
0.323231	0.848099	0.506402	0.111486	No
0.245686	1	0.409413	0.111546	No
-0.313217	1	-0.668171	0.111546	No
-1.44056	0.00206541	-0.747003	0.113333	Yes
0.300503	1	0.37876	0.113449	No
0.177593	1	0.443419	0.113449	No
0.408096	1	0.529461	0.113449	No
-0.0694586	1	0.374272	0.114716	No
-0.0748973	1	0.569428	0.114909	No
0.0941464	1	0.425701	0.11548	No
-0.503664	0.434024	-0.444619	0.11548	No
-0.0738464	1	-0.436587	0.115531	No
0.153843	1	0.362371	0.115893	No
-0.371875	1	-0.63387	0.11598	No
-0.0407548	1	-0.672384	0.116332	No
0.744051	1	0.701786	0.116332	No
0.178183	1	0.541482	0.116544	No
0.257264	1	-0.71557	0.119058	No
0.0402729	1	0.524526	0.120313	No
-0.183257	1	1.71714	0.120313	No
-1.27102	0.0179128	-0.434159	0.120415	Yes
-0.482005	0.869241	-0.532751	0.120415	No
-0.53162	1	-1.28272	0.121277	No
0.150911	1	0.349824	0.122526	No
0.176725	1	0.346677	0.122526	No
0.221729	1	-0.536249	0.122526	No
0.151906	1	0.727758	0.122526	No
0.156429	1	-0.511998	0.12352	No
-0.724603	0.251302	-0.414868	0.12352	No
-0.0592435	1	0.416425	0.12352	No
-0.700036	0.94556	-0.681393	0.124216	No
-0.25177	1	-0.407357	0.124514	No
-0.0358359	1	0.537403	0.124514	No
-2.03904	0.137749	-0.414035	0.124514	No
-0.285225	1	0.357426	0.124788	No
-0.232836	1	0.349089	0.125545	No
0.123162	1	0.414093	0.125651	No
-0.54995	0.6413	-0.501318	0.125771	No
-0.52839	0.849661	-0.372085	0.125771	No
-1.20839	0.180253	0.360621	0.1264	No
-0.323982	1	-0.92556	0.1264	No
-0.54871	1	-0.553996	0.12655	No
0.19944	1	-0.503384	0.126597	No
-0.920347	0.333736	-0.536121	0.12712	No
-0.216852	1	0.568119	0.127478	No
0.99777	0.835527	0.830659	0.127859	No
-0.165957	1	-0.359569	0.127859	No
2.55102	0.84186	0.672522	0.128676	No
0.261898	0.965976	0.354076	0.129724	No
-2.94603	0.611855	-0.713446	0.130205	No
-0.288956	1	-0.365462	0.130205	No
-0.200528	1	0.433184	0.130205	No
0.35866	0.99466	-0.568534	0.130403	No
-0.430202	1	-0.652198	0.130633	No
-0.321645	0.994924	0.409549	0.130826	No
0.973305	0.182087	0.584801	0.131763	No
-0.0900246	1	-0.663241	0.131785	No
-1.35983	0.991367	-0.825767	0.131785	No
-0.803069	0.965976	-0.514514	0.131785	No
0.207622	1	0.381609	0.131929	No
0.137839	1	0.427354	0.132108	No
-0.385018	0.997369	-0.624462	0.132108	No
0.146384	1	0.513443	0.132143	No
-0.5194	1	-1.01477	0.132252	No
-0.214808	1	0.364651	0.132252	No
-0.0549996	1	-0.365241	0.132252	No
0.377222	0.583814	0.378297	0.132252	No
0.0435933	1	-0.420516	0.132328	No
0.338516	1	0.490744	0.132328	No
-0.00197582	1	-0.361683	0.132364	No
0.0681475	1	-0.507815	0.132511	No
0.115278	1	-0.492813	0.132746	No
-0.0704373	1	0.379588	0.132913	No
-0.314524	1	-0.373335	0.133083	No
-0.096773	1	-0.492668	0.133083	No
0.227506	1	0.389842	0.133083	No
0.00748402	1	0.442804	0.133404	No
-0.0374885	1	0.719462	0.133553	No
0.233261	1	-0.624173	0.133782	No
-0.253957	1	-0.593878	0.134518	No
-0.000271432	1	-1.01543	0.134518	No
-0.183087	1	-0.718636	0.134518	No
-0.95549	1	-0.771485	0.134518	No
-0.375549	0.856045	-0.38957	0.134518	No
-1.29223	0.0100753	-0.858951	0.134627	Yes
-0.0461886	1	-0.804171	0.134627	No
-0.362496	0.953666	0.436679	0.135196	No
0.0575299	1	0.605655	0.135599	No
-0.0029203	1	-0.956386	0.135599	No
-0.361152	1	0.338891	0.135939	No
-1.18076	0.0198731	-0.335779	0.136693	Yes
-2.00182	0.0904744	-0.390693	0.137115	No
-1.71128	0.0484459	-0.697503	0.137198	Yes
-1.28284	0.330326	-0.606269	0.137198	No
0.135623	1	-0.58659	0.137198	No
-0.50978	0.297006	-0.485397	0.137198	No
-0.225563	1	0.672436	0.137455	No
-0.198956	1	0.558522	0.137801	No
-0.0571272	1	0.437649	0.13792	No
0.213232	1	-0.378026	0.13792	No
-0.229308	0.994924	-0.337315	0.137923	No
-0.12798	1	-0.54559	0.138027	No
0	1	1.29611	0.138621	No
0.502305	0.997369	0.468391	0.139119	No
-0.896817	0.436397	-0.552379	0.139314	No
-0.136854	1	-0.358789	0.139327	No
-0.114235	1	0.367739	0.139327	No
0.139198	1	0.527368	0.139542	No
0.211144	1	0.4896	0.139542	No
0.226144	1	0.432565	0.139594	No
-0.990028	0.83062	-0.416838	0.139636	No
0.460186	0.971804	0.537055	0.139825	No
-0.0632605	1	-0.758323	0.139839	No
-0.175579	1	0.383691	0.139965	No
-0.175052	1	0.464138	0.14134	No
0.0987023	1	0.406357	0.141465	No
-1.78202	0.145102	-0.843431	0.14191	No
-0.0469698	1	0.378451	0.143119	No
0.239423	1	0.601043	0.143816	No
-0.237572	1	-0.372268	0.143816	No
0.372959	1	0.55642	0.143816	No
-0.655342	0.969086	-0.389264	0.144076	No
0.484147	1	1.78575	0.144354	No
-0.00361314	1	0.465702	0.146627	No
-0.402462	1	0.588283	0.147851	No
0.307015	1	-0.377119	0.147851	No
-1.01916	0.36244	0.468033	0.147851	No
0.127232	1	0.398118	0.148406	No
0.0369995	1	-0.365268	0.148767	No
-0.0841708	1	0.566152	0.14919	No
-0.703071	1	-1.18618	0.149765	No
-0.231026	1	-0.41369	0.149971	No
0.0390687	1	0.557114	0.149971	No
-0.122737	1	-0.496348	0.150226	No
0.12698	1	0.402515	0.150285	No
0.192687	1	-0.606271	0.150554	No
0.112913	1	0.356312	0.150642	No
-0.638559	1	-0.835194	0.150642	No
-0.330737	1	-0.364642	0.150642	No
0.386336	1	0.510274	0.150642	No
-0.335092	0.928306	-0.445657	0.151299	No
-0.599777	1	-0.743091	0.151308	No
0.190523	1	0.497029	0.151641	No
-0.865251	0.946961	-1.11475	0.151871	No
0.261326	1	-0.338538	0.151911	No
-0.218502	1	0.361709	0.152352	No
0.174225	1	-0.618784	0.152352	No
0.553654	0.762703	0.326876	0.152352	No
-0.441532	0.52622	-0.426381	0.152352	No
0.304727	0.996405	-0.342514	0.152476	No
0.124329	1	0.552622	0.152606	No
-0.160343	1	0.426389	0.15286	No
-1.08603	0.0035543	-0.446294	0.15286	Yes
-1.71261	0.0224017	-0.537064	0.153375	Yes
-0.121148	1	0.366586	0.153428	No
0.253365	1	0.897262	0.153474	No
-0.354617	1	-3.86054	0.153474	No
-0.654025	0.206668	-0.368099	0.153474	No
0.087601	1	0.383325	0.153721	No
0.243429	1	0.384856	0.153721	No
-0.883245	0.5153	-0.310471	0.154292	No
1.53204	0.439114	0.907353	0.154918	No
0.0863679	1	0.34356	0.155369	No
-0.429711	0.924607	-0.395563	0.155369	No
0.107525	1	0.423945	0.155369	No
0.579214	1	-0.70618	0.155369	No
-0.677445	0.888356	-0.433633	0.155369	No
-0.14396	1	-0.90255	0.155369	No
0.130709	1	-1.04156	0.155369	No
0.042804	1	0.502585	0.155816	No
-0.165716	1	0.322351	0.156004	No
-0.0322167	1	0.49643	0.156069	No
0.311465	1	-0.385919	0.156069	No
-0.147931	1	-0.837103	0.156743	No
0.237801	1	0.954067	0.157458	No
-0.103642	1	0.413518	0.157688	No
-1.40354	0.0311757	-0.55407	0.157873	Yes
0.0448555	1	0.43097	0.15802	No
0.473666	1	-0.672919	0.15802	No
0.92136	0.210954	-0.469603	0.158438	No
-0.355911	0.770462	-0.470054	0.158438	No
-0.701699	0.993297	-0.473685	0.159318	No
-0.423745	1	-0.520708	0.159318	No
-0.13814	1	0.348573	0.159318	No
-0.374738	1	-0.486221	0.159496	No
0.238905	1	0.43528	0.159805	No
-0.158875	1	-0.494763	0.160618	No
0.208676	1	-0.76544	0.160618	No
0.201781	1	-0.330539	0.161154	No
1.64054	0.93381	-0.504525	0.161832	No
0.00685614	1	-0.371129	0.161832	No
-0.321028	0.993297	-0.345311	0.162023	No
-0.0252918	1	0.651901	0.16204	No
-0.0961968	1	0.441735	0.162142	No
0.392613	0.993297	-0.313715	0.162291	No
0.447444	0.857972	-0.946203	0.162576	No
-0.0483135	1	0.415506	0.162576	No
-2.30079	0.00303808	-0.698231	0.162576	Yes
1.21092	0.960065	-0.488258	0.164319	No
-0.392035	0.997292	-0.469729	0.166557	No
0.0433166	1	-0.582543	0.168071	No
-0.0705794	1	-0.391708	0.168186	No
-0.0340842	1	-0.481229	0.168209	No
-0.0689098	1	0.401494	0.168209	No
0.105141	1	0.722474	0.168287	No
0.32982	1	0.434177	0.168287	No
-2.45396	6.14964e-05	-3.86162	0.16846	Yes
0.104058	1	0.406517	0.168537	No
-2.06939	2.4899e-06	-0.855687	0.168537	Yes
0.541854	0.987532	0.434138	0.168537	No
0	1	1.68582	0.168645	No
0.536022	1	0.959965	0.169251	No
0.581161	0.637851	0.42566	0.16963	No
-0.331541	1	0.419145	0.170093	No
-0.478744	1	-0.617619	0.170614	No
-0.478523	1	0.50656	0.170762	No
-0.607026	0.790157	-0.391615	0.170762	No
-0.145539	1	-0.402733	0.171763	No
0.121085	1	-0.348103	0.171763	No
0.030779	1	0.347753	0.171858	No
-0.933861	1	0.588853	0.172021	No
0.179802	1	-0.6861	0.172021	No
0.227852	0.973423	0.407981	0.173709	No
0.717593	0.835527	0.369464	0.173709	No
0	1	-1.91407	0.173709	No
0.55201	0.246091	0.373612	0.173709	No
-0.611955	1	-0.374527	0.173709	No
0.1484	1	0.418355	0.173709	No
-1.24702	0.402338	-0.388782	0.173709	No
-0.0242013	1	0.472745	0.173709	No
-0.225388	1	-1.07911	0.173998	No
0.632013	0.997369	-0.50268	0.173998	No
0.170156	1	0.386586	0.174072	No
-0.268472	1	-0.319099	0.174072	No
0.229746	1	0.452699	0.174125	No
-0.0701698	1	-0.336686	0.174933	No
0.145586	1	0.488281	0.176347	No
0.157375	1	-0.629207	0.176347	No
0.37458	0.965976	0.43212	0.177232	No
0.214775	1	0.382727	0.177375	No
0.668889	0.993297	1.52511	0.17787	No
1.64049	0.951401	-0.68444	0.179077	No
-0.357939	1	0.475807	0.17916	No
-0.0450551	1	0.479592	0.180499	No
0.0656972	1	-1.91312	0.181143	No
-0.291347	1	0.305305	0.181195	No
-0.718537	0.993297	0.748592	0.182003	No
-0.441961	0.899001	-0.371812	0.182209	No
-0.268911	1	-0.64335	0.182209	No
-1.08245	0.835527	-0.51966	0.182209	No
0.801177	0.981061	0.687333	0.182209	No
-0.156771	1	-1.58516	0.182209	No
-1.68087	0.00421153	-0.743744	0.183056	Yes
0.217476	1	0.364987	0.183488	No
-0.275713	1	-0.460108	0.183574	No
-0.0175091	1	0.448644	0.183574	No
-1.09905	0.230983	-0.329125	0.183574	No
0.275085	0.994924	0.36815	0.183574	No
-0.284316	1	0.540854	0.183574	No
0.0416453	1	-0.934596	0.185008	No
1.17565	0.99466	-1.38893	0.186433	No
-1.23409	0.011108	-1.38872	0.186837	Yes
-0.0774412	1	2.53418	0.187797	No
0.358556	1	0.451992	0.18836	No
-0.57628	1	-0.389656	0.18836	No
0.0315402	1	0.395607	0.188385	No
-0.497892	0.897105	-0.557081	0.188672	No
-0.0531096	1	-0.463635	0.188672	No
-0.635302	0.782206	0.370975	0.188672	No
0.555502	0.748976	0.478309	0.188779	No
0.54172	0.974198	0.493983	0.188864	No
3.48018	0.00421153	0.743816	0.189571	Yes
0.24444	1	-0.47809	0.190023	No
0.0371846	1	0.424166	0.190961	No
0.164284	1	0.37253	0.191972	No
-0.0597271	1	0.563297	0.191972	No
-0.0426674	1	-0.419585	0.192782	No
-0.43642	1	0.573197	0.192808	No
-0.6393	0.54157	-0.611237	0.193148	No
0.705728	0.974198	1.07693	0.193187	No
0.268462	0.951401	0.333234	0.193187	No
-0.70587	0.490039	-0.447637	0.193933	No
0.418838	0.997369	0.41869	0.193933	No
-1.22007	0.0616027	-0.386017	0.194005	No
-0.332561	1	-0.416353	0.194106	No
0.345814	1	0.453331	0.194568	No
0.60512	0.834441	2.5362	0.194838	No
0.115945	1	0.359629	0.194915	No
-0.289658	1	-0.376105	0.194915	No
0.41168	0.983128	0.450328	0.195595	No
1.33956	0.529259	-0.614648	0.196268	No
-0.308488	1	-0.527592	0.196301	No
0.247677	1	-1.03609	0.196301	No
-0.994109	0.0225177	-0.381992	0.196318	Yes
0.207476	1	0.339571	0.196946	No
-1.06436	0.670381	-0.499156	0.197581	No
0.474671	1	-0.979161	0.197581	No
-0.22487	1	0.589789	0.198263	No
-0.445455	1	-0.407112	0.19891	No
-0.163927	1	0.361148	0.199531	No
0.0462057	1	0.374239	0.200213	No
-0.304761	0.912553	-0.34893	0.20024	No
0.171657	1	0.375992	0.201111	No
-0.821838	0.163741	-0.327252	0.201536	No
0.37541	0.904948	0.400593	0.20193	No
0.509707	1	-0.350393	0.202051	No
0.573248	0.602954	-0.454773	0.202051	No
0.127089	1	0.390307	0.202058	No
0.41689	0.993297	0.329729	0.202123	No
0.048794	1	-0.864998	0.203262	No
-0.773505	0.251136	-0.422175	0.203297	No
-0.692639	1	-0.369833	0.203629	No
0.278927	1	-0.904859	0.203629	No
-0.0414652	1	0.384913	0.203629	No
0.187654	1	0.495829	0.203629	No
-0.248846	0.994226	-0.467205	0.203944	No
0.103798	1	-1.08067	0.204325	No
0.675	1	0.429405	0.204524	No
0.169195	1	-0.376592	0.204746	No
0.439919	0.617249	0.486139	0.204894	No
0.201904	1	0.340717	0.204894	No
-0.658652	0.730099	0.355649	0.207804	No
0.880381	1	0.519792	0.207839	No
0.3864	0.994924	-0.334169	0.207935	No
0.123658	1	0.34254	0.208419	No
-0.696582	0.994924	-0.309278	0.209592	No
-0.763309	0.0251414	0.314624	0.209874	Yes
0.693352	1	-0.691565	0.209874	No
0.0515264	1	-0.370959	0.211114	No
-0.223886	1	-0.392266	0.211357	No
0.671327	0.83832	0.399989	0.21145	No
0.549519	1	-1.91528	0.211984	No
-0.595361	0.924607	-0.297957	0.212167	No
0.431593	1	0.444677	0.212366	No
-1.54974	0.765017	-4.41434	0.212819	No
-0.983386	0.0495747	-0.380844	0.212819	Yes
-1.09393	0.856221	0.443091	0.213701	No
-0.482771	1	-0.645639	0.214195	No
-0.391804	1	-0.728922	0.214372	No
0.378403	0.946829	0.42308	0.214993	No
-0.191129	1	-0.413042	0.215	No
-0.207665	0.996405	-0.380408	0.215031	No
-0.0308087	1	-0.655044	0.215031	No
0.215301	0.993297	0.426312	0.215031	No
0.011412	1	-0.799567	0.215031	No
0.581698	0.906226	-0.401066	0.215031	No
-1.16845	0.782206	-0.36638	0.215572	No
-0.628983	1	0.413211	0.216295	No
0.893106	0.400562	0.343251	0.21714	No
0.0641601	1	-0.356891	0.217336	No
-0.722542	0.380245	0.303532	0.217358	No
0.287113	1	0.341432	0.218307	No
-0.0755656	1	0.418465	0.218307	No
0.10005	1	-0.311944	0.218307	No
0.303049	0.981351	0.397738	0.218307	No
-0.035684	1	0.719115	0.218905	No
1.03109	0.655301	0.543572	0.219291	No
-0.603178	0.544784	-0.456118	0.219291	No
0.581493	1	0.981941	0.220575	No
0.118998	1	0.404119	0.22146	No
0.319309	1	-0.319522	0.221602	No
-0.0125173	1	0.318541	0.22166	No
-0.872319	0.263901	-0.398242	0.222013	No
-0.236801	1	-0.388518	0.222013	No
0.221311	1	-0.452925	0.222192	No
0.548402	1	0.499294	0.222906	No
-0.25732	1	0.540203	0.222906	No
0.202384	1	-0.373509	0.222906	No
-0.251363	1	0.34898	0.222906	No
0.341255	0.994924	0.334171	0.223223	No
0.166986	1	0.343817	0.223731	No
0.296252	1	-0.381818	0.223816	No
-0.22673	1	-0.357049	0.223816	No
-0.149977	1	-0.439269	0.224973	No
0.535104	0.953666	-0.394315	0.225002	No
0.852956	0.153151	-0.355403	0.225031	No
-0.0808914	1	0.497493	0.225239	No
0.172873	1	2.01983	0.225338	No
-0.0673535	1	0.385059	0.225814	No
0.0502857	1	0.415885	0.226053	No
-0.54711	0.993297	-0.387385	0.226053	No
-0.194738	1	0.346839	0.226087	No
-0.762925	0.953666	-1.03535	0.226088	No
-0.2614	1	-0.386563	0.226088	No
1.1368	0.0744705	-0.561907	0.226088	No
0.440814	0.993101	0.423884	0.226088	No
-0.625055	1	-0.321068	0.226088	No
-2.10821	0.19937	-3.86218	0.226088	No
0.20511	1	-1.57229	0.226108	No
0.0352921	1	0.503019	0.226108	No
-0.113411	1	-0.433627	0.226108	No
-0.180087	1	-0.418415	0.226108	No
0.0921286	1	0.483743	0.226108	No
-0.810087	0.0310907	-0.549231	0.226108	Yes
0.127825	1	0.432644	0.226108	No
-0.11205	1	-0.370217	0.226108	No
-0.30088	1	-0.308493	0.226162	No
0.5873	1	-1.12675	0.226625	No
0.41666	1	0.404014	0.226625	No
-0.697485	0.685413	0.842082	0.227129	No
0.213564	0.997369	0.431913	0.227129	No
-0.462745	0.889664	-0.346175	0.227129	No
0.177383	1	-0.363944	0.227806	No
-1.39365	0.192083	-0.346187	0.227806	No
0.0870074	1	0.28911	0.227806	No
-0.391496	0.761761	-0.415727	0.227806	No
0.0209898	1	0.35079	0.227806	No
0.763178	0.476455	-0.348958	0.227806	No
-0.544255	0.730099	0.329632	0.227806	No
-0.389742	0.859103	-0.274065	0.228365	No
0.292294	1	-0.352391	0.228365	No
-0.36663	1	-0.454526	0.228365	No
0.421472	0.965976	0.438518	0.228365	No
0.0861364	1	0.334614	0.230109	No
0.621645	0.809099	0.341355	0.230405	No
-0.00381841	1	4.48899	0.230405	No
-0.0802074	1	-0.393566	0.230405	No
0.695848	1	2.53587	0.230405	No
-0.585445	0.946961	0.38925	0.230405	No
-0.0116241	1	0.43835	0.230405	No
-0.0113413	1	-0.343069	0.230405	No
0.157425	1	-0.587789	0.230732	No
0.0376777	1	0.335088	0.231282	No
-0.401145	0.953666	0.302718	0.231282	No
1.86395	0.951401	1.3919	0.231282	No
-0.466502	0.849661	-0.308395	0.231575	No
0.291916	1	-0.589991	0.23159	No
-0.346788	0.834441	-0.378009	0.231613	No
0.0207416	1	0.346386	0.231613	No
0.0773764	1	0.324347	0.231613	No
0.248251	1	0.378514	0.231613	No
0.575191	0.965976	0.402295	0.231613	No
-0.729558	0.782206	0.479859	0.231628	No
0.454064	0.865781	-0.338679	0.231688	No
0.00975971	1	0.652997	0.233008	No
-0.0446273	1	-0.355762	0.233016	No
-0.28524	1	0.283348	0.234047	No
-0.762087	0.878407	-0.687614	0.234244	No
-0.503505	1	-0.300929	0.235236	No
-0.406863	0.9639	-0.400263	0.235712	No
-0.829315	0.311692	-0.337183	0.235712	No
-0.149673	1	-0.800129	0.237299	No
-2.12326	0.668674	-0.88991	0.237299	No
-0.247042	1	-0.98185	0.237299	No
0.152294	1	0.374497	0.237299	No
-0.243334	1	0.348556	0.237299	No
0.0657623	1	0.372649	0.23884	No
0.528987	0.898433	0.417985	0.239376	No
0.483734	0.93032	0.517658	0.240091	No
-3.04867	0.0189272	-1.19778	0.240091	Yes
0.189189	1	0.329811	0.240883	No
0.0834584	1	-0.943153	0.241405	No
-0.0367683	1	0.446721	0.241949	No
0.159012	1	0.351314	0.242774	No
-0.909118	0.730099	-1.28628	0.242774	No
0.21196	1	-0.362949	0.242774	No
0.199302	1	0.354789	0.24297	No
-0.458695	0.535004	-0.338021	0.244268	No
0.411112	0.993935	0.33182	0.244756	No
0.00993709	1	0.330282	0.24534	No
-0.93324	0.965976	-0.584859	0.246228	No
0.960031	0.434031	-0.805216	0.246563	No
0.335802	0.90687	-0.429433	0.246777	No
-1.2692	0.090184	-0.406502	0.247206	No
-0.900635	0.730099	2.02352	0.247357	No
0.433901	1	-0.474323	0.248118	No
-0.725427	1	-0.713509	0.248118	No
-0.450019	0.963123	-0.518924	0.248118	No
-1.87101	0.000907428	-0.643358	0.249716	Yes
0.509561	1	0.386989	0.250592	No
-0.0602216	1	0.434039	0.250593	No
-1.19659	1	-0.833554	0.250644	No
-0.385736	1	0.372882	0.250976	No
-0.118045	1	0.396477	0.251558	No
-0.120881	1	-0.33439	0.251976	No
0.134735	1	0.40273	0.251976	No
0.252692	0.974198	0.544786	0.251976	No
-0.972067	0.0492866	-0.463461	0.251976	Yes
1.16455	1	-1.0683	0.252045	No
0.0390156	1	0.35465	0.252045	No
-0.9335	0.361762	-0.299989	0.252282	No
-0.00150178	1	0.348568	0.253568	No
0.193119	1	0.367259	0.253661	No
-0.472006	1	-0.400752	0.253661	No
0.311371	1	0.365824	0.253661	No
0.269012	1	-0.397416	0.253661	No
0.607969	0.965976	0.387572	0.253661	No
0.00150108	1	1.07153	0.253863	No
-0.0240297	1	0.362309	0.253971	No
-0.00258263	1	0.396905	0.253971	No
0.0504485	1	0.516796	0.254334	No
-0.187864	1	0.335559	0.254334	No
-0.144901	1	-0.301859	0.254835	No
0.0143373	1	0.348811	0.254835	No
-0.0163685	1	-0.340202	0.254835	No
0.271943	1	0.409983	0.256133	No
-0.322291	1	-0.292706	0.256318	No
0.0972514	1	0.310034	0.256413	No
0.290674	1	0.334693	0.256413	No
0.0489781	1	0.391487	0.257116	No
0.146779	1	0.364274	0.257116	No
4.29585	0.00447797	-2.27497	0.257181	Yes
-0.0890304	1	-0.339689	0.257181	No
0.611447	0.538365	0.585358	0.257181	No
-0.0394158	1	0.403101	0.257181	No
0.108893	1	-0.436344	0.257181	No
0.0154513	1	0.305887	0.25754	No
0.1171	1	0.375299	0.25754	No
0.231741	0.993297	-0.373707	0.25754	No
-2.18499	0.00273539	-1.57533	0.257696	Yes
1.44185	0.929236	-1.98304	0.257696	No
-0.201056	1	-0.462748	0.258661	No
-0.317248	0.835527	-0.320115	0.258723	No
0.272639	1	0.4067	0.260248	No
-0.0214291	1	-0.401009	0.260851	No
0.152012	1	0.423847	0.260898	No
0.134634	1	-0.428337	0.261103	No
0.46455	0.953666	0.402254	0.261103	No
-0.297331	0.889664	-0.283543	0.261128	No
0.196312	1	0.384485	0.261485	No
0.710584	0.76654	1.00274	0.261485	No
0.00371154	1	-0.744917	0.261485	No
0.0660485	1	0.312164	0.261485	No
-0.46639	0.782206	0.350651	0.261485	No
0.506244	0.489825	0.326524	0.261485	No
-0.306605	1	-4.42854	0.261485	No
-2.12599	0.782206	-3.47839	0.26159	No
-0.390784	1	-0.516709	0.261611	No
0.0277106	1	-0.497331	0.261611	No
0.0506021	1	-0.655669	0.261611	No
1.16232	1	-3.47831	0.262209	No
0.37515	0.981942	-0.354203	0.263727	No
0.445188	0.575363	0.34646	0.263727	No
0.308531	1	0.337875	0.264104	No
0.280263	1	1.31086	0.264116	No
0.46128	0.69594	0.355523	0.264116	No
-0.433049	0.997292	0.479135	0.264116	No
-0.676429	0.146739	-0.306532	0.264116	No
-1.43412	0.0711106	-0.315745	0.264116	No
-0.0898822	1	-0.943266	0.264208	No
0.411356	0.998902	-0.376168	0.264208	No
3.22477	0.0795137	-0.663952	0.264208	No
1.15123	0.86378	0.542414	0.264208	No
0.115826	1	-0.312731	0.265068	No
-1.19512	0.21863	-0.376131	0.265628	No
-0.516185	1	-0.378134	0.265628	No
0.120826	1	-0.970138	0.265628	No
-0.206211	1	0.361049	0.267223	No
0.0516294	1	0.331239	0.267223	No
-1.39418	0.00753323	-0.628593	0.267311	Yes
0.461061	0.981351	-0.467293	0.26737	No
0.0299203	1	-0.624962	0.267584	No
-0.0846605	1	-0.532527	0.267793	No
-0.339971	1	-0.283166	0.26837	No
0.439931	0.62837	-0.309235	0.26837	No
0.184353	1	0.341956	0.26837	No
0.0490873	1	0.533168	0.268448	No
0.288798	1	0.297252	0.268448	No
-0.407136	1	-0.269472	0.269297	No
-0.750373	0.953666	-0.439983	0.269593	No
0.596631	1	-0.282035	0.26962	No
-0.211188	1	-0.507014	0.26962	No
1.00881	0.143978	0.425869	0.269901	No
-1.14192	0.912553	-0.357969	0.270051	No
-0.303297	0.953871	-0.329124	0.270486	No
-1.33722	0.240782	-0.354672	0.270486	No
-1.11915	0.576492	-0.286453	0.270798	No
0.870929	0.922504	0.528897	0.271271	No
0.181253	1	0.308075	0.271413	No
-0.512095	1	0.928604	0.272778	No
0.230522	1	-0.308069	0.272824	No
0.196702	1	0.477816	0.274057	No
-0.0370394	1	1.76762	0.27409	No
0.257163	1	-0.383869	0.274198	No
-1.17237	0.00993989	-1.12642	0.275732	Yes
-0.110927	1	0.259082	0.275732	No
-1.81579	0.00154428	-0.392711	0.277207	Yes
0.0399509	1	0.302264	0.2773	No
3.33449	0.000186462	4.0298	0.278411	Yes
0.0702857	1	0.31852	0.278637	No
-1.17273	0.929236	-0.33277	0.280522	No
-0.0320291	1	0.373701	0.280984	No
-0.352536	0.971804	-0.766619	0.280984	No
-1.37525	0.13344	-0.324728	0.281023	No
0.154962	1	0.289901	0.281472	No
0.0952909	1	0.358979	0.282066	No
0.541811	0.917138	0.390298	0.282066	No
0.149393	1	0.335313	0.282668	No
-1.45968	3.16136e-05	-0.343532	0.282668	Yes
-1.28269	0.0858801	-0.31488	0.282668	No
0.00156869	1	-0.467043	0.28325	No
-0.155142	1	-0.416974	0.28325	No
0.229936	1	0.340488	0.28325	No
0.476742	1	-0.793765	0.284217	No
0.262276	1	-0.625407	0.284418	No
-0.770746	0.859103	-0.539149	0.284418	No
0.233902	1	0.303872	0.284418	No
0.242666	1	-0.746287	0.284667	No
-0.23919	1	-0.515099	0.284912	No
0.068796	1	-0.492421	0.284912	No
-0.547012	0.648999	-0.845124	0.284912	No
-0.115548	1	0.443983	0.285264	No
0.423953	1	0.343634	0.285264	No
0.0650807	1	-0.391893	0.285264	No
0.0604603	1	-0.41878	0.285264	No
-0.372207	1	-0.353584	0.285264	No
-0.870662	0.729234	-0.81776	0.285264	No
0.636692	0.896777	-0.467873	0.285264	No
-0.304229	0.994924	-0.292487	0.285732	No
-0.310059	0.90057	-0.305286	0.285732	No
0.654636	0.987532	0.376691	0.285792	No
0.376918	0.965976	0.355242	0.286222	No
-0.421833	1	-0.373699	0.286222	No
0.322953	1	0.461379	0.286222	No
-0.194281	1	-0.493072	0.286222	No
0.295586	1	-0.472559	0.286399	No
-1.85197	0.229562	-0.374219	0.286434	No
-0.183354	1	-0.381562	0.286434	No
0.148372	1	0.412886	0.286434	No
0.0572625	1	-0.369923	0.287021	No
0.198046	1	0.365572	0.287021	No
-2.29796	0.0199467	-3.48288	0.287021	Yes
-0.245875	1	-0.396751	0.287586	No
0.263934	1	0.843754	0.287947	No
-0.895582	0.121745	-0.393099	0.289321	No
-0.305109	1	0.41833	0.290732	No
0.299519	1	-0.483145	0.291733	No
-0.0796864	1	-0.293014	0.291733	No
0.228367	1	-0.817737	0.294113	No
0.848677	0.403841	1.3827	0.294193	No
-1.56292	0.0940917	-0.594131	0.294748	No
0.107307	1	0.305349	0.295586	No
0.293191	0.994924	0.354583	0.295887	No
-0.816096	0.644909	0.345798	0.296119	No
0.85929	0.563265	0.279197	0.296246	No
0.0760211	1	0.312189	0.296616	No
0.156542	1	0.286455	0.296667	No
-1.83476	0.576492	-3.47543	0.297786	No
0.438175	0.426147	-0.311259	0.299769	No
0.241122	1	0.391979	0.300531	No
-0.17512	1	0.335152	0.301016	No
-0.731097	0.89494	-0.468083	0.302273	No
-0.3423	1	-0.289676	0.302728	No
-0.0750936	1	-0.299136	0.302728	No
0.711993	0.614187	-0.440882	0.302728	No
0.263846	1	-0.387941	0.302728	No
0.400877	0.991367	0.295557	0.302728	No
-0.746713	0.951234	-0.608022	0.303093	No
-0.784084	0.617249	-0.354485	0.303093	No
0.23362	1	-0.309484	0.304217	No
-0.939934	0.434024	-0.65484	0.30434	No
-0.929365	0.965976	-0.323336	0.305098	No
0.0896351	1	-0.413975	0.305098	No
-0.459931	1	0.553406	0.305098	No
0.339634	1	0.315898	0.305098	No
0.245888	1	-0.36649	0.305098	No
0.0323052	1	0.291222	0.306139	No
-0.708119	0.924607	-0.411538	0.306139	No
0.146412	1	0.331879	0.306139	No
-0.0057192	1	0.309689	0.306173	No
0.153663	1	-0.288487	0.307511	No
-0.51165	0.880795	-0.411204	0.307753	No
0.659487	0.284289	0.334831	0.307753	No
-0.260745	1	-0.402196	0.307753	No
0.240829	1	0.378999	0.307767	No
0.0894613	1	0.740497	0.307767	No
0.486069	1	-0.375995	0.307767	No
0.163668	1	0.349839	0.307767	No
0.18037	1	1.87415	0.307767	No
-0.12065	1	0.3555	0.307767	No
-0.61244	0.693251	-0.448589	0.307926	No
0.524637	0.932193	-2.40171	0.308575	No
0.109478	1	-0.670801	0.308575	No
0.335244	1	0.430221	0.308994	No
0.076119	1	0.33991	0.308994	No
0.744794	0.973423	0.526376	0.310286	No
0.22442	1	-0.292123	0.31055	No
-0.294446	1	0.339791	0.310729	No
0.445049	0.668734	0.315012	0.311252	No
0.0147	1	-0.401484	0.311615	No
-0.0260284	1	-1.64469	0.312353	No
0.244265	0.994924	0.303634	0.312867	No
0.212383	1	0.304247	0.312867	No
-0.476216	0.701147	-0.389787	0.312905	No
-0.659867	0.748976	-0.569455	0.313151	No
-0.0992746	1	-0.423147	0.313151	No
-0.386848	1	0.335132	0.314363	No
-0.750624	0.371707	-0.642379	0.314631	No
-0.678586	1	-0.324697	0.315602	No
-0.611098	0.383022	0.296536	0.316078	No
0.282427	1	0.572407	0.316908	No
0.363112	0.835527	0.420503	0.316962	No
0.321138	0.953666	-0.325863	0.317926	No
-0.608488	0.957954	-0.290556	0.317926	No
0.292593	1	1.02987	0.31807	No
0.696928	0.983469	0.364758	0.31896	No
-0.179832	1	0.326266	0.319824	No
-0.00443033	1	-0.31643	0.319824	No
-0.0791267	1	-1.00447	0.319937	No
-0.678362	0.522617	-0.283596	0.320044	No
-0.727619	0.189942	-0.309293	0.320044	No
0.843319	0.480408	0.38607	0.320044	No
-0.0275853	1	0.295134	0.320373	No
0.925732	0.383703	1.01305	0.320585	No
0.00639313	1	0.325985	0.320585	No
0.633351	0.146682	0.287197	0.320585	No
-0.0776576	1	-0.373995	0.32435	No
0.625493	0.347125	0.315409	0.324406	No
0.137852	1	0.324709	0.324406	No
0.491699	0.291219	0.264013	0.324672	No
-0.349623	0.898433	-0.34624	0.324672	No
0.527953	0.489825	0.362126	0.324858	No
-0.698391	0.898433	-0.355648	0.324858	No
0.0346465	1	0.473612	0.324858	No
0.598089	0.754001	0.511337	0.324858	No
0.0903082	1	-0.386297	0.324858	No
0.125745	1	0.471244	0.325921	No
-0.428123	1	0.516083	0.327315	No
-0.406832	0.864259	-0.243658	0.327315	No
0.0970783	1	-0.423924	0.327315	No
0.316583	1	-0.312821	0.327315	No
-0.408987	0.923569	-0.461756	0.328472	No
-0.215946	1	-0.275208	0.32855	No
0.877181	0.383703	4.03066	0.32855	No
-0.175539	1	-0.397939	0.328575	No
0.571847	0.994924	0.440711	0.329103	No
0.143419	1	0.270677	0.329103	No
0.16446	1	-0.367145	0.329103	No
0.414888	1	-0.32881	0.329103	No
-0.630895	0.576776	-0.357597	0.329103	No
-0.503904	0.478166	-0.274489	0.32935	No
0.206828	1	0.386432	0.32935	No
-0.0364324	1	0.273528	0.32935	No
-0.427196	0.808643	-0.325001	0.329555	No
-0.301456	1	-0.788748	0.329555	No
0.0968137	1	0.539818	0.329594	No
0.134939	1	0.280549	0.329594	No
0.388085	0.776295	0.456599	0.330758	No
0.102277	1	-0.284655	0.330758	No
0.386912	0.965976	0.362058	0.330758	No
0.197646	1	-0.44583	0.330758	No
-0.556259	0.56392	-0.262759	0.330758	No
-0.451015	0.981351	-1.28037	0.330837	No
-0.18942	1	-0.599681	0.330931	No
0.0912904	1	-0.31249	0.330931	No
0.260837	1	0.371127	0.330931	No
0.0891255	1	0.609461	0.331038	No
0.207673	1	0.325114	0.33127	No
-1.45992	0.184075	-0.450119	0.331909	No
1.80249	0.874285	3.72324	0.331989	No
-0.65346	1	-0.85733	0.331989	No
-0.304049	1	0.344531	0.331989	No
-0.041793	1	0.327931	0.331989	No
0.00934351	1	-1.79743	0.332526	No
0.139436	1	0.338437	0.332526	No
-0.204771	1	0.31057	0.332552	No
-0.261232	1	-0.263779	0.332618	No
0.220053	1	-0.325857	0.33316	No
0.36769	1	0.284248	0.333318	No
0.0594446	1	0.483959	0.333453	No
0.227577	1	0.340662	0.335067	No
0.274592	0.953666	0.275864	0.335067	No
-0.579279	0.974198	-0.294533	0.33629	No
-0.125287	1	-0.274104	0.33644	No
-0.956108	0.396336	-0.412328	0.33721	No
0.373499	1	-0.484371	0.33721	No
-0.0787408	1	0.344477	0.337892	No
0.372344	1	-4.1398	0.337892	No
-0.162773	1	-0.352651	0.338304	No
-0.194725	1	-0.283708	0.338308	No
-0.0473956	1	1.21584	0.338536	No
0.0336389	1	-0.309392	0.338557	No
0.177932	1	0.353097	0.338884	No
0.0205263	1	0.259032	0.339021	No
-0.224014	1	-0.452186	0.339021	No
-0.0615617	1	-0.563047	0.339021	No
-0.239826	1	0.318338	0.339021	No
0.281936	1	0.311571	0.339021	No
-0.215668	1	-0.280854	0.339021	No
0.350058	1	-0.277163	0.339021	No
0.388129	1	0.380194	0.33978	No
0.152962	1	-2.60317	0.340111	No
0.814754	1	-0.416787	0.340353	No
0.663876	0.201319	0.484955	0.340393	No
0.132698	1	-0.397018	0.340393	No
0.322894	1	-1.35853	0.340393	No
-0.156422	1	-0.344313	0.340586	No
0.260522	1	0.3085	0.341191	No
0.317124	1	-2.39353	0.341191	No
0.335469	1	0.275304	0.341191	No
-0.607425	0.724816	-0.366661	0.341191	No
0.318828	1	0.461802	0.341191	No
-0.123171	1	0.398595	0.341191	No
0.0524611	1	-0.269699	0.341191	No
0.0668489	1	0.324746	0.341432	No
-0.317404	1	-0.262733	0.341838	No
0.343259	1	0.395577	0.342824	No
-0.138895	1	0.418908	0.342824	No
0.198197	1	-0.327442	0.342824	No
1.05068	0.082364	0.290506	0.342824	No
0.00423412	1	0.305474	0.344837	No
-0.274997	1	-0.280505	0.344903	No
-1.42024	0.978376	-0.872741	0.344903	No
0.327892	0.991367	0.388546	0.344903	No
0.516975	0.971804	-0.31933	0.344936	No
-0.0322995	1	0.291583	0.345595	No
0.292432	1	0.358707	0.345595	No
0.0869792	1	0.322178	0.345595	No
-0.0346472	1	0.314609	0.345595	No
0.331455	1	0.350132	0.345797	No
0.918073	0.230983	0.290926	0.346746	No
0.789169	1	-1.6329	0.347145	No
0.373037	0.931629	0.446573	0.347401	No
-1.12152	0.0978448	-0.298886	0.347733	No
-0.866967	0.936343	-0.292933	0.347785	No
-0.292758	1	-0.291962	0.347785	No
-0.148775	1	0.323669	0.347785	No
0.136206	1	0.39787	0.347785	No
-0.290213	1	-0.289164	0.347785	No
0.00547577	1	-0.280641	0.348071	No
0.0937942	1	-0.569586	0.348228	No
-0.487102	0.47967	-0.322123	0.348228	No
1.25294	0.251302	0.541985	0.349466	No
-1.31357	0.0904744	-0.28994	0.3499	No
-0.220427	0.935915	-0.27133	0.350092	No
0.427189	1	-2.39784	0.350682	No
0.223449	1	0.319677	0.350682	No
-0.138503	1	0.359024	0.351548	No
0.0549444	1	0.350935	0.35161	No
0.450064	0.648249	-0.315059	0.351933	No
-0.149963	1	-0.291161	0.351964	No
0.200408	1	0.627465	0.351964	No
-0.526431	0.932439	-0.404109	0.351964	No
0.387407	0.993297	-0.458005	0.351964	No
0.0413571	1	0.334395	0.351964	No
-0.316042	1	-0.295316	0.351964	No
0.444256	0.978927	0.303794	0.353068	No
0.949351	0.934474	0.596628	0.353189	No
0.0230976	1	0.344303	0.353286	No
-0.753991	0.0947826	-0.363034	0.353286	No
-0.70492	0.645285	0.308819	0.353286	No
-0.0664664	1	-0.361891	0.353286	No
-0.141245	1	-0.395963	0.354779	No
0.0206987	1	0.291523	0.354977	No
1.17814	0.996405	-1.2789	0.354977	No
0.167549	1	0.271941	0.354977	No
0.325549	0.971804	-0.351643	0.354977	No
0.12034	1	-0.347155	0.354977	No
0.228103	1	-0.323678	0.354977	No
0.0605109	1	-0.449396	0.354977	No
-0.45971	0.724816	-0.288565	0.355149	No
0.169897	1	0.470037	0.355149	No
0.382202	1	0.315835	0.35557	No
-0.591466	0.997369	-0.277619	0.355741	No
0.346681	0.981061	0.471454	0.355741	No
0.3415	1	0.417631	0.355771	No
0.121756	1	-0.310811	0.356128	No
1.80267	0.000907428	-1.35616	0.356128	Yes
0.222388	1	0.889945	0.356449	No
-0.056358	1	-0.316345	0.356449	No
-0.157683	1	0.282172	0.356669	No
-0.367239	0.991367	-0.306091	0.356713	No
-0.43261	0.571565	-0.366999	0.357252	No
-0.411076	1	0.697408	0.357252	No
0.129619	1	0.356005	0.357252	No
0.232188	1	0.307411	0.357252	No
-0.214058	1	-0.474166	0.357706	No
-0.74788	0.351516	-0.2718	0.357706	No
0.454924	0.898433	0.345571	0.357877	No
-0.0377354	1	0.397506	0.357877	No
2.31249	0.438107	1.0703	0.357877	No
0.836451	1	-0.917858	0.358416	No
-0.383137	0.994924	0.254785	0.358747	No
-0.626427	0.59422	-0.389024	0.359115	No
0.221033	1	0.32681	0.360026	No
-0.0845367	1	0.389352	0.360026	No
-0.157582	1	-1.50979	0.360065	No
0.744426	0.345469	0.294735	0.360065	No
-0.707521	0.778432	0.343723	0.360125	No
0.468386	0.965976	0.325088	0.360125	No
0.180194	1	0.263406	0.360125	No
0.757665	0.713378	-0.289326	0.361387	No
0.203721	1	0.302757	0.361387	No
-0.00704941	1	0.272961	0.362612	No
0.0449671	1	0.286485	0.362755	No
0.975535	0.668674	-0.350183	0.36364	No
-0.13642	1	0.286214	0.363678	No
-0.29807	1	0.3424	0.363678	No
0.00141718	1	0.329874	0.363678	No
0.0536309	1	-0.357564	0.363678	No
0.220028	1	0.757891	0.36421	No
-0.113301	1	-0.31983	0.36421	No
-0.0765973	1	0.463772	0.36421	No
-0.349178	1	0.455489	0.36509	No
-0.673834	0.0857296	-0.368664	0.365188	No
-0.000518508	1	0.837441	0.366032	No
0.352748	0.946829	0.286367	0.366121	No
-0.0879848	1	0.267835	0.366815	No
0.374154	0.991367	0.274402	0.367545	No
-1.20902	0.181804	1.73814	0.368873	No
-1.00574	0.829881	0.382051	0.369386	No
0.0497395	1	0.330437	0.370044	No
-0.398809	1	0.383968	0.370047	No
0.273206	1	-0.780645	0.370183	No
-0.384784	1	-3.88188	0.371542	No
0.603298	0.917358	-0.259548	0.371741	No
0.685002	0.928523	-0.564144	0.371742	No
-0.150109	1	-0.258609	0.371757	No
-0.299618	1	-0.24814	0.372222	No
0.340624	1	0.352818	0.372222	No
0.1725	1	0.313068	0.37273	No
0.426377	0.859103	-0.422852	0.37273	No
-0.658236	0.751785	-0.318527	0.372898	No
0.323289	1	-0.381988	0.372968	No
-0.992881	0.243025	-0.345095	0.373783	No
0.8453	0.979029	-0.472963	0.373865	No
0.230043	1	0.334489	0.374008	No
-0.214634	1	-0.274585	0.374394	No
0.382976	0.974198	-0.299931	0.374394	No
0	1	1.3713	0.375622	No
-0.380346	0.997292	0.403951	0.376463	No
0.0326299	1	-0.426719	0.376463	No
0.162925	1	0.493675	0.376463	No
0.390221	0.965976	0.344855	0.376465	No
0.0487893	1	0.312203	0.37652	No
-0.110009	1	0.342882	0.376849	No
3.2404	0.368573	-3.4712	0.377058	No
-0.469978	0.460251	-0.317064	0.377331	No
0.0552208	1	0.391287	0.377331	No
-0.342735	0.946829	0.390447	0.377572	No
-1.13225	0.109983	-0.400857	0.380011	No
-1.32208	0.460437	-0.690139	0.380011	No
-1.5519	0.0199467	0.408352	0.381295	Yes
0.158407	1	-0.298532	0.381406	No
0.413245	0.965976	-0.320629	0.38151	No
0.898582	0.0207172	0.395394	0.381713	Yes
0.121274	1	-0.303258	0.381713	No
-0.0630905	1	-0.484952	0.381713	No
-0.0605485	1	0.374449	0.381713	No
-0.263518	1	-0.391782	0.381995	No
0.0676836	1	0.336419	0.381995	No
-0.370424	0.930478	0.290994	0.381995	No
0.215204	1	0.332014	0.382372	No
-0.087367	1	0.480569	0.382372	No
-0.66465	0.898433	0.309766	0.382526	No
0.193751	1	-0.372439	0.38267	No
-0.000632676	1	0.565893	0.38267	No
-0.916371	1	-2.81531	0.38267	No
0.251173	0.98978	0.342886	0.38267	No
-0.0226406	1	0.391628	0.38267	No
0.155516	1	0.490514	0.38267	No
-0.180696	1	0.586908	0.38267	No
0.359507	1	0.334731	0.38267	No
1.01189	0.230983	-0.432061	0.38267	No
-0.673075	0.597515	0.304089	0.38267	No
-0.0985372	1	0.258188	0.38267	No
0.480016	0.935866	-2.14559	0.382808	No
0.238018	1	-0.274094	0.382808	No
0.408436	1	0.542205	0.382808	No
0.23373	1	0.290698	0.382808	No
-0.136474	1	-0.452232	0.382808	No
-0.218292	1	-0.542571	0.382808	No
0.198573	1	0.328353	0.382808	No
0.613685	0.839045	-0.34318	0.382808	No
0.0671394	1	-0.285927	0.382808	No
0.26163	1	0.28821	0.382927	No
0.494128	0.926131	0.307476	0.382927	No
0.282452	0.85881	-0.363264	0.382927	No
0.100505	1	0.610429	0.382927	No
-0.0888631	1	-0.350325	0.382927	No
0.60209	0.583701	0.363916	0.383251	No
-0.0345358	1	0.400608	0.383251	No
-0.063618	1	-0.340331	0.383251	No
-0.0130276	1	0.339984	0.383251	No
-0.48349	1	-0.374819	0.383251	No
-0.204569	1	-0.282941	0.383415	No
0.041183	1	0.256407	0.383415	No
-1.1691	0.864096	-0.347259	0.383437	No
0.00521477	1	-0.234489	0.384369	No
0.474284	0.782206	0.264687	0.384369	No
-0.151771	1	-0.260728	0.384369	No
-0.0625663	1	0.341408	0.384369	No
-0.0662032	1	-0.364621	0.384369	No
0.337361	1	0.533988	0.384707	No
0.0198933	1	-0.347987	0.385429	No
0.63196	0.699238	-0.270153	0.385429	No
0.162673	1	0.286801	0.385429	No
0.164659	1	0.289636	0.385429	No
-0.294528	1	-0.334829	0.385933	No
0.108062	1	0.308122	0.386696	No
0.0495442	1	-0.332122	0.386696	No
0.275086	1	0.364349	0.386696	No
0.0923127	1	-0.302954	0.38715	No
0.866268	0.994924	0.496231	0.387888	No
0.303463	1	-1.77985	0.388012	No
-1.01067	0.84186	-0.479343	0.388012	No
-0.357723	1	0.320619	0.388568	No
0.604137	0.997292	0.428737	0.388653	No
0.573885	0.646763	0.372141	0.390124	No
0.313865	1	0.356723	0.391341	No
-0.268811	1	-0.326089	0.391839	No
0.237882	0.987446	-0.384475	0.392027	No
-0.777558	0.83817	-0.36411	0.393591	No
-0.071931	1	0.274948	0.393591	No
-0.848882	0.997369	-0.363755	0.393713	No
0.505114	1	0.396962	0.393884	No
0.0590744	1	0.294224	0.393884	No
-0.192617	1	0.354549	0.393884	No
0.120995	1	0.25492	0.393884	No
0.499276	0.780122	0.252115	0.393884	No
-1.76352	0.86585	0.978908	0.393884	No
0.344062	0.973423	0.339996	0.393884	No
-0.375143	1	-0.341004	0.394643	No
0.193304	1	0.270378	0.394838	No
0.238648	1	-0.271596	0.394838	No
-0.235452	0.997292	0.30296	0.394838	No
-0.127585	1	-0.316635	0.394838	No
-0.423601	1	-0.244268	0.394838	No
-2.47791	0.404286	-1.22316	0.394838	No
0.566365	0.48649	-0.360508	0.394838	No
0.222833	1	-0.505796	0.394838	No
-0.232201	1	-0.403192	0.394838	No
0.476412	1	0.668857	0.394838	No
-0.459861	0.266084	-0.271133	0.394838	No
-0.962766	0.6577	-0.273077	0.394838	No
-0.697933	0.95819	-0.975207	0.394838	No
-0.010858	1	-0.24263	0.39562	No
0.485829	1	0.416022	0.39562	No
0.787593	1	1.70922	0.395989	No
0.115341	1	0.340424	0.395989	No
0.369891	0.928306	-0.279687	0.395989	No
0.15243	1	-0.307917	0.396069	No
0.443566	0.997369	0.294247	0.396069	No
0.631228	0.953666	0.348985	0.396069	No
-0.645492	1	-3.47036	0.396069	No
0.280654	1	0.604748	0.396069	No
-0.0843561	1	-0.26198	0.396069	No
0.249285	1	-0.353779	0.396069	No
0.0689871	1	0.247587	0.396069	No
-1.0773	0.896459	-1.97247	0.396069	No
0.13443	1	0.484176	0.396069	No
-0.359858	0.898433	-0.323833	0.396397	No
-0.650724	0.619024	-0.263075	0.396531	No
-0.401711	1	-0.475574	0.396531	No
0.302863	0.99945	0.465011	0.396531	No
0.400324	1	0.37182	0.396699	No
0.321203	1	0.32503	0.396699	No
-1.17335	0.059828	0.350767	0.397555	No
-0.515723	0.916069	-0.561677	0.397555	No
-0.522569	0.568711	-0.239672	0.397555	No
0.210728	1	-0.298999	0.397931	No
-0.423433	0.645285	-0.237774	0.398806	No
-0.038763	1	0.278599	0.398806	No
-1.00555	0.898433	-0.398261	0.399491	No
-0.239907	1	-1.29736	0.399491	No
-0.589266	0.448096	0.305713	0.399491	No
-0.00288127	1	0.333324	0.399491	No
1.33215	0.946829	-0.551155	0.399491	No
-0.57392	0.92412	-0.256313	0.399491	No
-0.123099	1	0.361327	0.399694	No
0.0835834	1	0.319379	0.39977	No
-0.549195	0.965976	0.266494	0.400646	No
-1.17939	0.848547	-0.902063	0.400646	No
0.35213	0.922504	0.479198	0.401046	No
1.06273	0.957954	-2.57536	0.401384	No
0.073198	1	0.445111	0.401489	No
0.0371156	1	0.302728	0.403563	No
0.244553	0.993297	0.392876	0.403563	No
-0.0541856	1	0.315322	0.403563	No
-0.00626959	1	0.248766	0.403681	No
0.0245053	1	0.285529	0.403804	No
0.564564	0.368573	0.332281	0.403804	No
-0.237531	1	0.552448	0.404389	No
0.0494406	1	0.775797	0.404741	No
-0.544337	1	-0.332249	0.405598	No
-0.296068	1	0.232679	0.405598	No
0.248738	1	0.287277	0.405598	No
0.186008	1	0.232686	0.405598	No
-0.123791	1	-0.271764	0.405598	No
0.185338	1	0.26981	0.405598	No
0.714092	1	-1.67318	0.405598	No
-0.427608	0.982567	-0.600907	0.407574	No
-0.0120528	1	0.89581	0.407848	No
-0.446068	1	-0.4148	0.408531	No
0.0734239	1	-0.289664	0.408531	No
0.424477	1	0.290858	0.409154	No
0.290685	1	0.432337	0.41038	No
-1.34792	0.00600296	-0.30316	0.410514	Yes
-0.596912	0.440774	-0.44913	0.411091	No
0.361931	1	-0.636232	0.411091	No
-0.673719	1	0.384634	0.4111	No
0.550764	1	0.347941	0.411667	No
0.0346947	1	0.314455	0.411914	No
-0.000471646	1	0.344937	0.411914	No
-0.0414308	1	0.287155	0.411914	No
-0.599563	0.917358	-0.257701	0.411914	No
0.432897	0.443283	0.374344	0.411914	No
0.14988	1	-3.46985	0.411914	No
0.271584	1	-0.469134	0.411919	No
0.701784	0.702248	0.75515	0.413141	No
-0.243217	1	0.3603	0.413141	No
0.507269	0.816663	-0.334968	0.413182	No
0.146521	1	0.406561	0.413182	No
-0.157432	1	-0.250287	0.413182	No
2.92891	0.209429	-3.49078	0.41426	No
0.39955	1	0.310864	0.414457	No
0.0664759	1	-0.392291	0.415002	No
-0.026345	1	0.277991	0.415002	No
-0.652215	0.207486	-0.300305	0.415002	No
-2.19519	0.0159544	-0.578644	0.415002	Yes
-0.110192	1	0.378665	0.415002	No
0.547351	1	-0.463066	0.415002	No
0.384197	0.978927	0.373085	0.415002	No
-0.205879	1	0.353049	0.415052	No
0.158072	1	0.271622	0.415345	No
0.35324	0.877329	0.40269	0.415345	No
0.346494	1	-0.437884	0.415345	No
0.41726	0.955098	-0.420221	0.416343	No
0.367464	0.991367	0.388	0.416343	No
2.56857	0.0357065	2.33322	0.416343	Yes
0.13258	1	0.494745	0.416343	No
-0.19018	1	-0.438963	0.416343	No
0.00978582	1	-0.36737	0.416343	No
0.618296	0.974198	0.438404	0.416343	No
0.165428	1	0.25791	0.416377	No
-0.367109	1	0.25825	0.416377	No
-0.236287	1	0.287632	0.416377	No
0	1	-0.561675	0.416377	No
-0.051523	1	-0.312742	0.416377	No
0.368013	1	0.370059	0.416377	No
-0.286798	0.963123	-0.349261	0.416377	No
-0.0734223	1	0.325453	0.416377	No
0.362128	1	0.309495	0.416951	No
0.207494	1	-0.232765	0.41703	No
-0.359308	1	0.412591	0.41703	No
-0.284328	1	-0.621648	0.417454	No
-0.524276	0.987532	0.361054	0.417905	No
0.582327	0.6413	0.539685	0.417905	No
0.354278	1	0.332704	0.417905	No
-0.590888	1	0.395068	0.418609	No
-0.00193133	1	-0.25733	0.418609	No
0.622615	0.953666	-1.45626	0.418609	No
-0.547184	1	-0.918345	0.418609	No
-0.0660256	1	0.30038	0.418609	No
3.08073	0.617249	3.3361	0.418609	No
-1.15879	0.0951832	-0.23032	0.419461	No
0.363098	0.811334	0.232047	0.419461	No
0.113431	1	0.272532	0.419484	No
0.277135	1	-0.27184	0.419484	No
-0.162268	1	0.353844	0.419484	No
-0.193955	1	-0.250203	0.419648	No
0.0954558	1	0.279051	0.420066	No
0.475518	1	0.516269	0.42063	No
0.107422	1	-0.246026	0.420723	No
0.0248511	1	0.654574	0.420723	No
0.00107227	1	0.299983	0.420723	No
-0.286193	0.875196	-0.374851	0.420723	No
-0.344971	1	-0.240054	0.420723	No
0.887518	1	-2.95734	0.421276	No
0.335861	1	0.993684	0.421403	No
0.843264	0.321267	-0.481714	0.421403	No
0.371284	0.764898	0.296739	0.423154	No
0.572765	1	-1.76791	0.423507	No
-0.158281	1	-0.223483	0.423507	No
-0.0179977	1	0.303064	0.424069	No
-0.332103	1	-0.363691	0.424135	No
-0.130636	1	-0.320157	0.424493	No
-0.257001	1	0.358102	0.424493	No
0.432646	0.773452	0.500238	0.424493	No
0.0848834	1	-0.413196	0.424493	No
-0.16944	1	0.35305	0.424761	No
0.120526	1	0.252853	0.425306	No
0.289761	1	-0.318271	0.425306	No
0.0761254	1	0.313243	0.425607	No
0.121143	1	-0.308417	0.426273	No
-0.233903	0.993935	0.286435	0.426273	No
-0.730658	0.965976	0.297325	0.427999	No
-0.520845	1	-0.365166	0.428145	No
-2.68235	0.00019189	-0.321465	0.428145	Yes
0.201504	1	0.274274	0.428145	No
0.362469	1	0.361984	0.428145	No
0.369849	0.908089	0.272259	0.428154	No
0.0303541	1	0.247525	0.428154	No
1.16956	0.994924	3.35263	0.428515	No
-0.309238	1	-0.294299	0.428543	No
-0.47647	1	0.715117	0.428871	No
0.380089	0.701373	0.269413	0.428871	No
0.122181	1	0.282289	0.428992	No
-1.28192	0.0380646	0.292325	0.429327	Yes
[truncated: 7,813 more rows]

## Sheet: Mugo_vs_Morris-LS-PF
Morris LS vs PF		Mugo 2017 LS vs LS+RBP10_RNAi
logFC	FDR	logFC	FDR
-1.27275	0.0247996	-2.04586	6.19593e-32
-2.81617	0.00672331	-1.70768	7.32692e-30
-2.69244	0.0192364	-2.81707	3.29302e-24
-1.32836	0.407525	-2.35173	4.33511e-24	Yes
2.73205	0.000114559	2.00063	5.63111e-14
-6.51525	5.86931e-23	1.55334	1.41315e-12
4.36908	5.92902e-09	1.21819	1.98245e-12
-2.56715	0.00185201	-1.71621	3.14219e-11
0.994151	0.048143	1.79307	1.1158e-10
-1.99208	7.40268e-06	-1.41808	3.58893e-10
-1.32915	0.00680017	-0.905006	4.53884e-09
-2.27645	2.17501e-05	-1.41418	5.83847e-09
-1.82591	0.0932743	-1.07024	5.83847e-09	Yes
-2.76872	2.50708e-05	-1.6856	6.94291e-09
0.867816	0.615694	1.08467	7.45307e-09	Yes
-1.56662	0.00160376	-0.9136	1.17597e-08
-0.275407	0.904281	-1.02231	1.53606e-08	Yes
-1.52652	0.0895823	-1.80121	2.52157e-08	Yes
6.43021	2.08528e-07	2.53933	2.57805e-08
1.55083	0.000399873	1.20528	3.28634e-08
3.45577	8.01297e-06	1.04511	3.58631e-08
-2.9503	0.00460828	-1.95724	1.39312e-07
-3.3113	0.0162615	-0.997826	1.75416e-07
1.08987	0.449123	-1.37595	2.70777e-07	Yes
-1.31397	0.217615	-1.18324	2.70777e-07	Yes
-1.46955	0.060894	-1.22862	3.08815e-07	Yes
-1.90604	0.0201866	-0.822688	7.94872e-07
-1.0254	0.00558445	-0.911578	1.02997e-06
-1.32438	0.00476526	-0.867771	1.67837e-06
1.86276	0.464564	1.15153	1.67837e-06	Yes
4.58444	2.64348e-18	1.49898	1.76473e-06
-0.143878	0.947161	1.0268	1.96724e-06	Yes
2.83541	0.0290724	0.887993	2.06503e-06
-3.14181	7.07305e-05	-1.28069	3.59287e-06
0.968809	0.386948	1.39419	3.81117e-06	Yes
-1.93296	0.00196649	-1.15442	3.86904e-06
4.15448	5.63165e-06	1.29349	4.02544e-06
-1.14208	0.0247837	-0.774512	4.24397e-06
2.87641	0.00354485	1.16889	4.50567e-06
3.45283	2.84976e-05	0.858426	4.88298e-06
-1.64118	0.00528211	-1.40908	6.28151e-06
-0.624757	0.424854	-2.06373	9.24569e-06	Yes
-1.93062	0.00145758	-1.06273	1.04878e-05
2.35515	0.0107157	0.99665	1.04878e-05
-1.07197	0.309656	-0.871855	1.04878e-05	Yes
-2.80253	0.00661692	-1.88551	1.12822e-05
1.63961	0.0320127	0.947876	1.14071e-05
1.56585	0.145676	0.86116	1.1632e-05	Yes
0.724177	0.65543	1.30595	1.2524e-05	Yes
1.23563	0.102223	1.31088	1.2524e-05	Yes
-3.33463	1.48834e-05	-2.56928	1.38424e-05
-1.17485	0.531709	-1.74137	1.63154e-05	Yes
-2.33419	0.000184176	-0.819106	1.78618e-05
2.1962	4.55429e-06	0.79996	1.85541e-05
-0.569349	0.771741	-0.714306	2.01384e-05	Yes
-2.52753	0.000415124	-1.43596	2.35442e-05
0.648771	0.567212	0.857312	2.63582e-05	Yes
0.0504802	0.958167	-0.866494	2.76857e-05	Yes
-2.67658	0.0230253	0.80893	3.40152e-05
1.77435	0.456388	-1.44913	3.53423e-05	Yes
-0.599248	0.678274	-0.917171	3.70602e-05	Yes
-1.556	0.348978	-3.17056	3.77099e-05	Yes
1.12075	0.544322	-2.12575	3.81171e-05	Yes
5.78811	5.30898e-09	1.994	3.81171e-05
-0.722222	0.336276	0.693227	3.96781e-05	Yes
0.122158	0.968117	1.124	3.96781e-05	Yes
5.15812	1.68032e-09	1.65071	4.4603e-05
0.426865	0.859909	0.739995	4.5823e-05	Yes
-3.76194	0.000115071	-0.799658	4.5823e-05
2.5127	1.91259e-05	0.966637	4.83111e-05
1.70528	0.00367281	0.940822	4.83111e-05
-1.40221	0.0924364	-0.969035	4.83111e-05	Yes
1.48178	0.00785657	0.743863	5.02906e-05
3.35931	2.40431e-07	1.0957	5.09072e-05
1.76767	0.00022806	0.933476	6.46375e-05
1.22202	0.212706	0.915624	6.46375e-05	Yes
1.15112	0.149287	-1.63166	6.46375e-05	Yes
3.30197	1.00478e-07	1.20488	6.46375e-05
-1.70141	1.01737e-05	-1.25777	6.46375e-05
0.0783352	0.968117	-0.667843	6.49885e-05	Yes
2.46181	0.0151318	0.994545	6.49885e-05
3.30152	7.87325e-08	0.891381	6.84301e-05
-0.688	0.16827	-0.860754	8.17915e-05	Yes
-1.68643	3.9207e-05	-1.23055	8.60589e-05
-7.18399	1.47097e-09	-1.19967	8.65433e-05
2.49415	9.70811e-08	0.658792	8.93196e-05
-1.79877	0.110231	-1.75299	9.27949e-05	Yes
1.61423	0.115723	0.7599	9.39071e-05	Yes
-1.80443	2.3396e-05	-1.12203	9.69868e-05
-1.12888	0.145542	-0.697403	9.69868e-05	Yes
-1.16502	0.0320127	-1.15114	9.74281e-05
-2.67717	0.00146653	-1.30511	9.86679e-05
2.80712	0.00211694	0.856066	9.94441e-05
-2.05999	0.00346504	-1.27323	0.000102877
2.03681	2.28406e-06	0.997634	0.000120788
-1.7896	0.0224054	-0.794618	0.000121568
3.42698	5.14981e-09	0.754599	0.000122845
1.33278	0.0721099	1.0864	0.000134924	Yes
0.307423	0.812365	-0.877436	0.00013715	Yes
1.64039	0.0420828	1.08914	0.000140591
-0.246541	0.905387	-1.52495	0.000140893	Yes
-1.4923	0.204398	-0.959649	0.000152464	Yes
1.9762	0.00182897	0.802013	0.000152464
-5.50736	1.92987e-10	-1.56031	0.00017923
0.472587	0.79152	1.15073	0.000195448	Yes
3.52883	0.00058776	0.946017	0.000205508
2.01087	0.150345	1.44678	0.000222749	Yes
-0.161942	0.888109	-1.18358	0.000229312	Yes
1.22042	0.00753675	0.669433	0.000242272
1.27068	0.179822	0.818571	0.000242272	Yes
-1.65382	0.0403225	-0.663917	0.000242293
-0.917022	0.0457444	-0.947778	0.00024615
-0.215779	0.765162	-0.843301	0.000255943	Yes
-0.427812	0.721494	0.743833	0.000260346	Yes
-2.02028	0.113843	-1.29549	0.000275042	Yes
0.41116	0.713294	1.01519	0.000275042	Yes
2.61541	0.000416516	0.888558	0.000292643
-1.50339	0.0860118	-0.896424	0.000296322	Yes
0.443431	0.93627	-1.1498	0.000296322	Yes
3.07046	3.2991e-07	0.85979	0.000296322
1.33704	0.303641	0.896915	0.000304705	Yes
-0.0362334	0.990058	-1.42088	0.000315892	Yes
0.842614	0.25906	0.914206	0.000332431	Yes
0.966416	0.00852475	-0.7567	0.000336257
0.371192	0.793683	0.724858	0.000365956	Yes
-1.06506	0.332844	1.20023	0.000365956	Yes
1.31409	0.0944203	0.803942	0.000369731	Yes
-1.42881	0.0167921	-0.950607	0.000402733
-0.395013	0.675104	-0.726288	0.000419319	Yes
5.3887	1.47097e-09	1.54778	0.000422307
0.620925	0.0869605	0.728544	0.000446479	Yes
0.414489	0.936476	1.20064	0.000446479	Yes
-0.470902	0.479725	-0.779309	0.000461129	Yes
0.187607	0.878556	1.26854	0.00047245	Yes
1.11926	0.287412	-1.64248	0.000480015	Yes
-2.29773	0.0355184	-1.90293	0.000487599
2.29895	0.000119988	0.583976	0.000515574
0.733906	0.481112	0.939963	0.000524126	Yes
-2.5717	6.31989e-06	-0.771468	0.000559341
1.08952	0.238629	0.701012	0.000587189	Yes
4.93496	2.87393e-12	1.77323	0.000601167
-0.197726	0.822665	-1.00169	0.000601167	Yes
-0.857578	0.647385	-0.706938	0.000614449	Yes
1.24934	0.0436301	1.02014	0.000655082
-1.0018	0.364317	-1.62687	0.00069596	Yes
-0.340412	0.642829	-0.646959	0.00069596	Yes
-0.383391	0.604627	-0.897187	0.000726973	Yes
-1.16324	0.000370388	-0.674793	0.000741083
-0.833956	0.096855	-1.09782	0.000793552	Yes
-0.818662	0.119484	-0.634232	0.000793552	Yes
0.671757	0.720841	0.867629	0.000793552	Yes
-4.13246	0.000408438	-1.38196	0.000891538
0.406843	0.68399	-0.609524	0.000912976	Yes
-0.13317	0.917104	1.00181	0.000964204	Yes
3.11989	2.14145e-06	0.861433	0.00103518
3.14982	5.94446e-08	0.782604	0.00116731
-2.66536	0.000184946	-0.721247	0.00116731
0.933641	0.0330495	-0.998953	0.00118447
-0.582717	0.315868	0.894934	0.00118447	Yes
-2.29308	0.00018107	-0.702256	0.00118841
-0.820242	0.0714877	0.645711	0.00118841	Yes
0.0926769	0.945766	-0.566155	0.00118841	Yes
-1.37281	0.00426245	-1.02987	0.00118911
-2.89311	0.0435319	-0.815755	0.00119629
1.94871	5.93153e-06	0.856085	0.00142141
1.24683	0.00399852	0.795047	0.00142699
1.83884	0.055626	1.05645	0.00145152	Yes
0.862303	0.480214	-0.825624	0.00154784	Yes
-4.18876	0.000438403	-1.05651	0.00156993
2.34432	1.75562e-05	1.04531	0.00158597
0.932588	0.193355	0.609214	0.0016099	Yes
1.4897	0.00051578	0.876707	0.00165236
-3.07566	3.45257e-08	-1.12013	0.00165236
2.10976	0.476766	-0.946077	0.00165236	Yes
-3.11728	0.000947424	-1.88653	0.00165236
1.63328	0.372628	-1.53536	0.00165236	Yes
2.83284	0.00175412	0.720445	0.00165236
-3.08712	0.000169811	-1.20824	0.0017093
0.998201	0.0561035	0.711936	0.00175454	Yes
2.26938	0.0187606	1.24578	0.00176092
1.47477	0.118961	0.781261	0.001841	Yes
0.931329	0.0168519	0.595891	0.00184704
1.97798	1.42465e-06	0.64287	0.00198358
1.51151	0.0370506	0.67628	0.00209529
2.06983	0.00254051	1.04416	0.0022107
1.18977	0.00840423	-1.15985	0.00228042
0.315258	0.742893	-0.904606	0.00228042	Yes
-1.55669	0.00785657	-1.09628	0.00234653
-0.796743	0.232033	-0.55651	0.00246175	Yes
0.464975	0.702241	0.768495	0.00246825	Yes
1.13659	0.0254441	0.726816	0.00255117
-0.992266	0.206333	-1.08267	0.00257116	Yes
-1.70803	0.000290598	-0.852197	0.00257532
1.671	0.000776147	0.664102	0.00257845
0.161524	0.934924	-0.587377	0.00268366	Yes
1.19789	0.19365	0.679445	0.00285456	Yes
-6.6063	5.47293e-13	-1.73003	0.00287597
-0.156732	0.863965	1.04103	0.00299005	Yes
0.333656	0.534655	0.774165	0.0031713	Yes
0.0985637	0.928785	-0.675785	0.00321859	Yes
1.23843	0.01038	0.820771	0.00324385
2.47356	3.61855e-06	0.675307	0.0032649
1.34718	7.60588e-05	0.584297	0.00330247
-0.117073	0.904281	-0.995661	0.00330247	Yes
2.60366	0.000126328	0.676762	0.00330247
1.7712	0.0178531	0.798332	0.00330247
0.56408	0.557113	0.589871	0.00331815	Yes
0.103694	0.952195	-0.749937	0.00345258	Yes
0.193555	0.933154	0.617186	0.00345258	Yes
-0.510605	0.358252	-1.04154	0.00353018	Yes
-0.239248	0.929398	0.741735	0.00371337	Yes
-0.0994932	0.948507	0.632034	0.00375583	Yes
-0.399652	0.428396	0.697033	0.00386863	Yes
1.6699	0.000802905	0.666152	0.00389522
-1.23346	0.0385104	-0.605173	0.0039853
-0.943843	0.146299	-0.511365	0.00404312	Yes
0.073505	0.925813	-0.668739	0.00405629	Yes
-1.90485	6.38856e-06	-0.628722	0.00405629
3.27457	0.00213571	0.726725	0.00418022
3.15043	1.8679e-10	0.93053	0.00423059
-0.511956	0.798838	0.671194	0.00434442	Yes
0.722669	0.240631	-0.646421	0.0043552	Yes
2.28947	4.10677e-08	0.568143	0.00445533
2.45546	1.03562e-05	0.667768	0.00464626
2.21508	6.31989e-06	0.652283	0.00468764
-2.98155	4.85462e-12	-0.986201	0.00468764
-2.14349	0.0089426	-0.657217	0.0047014
-0.950022	0.41753	-1.60542	0.00474423	Yes
-2.71815	2.02557e-05	-1.31741	0.00478093
1.50673	0.000557405	1.14556	0.00488008
1.57398	0.00332477	0.642697	0.00490051
1.76603	0.00019157	0.613838	0.00490051
1.99538	0.00343056	0.795063	0.00490051
-1.48836	0.00898217	-0.561634	0.00490051
-3.38044	3.8817e-07	-1.06742	0.00490051
-5.69887	3.10101e-12	-1.04736	0.00490361
-1.26321	0.047815	-0.930406	0.00498509
-2.48198	2.46756e-06	-1.00093	0.0050746
0.279135	0.64101	0.839044	0.00509636	Yes
1.35798	0.0792831	0.741305	0.00511116	Yes
-3.2096	1.41862e-07	-0.730579	0.00530911
-1.66129	0.0105559	-0.56958	0.00530911
-3.57514	3.72344e-09	-0.860141	0.00531702
1.90535	8.16496e-05	0.683694	0.00543318
-0.0296633	0.986318	-0.845774	0.0055883	Yes
-0.415721	0.762117	-1.05924	0.00564856	Yes
-0.989225	0.11006	-0.681435	0.00572756	Yes
-3.46454	1.413e-12	-0.59042	0.00581757
0.657442	0.674638	0.816746	0.00584654	Yes
2.99586	7.15204e-11	0.581359	0.00584654
-0.0259456	0.999001	-1.18969	0.00588745	Yes
-6.9785	2.36359e-13	-1.392	0.00621084
-6.52837	2.47087e-07	-0.607709	0.00631215
2.80239	0.00011869	1.03751	0.00632209
-2.44534	4.45676e-07	-0.632083	0.00646767
0.13232	0.835204	-0.797324	0.00653792	Yes
2.1016	0.0109184	0.845365	0.00670528
-3.55418	6.87481e-06	0.586498	0.0067542
3.53701	0.000170058	0.869175	0.00688916
1.5864	8.72913e-07	0.614101	0.00695659
0.382384	0.712513	0.718429	0.00713177	Yes
0.319692	0.819167	0.600499	0.00722664	Yes
-1.17825	0.0543507	-0.631476	0.00731574	Yes
1.4536	0.000175921	0.534448	0.00738532
3.66486	1.58336e-08	1.21447	0.00746518
0.893621	0.274144	0.791078	0.00749204	Yes
-1.14978	0.000262276	-0.70719	0.00749204
-2.06836	0.000279385	-1.14117	0.00754806
1.55451	0.00140114	0.615013	0.00799797
-0.701978	0.194773	-0.921351	0.00827028	Yes
-1.31338	0.029405	-0.574079	0.00827028
1.92433	5.85032e-09	0.574688	0.00830493
1.86103	0.000104069	0.648082	0.0083378
-1.8027	0.000125829	-0.719252	0.00840528
0.923708	0.457756	1.0127	0.00840528	Yes
1.30925	0.154816	0.860587	0.00841941	Yes
-0.198528	0.806676	-0.973658	0.00848977	Yes
-9.75937	3.2307e-12	-1.1763	0.00850673
-0.434467	0.21444	0.612371	0.00859938	Yes
0.62893	0.238885	0.545333	0.00880542	Yes
2.72637	2.5551e-10	0.584105	0.00895182
-7.41516	6.40626e-11	-1.12449	0.00895182
0.53058	0.375704	-0.54443	0.00895182	Yes
-0.182268	0.951947	-0.490693	0.009163	Yes
-3.88067	2.67388e-05	0.640948	0.009163
-1.09729	0.196179	0.694218	0.00949344	Yes
-0.0324088	0.972413	-0.532372	0.00963585	Yes
-2.98467	4.42622e-07	-0.877575	0.00976643
-0.201048	0.770175	0.498487	0.00976643	Yes
-5.09405	1.21354e-14	-1.51666	0.00994482
-0.774406	0.162269	-0.959521	0.0101242	Yes
3.09766	1.64838e-05	1.27768	0.0102648
0.89437	0.1228	-0.831577	0.0104511	Yes
-1.17434	0.325712	-0.562651	0.0105643	Yes
2.079	2.39633e-06	0.850167	0.0106305
0.47323	0.470178	0.566619	0.0106865	Yes
-0.819946	0.837605	4.28101	0.0106865	Yes
-2.9681	3.18418e-08	-0.776487	0.0110242
-2.82954	7.40268e-06	-0.669871	0.0110242
-3.44362	0.0104268	-1.08191	0.0111733
2.3971	0.000335501	-1.10118	0.0111979
-0.452187	0.837605	1.73483	0.0113312	Yes
0.555614	0.407525	0.552141	0.0115837	Yes
-0.672411	0.177491	-0.683596	0.0116632	Yes
-0.679366	0.178142	-0.764359	0.011764	Yes
-1.092	0.547766	-0.563963	0.0118229	Yes
-0.870221	0.0350794	-0.720466	0.0120586
2.01569	0.000438595	0.624715	0.0121676
-0.171536	0.941284	0.613287	0.0121676	Yes
-0.96581	0.0330053	-0.698029	0.0121676
-0.353116	0.403581	0.723598	0.012296	Yes
2.37679	4.78898e-08	0.552573	0.012296
1.43251	0.00898217	0.587517	0.0123396
-0.36183	0.415338	-0.731016	0.0125845	Yes
2.64054	0.000771086	0.90203	0.0126649
-3.2392	2.18127e-08	-0.825898	0.0130308
0.057782	0.984935	0.729964	0.013089	Yes
-0.979639	0.0208556	-0.595721	0.0132114
0.213944	0.911911	-0.574691	0.0132575	Yes
0.66355	0.0980606	0.596678	0.0133696	Yes
2.51581	1.18384e-08	0.547214	0.013483
1.45285	0.105864	0.580466	0.0136119	Yes
-2.18209	0.000326657	-0.699894	0.0141921
0.969007	0.0113744	-0.548401	0.0141932
0.135572	0.890537	0.588332	0.014524	Yes
-4.00733	1.02965e-07	-0.747069	0.0145729
0.128259	0.950638	0.549617	0.0145888	Yes
1.39111	0.274745	0.669174	0.0145888	Yes
1.37174	0.000379197	0.51695	0.0145888
-0.17165	0.837605	-0.508764	0.0146284	Yes
0.0794123	0.97353	0.807623	0.0146385	Yes
0.454113	0.790146	0.897336	0.0147525	Yes
0.961374	0.312565	0.633121	0.0148989	Yes
0.655616	0.0824387	-0.645721	0.0149669	Yes
2.1475	3.41342e-09	0.531121	0.0150686
-0.889771	0.416319	-0.555954	0.0150726	Yes
-7.12152	7.83024e-08	-1.43272	0.0154201
-2.25244	2.03773e-05	-0.550109	0.0154201
0.0530313	0.953688	-0.614607	0.015673	Yes
-1.18779	0.0776633	-0.476598	0.0162711	Yes
0.0878397	0.970271	-0.546158	0.0162711	Yes
-2.39719	0.00848865	-1.96239	0.0162711
-1.18802	0.434073	-0.691539	0.0163522	Yes
0.993787	0.00422365	0.508766	0.0164163
2.44665	1.89227e-09	0.594946	0.0166477
0.296943	0.794765	0.632659	0.0166477	Yes
0.644878	0.269697	0.585574	0.0167359	Yes
1.76146	2.56543e-06	0.609095	0.0168305
-1.95928	1.42458e-07	-0.584005	0.0173292
-1.40972	0.0246298	-0.701003	0.0175748
0.234884	0.832192	0.540007	0.0176076	Yes
3.23334	0.0132338	-1.46308	0.0176472
0.616237	0.183178	-0.524691	0.0178418	Yes
0.477321	0.145676	0.495018	0.0180554	Yes
-0.966278	0.0142736	-0.731396	0.018157
0.00938164	1	-0.599538	0.0182307	Yes
0.702321	0.358252	0.520893	0.0182307	Yes
-0.819584	0.758347	-1.04916	0.0182307	Yes
-1.29121	7.95677e-05	-0.543606	0.0183033
0.16235	0.864514	1.06631	0.0183033	Yes
1.08988	0.0542683	0.954308	0.0184703	Yes
0.331425	0.686627	-0.710589	0.0184703	Yes
-0.0297151	0.993719	-0.580187	0.0184703	Yes
-1.82354	0.02982	-0.595255	0.0188102
-5.39384	1.67259e-07	-1.11568	0.0188102
0.128357	0.907331	0.512505	0.0189315	Yes
2.51295	0.000147468	0.576795	0.0190753
-0.0132511	0.997101	-0.565104	0.0190753	Yes
-0.169111	0.819942	0.671226	0.0190753	Yes
0.0878651	0.939352	0.760497	0.0191508	Yes
-0.69674	0.615694	-0.451673	0.0191508	Yes
0.0249136	0.997402	-0.428773	0.019479	Yes
0.492457	0.745781	-0.518477	0.0203067	Yes
2.06514	1.84643e-06	0.526161	0.0206557
1.15497	0.00217063	-0.603399	0.0206934
-1.62391	0.0345211	-0.849291	0.0209081
0.406866	0.542215	0.457542	0.0209127	Yes
-1.29627	0.00149791	-0.430548	0.0210274
3.94131	3.15839e-14	0.538707	0.0212997
3.31139	0.00066983	1.10239	0.0213356
-0.618825	0.737866	-0.487205	0.0213356	Yes
0	1	-0.911973	0.0216098	Yes
0.651107	0.539758	0.599554	0.0218483	Yes
-0.841186	0.227785	-0.671612	0.0218483	Yes
1.28816	0.0199681	0.459926	0.0221048
0.304161	0.866364	0.642922	0.0227858	Yes
1.45993	0.189324	0.443248	0.0229185	Yes
0.870367	0.427103	0.90757	0.0235519	Yes
-0.339832	0.785105	-0.455791	0.0238278	Yes
-1.84062	0.0634752	-0.688664	0.0238278	Yes
-0.341492	0.929329	-0.975927	0.0238278	Yes
1.23137	0.0425531	0.605886	0.0238296
0.417342	0.814587	1.04372	0.0238296	Yes
-1.90187	0.00102585	-0.528102	0.0238407
-0.372772	0.479725	-0.497468	0.0255008	Yes
0.685637	0.465041	0.727138	0.0255008	Yes
0.962426	0.401247	0.701096	0.0256917	Yes
0.299032	0.586107	0.535627	0.0256917	Yes
1.63025	0.0550155	-0.529012	0.0259456	Yes
0.635418	0.14086	-0.481781	0.026291	Yes
2.25583	8.09652e-06	0.507494	0.0270109
0.614674	0.425512	0.515452	0.0270109	Yes
-1.94781	0.000240979	-0.641293	0.0270577
-2.38481	0.0262601	0.594384	0.0270659
0.564467	0.319057	-0.628836	0.0271848	Yes
-0.938273	0.496816	-0.497493	0.0271848	Yes
-0.751044	0.300884	-0.612097	0.0271848	Yes
-1.10739	0.753049	-3.23947	0.027256	Yes
-0.440095	0.606378	-0.579413	0.027256	Yes
1.96202	3.18385e-08	0.479773	0.027256
0.314321	0.495135	0.50579	0.027256	Yes
0.114364	0.945286	-0.700591	0.027256	Yes
1.64279	0.0219723	-0.658141	0.027256
0.758613	0.0480002	0.694962	0.027901
0.584434	0.566274	0.60868	0.0279736	Yes
0.246884	0.854541	0.50062	0.0279736	Yes
2.51381	4.78898e-08	0.740747	0.0280401
0.624548	0.223833	0.527683	0.0284856	Yes
-4.79492	0.0102452	1.45356	0.0284856
-1.92387	3.53306e-06	-0.905964	0.0285026
1.23724	0.0891707	0.468899	0.0285032	Yes
0.539153	0.63355	-0.421733	0.0285601	Yes
-3.29382	1.03918e-08	-1.01829	0.0287072
1.58775	6.30815e-06	1.13485	0.0288296
-1.32226	0.241146	-0.38776	0.0288296	Yes
-1.10959	0.0417099	-0.686502	0.0288296
1.57939	0.0289075	0.878067	0.0293354
-0.0577479	0.961639	-1.90039	0.029844	Yes
-1.46253	0.0309164	-0.637235	0.0300701
-7.14296	3.21432e-08	-0.904907	0.0300701
0.145821	0.939352	0.446444	0.0301173	Yes
0.360065	0.518659	0.51083	0.0301406	Yes
-0.0487734	0.954016	0.797185	0.0304183	Yes
1.00456	0.0630183	0.561508	0.0304337	Yes
-0.471144	0.744684	-0.690428	0.0305278	Yes
-0.0167349	0.998931	-0.523212	0.0305278	Yes
2.3788	0.00588968	0.738234	0.0306512
0.159434	0.822199	-0.563977	0.0306512	Yes
1.8524	0.0634752	0.959993	0.0306512	Yes
1.75902	0.00714503	0.459294	0.0315136
-4.42084	1.99937e-07	0.748687	0.0315443
0.465846	0.441589	-0.654128	0.0315443	Yes
-4.35645	7.07305e-05	-0.86843	0.032234
1.15377	0.00261008	0.45757	0.0322848
-0.321721	0.784946	-0.533299	0.0323404	Yes
-1.89475	0.191629	0.482675	0.0324707	Yes
2.6836	4.55205e-08	0.489385	0.0326811
0.0207953	0.98957	0.465264	0.032752	Yes
-0.497227	0.527422	-1.08545	0.0332	Yes
-5.1689	7.09991e-05	-1.7923	0.0338175
0.726858	0.237759	0.550369	0.0340087	Yes
1.30822	0.154816	0.874293	0.034067	Yes
2.4294	5.71035e-08	0.472037	0.0342093
-5.48853	7.55736e-08	-0.762214	0.0345073
1.92605	0.000118454	0.751063	0.0346279
-1.50993	0.0155871	-0.645953	0.0347156
0.04944	0.959591	-0.770663	0.0347156	Yes
-1.59513	0.23744	-0.928013	0.0347275	Yes
-0.590718	0.323034	-0.799242	0.034969	Yes
-0.0436213	0.983543	-0.382844	0.034969	Yes
0.596606	0.514523	0.4906	0.0350652	Yes
-0.711924	0.079022	-0.665905	0.0350652	Yes
0.94139	0.213469	2.0925	0.0352777	Yes
-0.960554	0.15979	-0.805699	0.0371427	Yes
-3.03095	2.099e-08	-0.565847	0.0372074
0.920705	0.118961	0.470353	0.0376401	Yes
0.0628072	0.950638	-0.548402	0.0376401	Yes
0.821067	0.591721	0.624787	0.0376401	Yes
-1.52709	0.000561843	-0.658099	0.0376453
-0.459681	0.787037	-0.47729	0.0381507	Yes
5.35402	7.22626e-12	0.989522	0.0381507
0.17629	0.854541	-0.562349	0.0381507	Yes
1.05817	0.0618299	-0.861036	0.0381507	Yes
-0.328505	0.789642	-0.578528	0.0381507	Yes
-0.355797	0.749848	0.794246	0.0381507	Yes
0.335971	0.607414	0.416857	0.0391452	Yes
-0.415673	0.664254	-0.551161	0.0391452	Yes
-0.40226	0.435827	-0.609706	0.0394332	Yes
0.126879	0.891537	0.501103	0.0396595	Yes
-0.269304	0.704614	-0.51363	0.0398444	Yes
1.56328	0.284928	-0.539346	0.0400251	Yes
-0.87006	0.605355	-1.51264	0.0400428	Yes
-0.796973	0.570392	0.698779	0.0402534	Yes
1.18209	0.280521	0.800318	0.0405345	Yes
1.10618	0.0192397	0.7736	0.0408785
-0.167917	0.84425	-0.551387	0.0411031	Yes
2.18411	0.28198	0.619993	0.0417867	Yes
-0.681766	0.135127	-0.648702	0.0422393	Yes
-0.437536	0.40268	0.581255	0.0422393	Yes
-3.25383	0.00172329	-1.17079	0.0422393
-0.254736	0.516053	-0.414909	0.0434409	Yes
-0.58346	0.201043	-0.610997	0.0435928	Yes
-1.69198	3.08063e-06	-0.481862	0.0436283
-0.81146	0.349374	-0.733558	0.0436283	Yes
-0.0755811	0.982186	-0.957319	0.0439625	Yes
-1.44757	0.060894	-0.73276	0.0439625	Yes
2.5512	7.19034e-12	-0.407223	0.0439625
3.19226	2.02378e-06	0.850046	0.0439625
-2.48785	0.00128887	-0.860452	0.0440158
1.02749	0.0341017	-0.402341	0.0440158
-0.452563	0.316852	-0.548505	0.0441527	Yes
-0.498578	0.676462	-1.13769	0.0442384	Yes
0.344916	0.409123	0.472588	0.0443535	Yes
0.307884	0.612915	0.505511	0.0443586	Yes
-2.6297	6.11135e-05	-0.680391	0.0444908
-0.232342	0.722334	-0.395882	0.045245	Yes
0.747426	0.0594671	0.501693	0.0453843	Yes
-0.613698	0.191633	-0.647328	0.0454359	Yes
0.158052	0.847171	0.541085	0.0457414	Yes
-1.8874	0.00715346	-0.939246	0.0457414
-0.294544	0.62558	0.562439	0.0459106	Yes
-0.439732	0.819644	-0.461343	0.0463838	Yes
-0.0112617	0.998931	-0.649898	0.0467475	Yes
2.23044	0.000113275	0.574958	0.0471199
-1.87001	0.0869605	-0.858252	0.0480873	Yes
0.828691	0.0145321	-0.50026	0.048696
0.896705	0.534564	0.741889	0.0488037	Yes
-0.772253	0.421944	-0.749062	0.0488041	Yes
0.128167	0.939352	-0.615423	0.0488041	Yes
1.36754	0.00052981	0.419907	0.0488784
-6.45514	2.02557e-05	-0.764044	0.05007	Yes
0.532062	0.627638	-0.604832	0.05007	No
1.22345	0.0023353	0.425768	0.0500955	Yes
3.9724	3.20422e-12	1.01009	0.0501721	Yes
-0.54914	0.444129	-0.549881	0.0501984	No
-1.37141	0.0214126	-0.523598	0.0507859	Yes
2.56708	1.7052e-05	0.569808	0.050876	Yes
-1.05565	0.390948	0.717089	0.051037	No
-8.9478	1.56193e-11	-0.716424	0.0514586	Yes
-4.04702	0.00409234	-1.26187	0.0514586	Yes
0.546349	0.916329	-0.943619	0.0515833	No
-3.41617	1.92701e-10	-0.985089	0.0522294	Yes
-0.393415	0.539758	-0.422952	0.0522294	No
0.231062	0.751359	0.475965	0.0524715	No
-0.41185	0.695385	-0.616624	0.0532646	No
0.220003	0.839159	-0.384577	0.0532646	No
1.37724	0.000105814	-0.575238	0.0533528	Yes
-0.127035	0.905387	-0.636829	0.0542746	No
0.677275	0.416319	0.470983	0.0546682	No
0.503588	0.762703	-0.801229	0.0546682	No
0.0574909	0.953688	-0.454772	0.0546682	No
-0.131484	0.93069	-0.448254	0.0550122	No
0.202886	0.813385	0.436282	0.0552155	No
-0.262168	0.701307	0.443966	0.0552155	No
-0.238757	0.776769	0.937248	0.0552155	No
0.69852	0.513924	0.469522	0.0552155	No
-0.388791	0.568928	0.486976	0.0552155	No
0.682055	0.172277	0.499946	0.0552155	No
-0.694701	0.388162	-0.564591	0.0552155	No
-1.21051	0.0405835	-0.488135	0.0553664	Yes
0.699096	0.471771	0.515522	0.0554134	No
0.948712	0.345555	0.478052	0.0555068	No
-0.0982503	0.939648	-0.458275	0.0558834	No
1.33212	0.14497	0.718787	0.0560426	No
2.71199	0.0118415	0.946903	0.0562728	Yes
-0.534532	0.372456	-2.01308	0.0567949	No
2.18089	4.07753e-08	0.457494	0.0571312	Yes
0.419819	0.333808	-0.582496	0.0574792	No
1.63051	5.3337e-05	-0.718769	0.0577193	Yes
1.09539	0.168294	0.55139	0.0580658	No
0.605828	0.483809	0.591497	0.0582588	No
1.75271	0.0534141	0.493967	0.0582588	No
-0.351064	0.512315	-0.743255	0.0592665	No
-0.0318947	0.965314	0.681316	0.0593884	No
-6.46723	7.27753e-09	-0.680501	0.0595412	Yes
1.67048	0.155188	2.97884	0.0595412	No
0.484256	0.544322	0.437875	0.0598011	No
1.11116	0.0429632	2.49135	0.0610288	Yes
4.34451	2.73744e-06	1.35218	0.0610288	Yes
-1.02631	0.298147	-0.61389	0.0611614	No
0.731813	0.623438	1.00244	0.0613989	No
0.788382	0.051615	0.480102	0.0616959	No
-0.407872	0.611097	0.642674	0.0618467	No
-1.12542	0.0792831	-0.882776	0.0627296	No
0.0338994	0.989764	0.627579	0.0627296	No
-0.230664	0.71054	0.505887	0.0633215	No
-0.228875	0.747904	0.637284	0.0639728	No
1.73188	0.248259	0.602535	0.0639728	No
-1.3172	0.0913637	-0.538183	0.0640433	No
-1.45606	0.163058	-0.523486	0.0646303	No
0.250231	0.819167	-0.491086	0.0651219	No
-0.103601	0.959762	-2.4425	0.0651219	No
0.223451	0.74935	0.555664	0.0657474	No
-0.584202	0.407525	-0.53315	0.0658919	No
-0.872222	0.492925	-0.681872	0.0661061	No
-0.259644	0.79152	-0.45482	0.0666825	No
-6.91706	1.19206e-11	-0.631317	0.0669075	Yes
1.09795	0.0903576	0.448147	0.0671865	No
0.482031	0.842724	0.688667	0.0672899	No
-7.03457	5.10706e-11	-0.712787	0.0675301	Yes
0.421524	0.658531	0.412083	0.0684443	No
1.1219	0.00717771	0.544344	0.0685724	Yes
2.20393	0.00084389	0.608049	0.0688338	Yes
0.295324	0.697458	0.459809	0.0689827	No
0.0202307	0.994355	-0.434681	0.0706508	No
-0.0496751	0.970651	-0.573157	0.0706508	No
-1.89086	0.0070519	-0.66606	0.0709721	Yes
-0.509748	0.542252	0.517733	0.0709721	No
-0.315143	0.83823	-0.676831	0.0709721	No
0.386739	0.833165	-1.05063	0.0709721	No
0.397514	0.416199	-0.430098	0.0709721	No
-0.717616	0.0800651	-0.690894	0.0712494	No
-1.14058	0.447602	-0.487253	0.0715038	No
0.559547	0.451648	-0.41287	0.0715086	No
-0.478676	0.692455	0.475428	0.0715086	No
-5.17061	0.105376	-0.85372	0.0717813	No
-0.070287	0.947161	0.512873	0.0718478	No
5.28984	1.62548e-13	0.603646	0.0718478	Yes
-7.42275	0.0022644	-1.01776	0.0718478	Yes
0.533132	0.506587	0.456087	0.0718478	No
0.287369	0.860307	-0.542994	0.0723678	No
-0.674328	0.641738	-0.449895	0.0724775	No
1.72655	0.176784	0.878479	0.0727382	No
0.76257	0.234803	0.453292	0.0727382	No
0.00218905	1	0.487587	0.0729176	No
4.19502	2.22861e-07	0.561994	0.0734039	Yes
-2.73369	0.000451334	-0.670045	0.0737942	Yes
-0.180774	0.83607	0.419112	0.0739621	No
-0.0904617	0.943284	-0.917892	0.0740271	No
0.214653	0.930689	-0.607166	0.0740271	No
-2.03523	0.000869159	-0.413146	0.0743553	Yes
-2.07558	0.0106976	-0.422455	0.0744836	Yes
1.68145	0.147807	0.577162	0.0748286	No
1.17903	0.241818	-0.922788	0.0752792	No
1.13089	0.00196261	0.561049	0.0757126	Yes
0.704993	0.547766	0.38861	0.0757126	No
0.104821	0.957882	0.447444	0.075738	No
0.303495	0.767626	0.74036	0.0757439	No
1.4831	0.701307	-0.898228	0.0761099	No
1.83719	8.01297e-06	0.451228	0.0762664	Yes
0.392423	0.764226	0.546831	0.0762664	No
0.70331	0.519018	1.32183	0.0764093	No
-0.670002	0.390557	0.418712	0.0764229	No
0.0938197	0.934924	0.4837	0.0765628	No
0.870982	0.099642	0.396758	0.0770372	No
-0.161185	0.803851	-0.461638	0.0770372	No
0.22921	0.76354	0.419237	0.0771113	No
-0.206277	0.857968	0.617424	0.0771113	No
1.61471	1.68032e-09	0.475111	0.0771113	Yes
1.42769	2.78356e-05	0.474352	0.0771113	Yes
0.361469	0.447602	-0.608988	0.0775674	No
-0.80269	0.361487	-0.432424	0.0780247	No
-0.954301	0.101641	-0.455452	0.0782079	No
-0.384706	0.423069	-0.592645	0.0785529	No
0.279345	0.850594	0.574716	0.0789945	No
0.119632	0.885515	0.444304	0.0790174	No
0.22731	0.92806	0.517894	0.0790174	No
-7.36464	3.1871e-08	-1.34871	0.0790174	Yes
-1.06916	0.205048	-0.901019	0.0790818	No
-0.0711412	0.950638	0.419094	0.0794319	No
0.399947	0.736179	0.460358	0.0798829	No
-0.447636	0.574037	0.420304	0.0798829	No
-0.243428	0.619776	0.461679	0.0798829	No
0.39148	0.472887	-0.399511	0.0801863	No
-3.73586	0.163296	-0.82167	0.0806236	No
1.74352	0.0106937	0.477105	0.0810594	Yes
-0.687414	0.575355	-0.475935	0.0810594	No
1.28198	5.45777e-06	0.527619	0.0817126	Yes
-0.224311	0.761449	0.476796	0.0817126	No
2.47194	0.0298013	0.771085	0.081782	Yes
-0.826208	0.652956	-0.95579	0.0818644	No
0.167811	0.983329	-0.770236	0.0818644	No
0.345356	0.7362	0.939777	0.0818644	No
0.730287	0.527582	0.583064	0.0818781	No
-1.94388	0.00157333	-0.539678	0.0819971	Yes
-3.45099	5.23531e-12	-0.484231	0.082833	Yes
-0.47232	0.749612	-0.39715	0.0829335	No
0.0781633	0.925101	-0.376961	0.0831358	No
1.51372	0.287358	0.55083	0.0833292	No
0.656041	0.141799	-0.456111	0.0834544	No
-0.35575	0.487887	0.443509	0.0836906	No
0.275491	0.906909	0.369667	0.0838578	No
2.02896	0.14971	1.44218	0.0839754	No
0.772393	0.18193	0.364313	0.0839754	No
0.461244	0.336677	0.581128	0.0839754	No
0.363653	0.781955	0.593509	0.0839754	No
0.25214	0.881022	0.961359	0.0839754	No
-7.84781	1.70518e-08	-0.714162	0.0843638	Yes
-0.308555	0.675159	0.416557	0.0846884	No
1.40483	5.91311e-05	0.435244	0.0854846	Yes
0.891262	0.259516	-0.439286	0.0855897	No
-1.20668	0.177732	-0.701579	0.0855954	No
-1.27334	0.00160676	-0.448965	0.0859349	Yes
3.64572	1.3682e-11	0.637241	0.0863313	Yes
-2.62314	6.87228e-07	-0.548521	0.0863583	Yes
2.19694	0.00690372	0.56515	0.0864256	Yes
-2.44964	1.31823e-05	-0.618298	0.0864256	Yes
0.935997	0.718998	-0.941223	0.0864256	No
-0.0297712	0.990058	0.450014	0.086518	No
0.721427	0.0513756	0.434545	0.0865706	No
0.164895	0.943073	-0.82852	0.0865855	No
0.495866	0.360929	-0.388144	0.086712	No
-11.7551	3.2307e-12	-0.794163	0.0869646	Yes
-0.0632019	0.946507	0.394779	0.0871766	No
-0.656393	0.760008	0.621674	0.0872859	No
1.49293	1.53705e-06	0.537158	0.0873386	Yes
-2.46312	2.37724e-08	-0.623147	0.0876604	Yes
-0.636285	0.15979	-0.356447	0.0876604	No
0.266519	0.666077	-0.674019	0.0882273	No
2.64491	1.80469e-05	0.805399	0.0885963	Yes
1.03772	0.0542683	0.495896	0.0885963	No
2.2105	1.9946e-06	0.433357	0.0901766	Yes
1.74143	0.00102821	0.508137	0.0906186	Yes
0.753053	0.150345	0.369156	0.0906186	No
-0.141179	0.936091	-0.410656	0.0906186	No
0.253525	0.905654	0.618136	0.0906359	No
-0.3859	0.347951	-0.573994	0.0907336	No
0.0197577	0.980716	-0.445844	0.0909154	No
-0.108046	0.947371	-0.566589	0.0910897	No
-0.607678	0.247144	-0.367743	0.0910897	No
0.250088	0.637322	0.428312	0.0910897	No
0.271405	0.799553	0.545493	0.0910897	No
-0.0943492	0.947408	-0.368613	0.0910897	No
-6.80733	1.67028e-08	-0.886011	0.0911161	Yes
-0.668649	0.414118	-0.420489	0.0912669	No
-0.0295928	0.986084	0.462105	0.0916723	No
0.38967	0.362849	0.48103	0.0929586	No
0.818393	0.673238	0.637093	0.0932148	No
0.107399	0.980716	-4.16397	0.0932148	No
-1.17566	0.106278	-0.414243	0.0932148	No
-3.54745	6.05769e-07	-0.579108	0.0932148	Yes
-1.04326	0.105233	2.06773	0.0932148	No
-0.316757	0.6827	0.444535	0.0932148	No
0.178059	0.798283	0.40035	0.0933951	No
0.252919	0.826477	-0.527539	0.0933951	No
-0.600029	0.79758	0.492702	0.093454	No
-0.0212315	0.988543	0.504963	0.0935518	No
1.68432	0.240088	4.49234	0.0935518	No
0.961049	0.374438	0.508192	0.0946918	No
0.227687	0.753049	0.392441	0.094923	No
1.33537	0.00653952	0.470037	0.094923	Yes
-0.105973	0.936476	-0.418335	0.094923	No
0.47802	0.407245	0.633202	0.094923	No
0.0546376	0.968117	0.515481	0.094923	No
2.09939	0.0223889	0.417289	0.094975	Yes
-0.328414	0.864514	-0.422451	0.096136	No
0.306315	0.545231	0.45161	0.0967	No
-0.56541	0.226454	-0.591037	0.0967	No
0.139377	0.957814	-0.433977	0.0967	No
0.138063	0.90882	-0.388704	0.0968148	No
-0.304857	0.672309	0.506577	0.0970233	No
1.50454	0.000164083	0.473926	0.0971191	Yes
0.415574	0.932158	0.492615	0.0974217	No
0.236104	0.730717	0.559271	0.0983372	No
-0.25837	0.718409	1.07188	0.0987664	No
0.366003	0.880443	-0.422048	0.0987775	No
1.22141	0.000108251	0.69397	0.0991345	Yes
-1.26867	0.00956947	-0.376364	0.0991913	Yes
1.22645	0.0463355	0.418032	0.0992532	Yes
1.43856	0.000962551	0.416231	0.0992532	Yes
2.02404	7.41673e-05	0.466171	0.0992532	Yes
-0.689464	0.167463	-0.837421	0.0992532	No
-0.319097	0.449557	-0.442773	0.0992532	No
1.53351	0.0201866	-0.661411	0.0992532	Yes
0.0228571	0.983684	0.540989	0.0993258	No
-1.50419	0.225575	-0.47872	0.0993258	No
0.0245019	0.986421	0.368203	0.0997481	No
-2.42514	9.14548e-06	-0.853736	0.100119	Yes
-0.545844	0.556354	-0.880581	0.100119	No
0.365254	0.6827	-0.439463	0.100119	No
1.30937	0.00289423	0.506662	0.100187	Yes
0.669555	0.196601	0.389585	0.100305	No
-0.0709638	0.936666	0.433614	0.100771	No
-0.217806	0.680653	-0.449686	0.100771	No
-1.04065	0.421013	-0.52964	0.100771	No
0.889262	0.141087	0.465462	0.101402	No
-2.14859	0.0126168	-0.58836	0.101402	Yes
0.0741783	0.974486	-0.452088	0.101402	No
-0.675111	0.0308831	-0.474402	0.101402	Yes
-0.221743	0.875455	-0.629758	0.101402	No
-1.87312	0.234288	-0.556278	0.101403	No
-0.116058	0.916329	-0.437474	0.101422	No
0.597888	0.870477	-2.75277	0.102009	No
0.860628	0.0187149	0.393875	0.10217	Yes
-5.30021	0.00146649	-1.18178	0.102592	Yes
0.770075	0.00380272	-0.50423	0.102601	Yes
1.17975	0.00459724	-0.489309	0.102601	Yes
-2.83992	1.66083e-15	-0.661956	0.102814	Yes
-1.51532	0.17121	-0.542705	0.103001	No
-0.64923	0.551547	-0.465698	0.103192	No
1.13708	0.00208938	0.35113	0.103192	Yes
0.267496	0.806243	-0.666767	0.103275	No
-0.315249	0.450928	-0.469639	0.103877	No
-0.906146	0.0531066	-0.519632	0.103877	No
0.344037	0.562007	0.400147	0.103898	No
1.34615	0.00200937	0.51638	0.1041	Yes
-0.0834547	0.942622	-0.602302	0.10428	No
-0.239431	0.720841	-0.481516	0.104939	No
-0.649496	0.0800819	-0.424604	0.104998	No
-1.76192	0.0499372	-0.408311	0.105623	Yes
1.58604	0.0018664	0.381132	0.105693	Yes
-0.904381	0.216379	-0.647603	0.105693	No
-0.337241	0.962912	-0.785459	0.106121	No
-0.229378	0.777571	0.417158	0.106601	No
0.112819	0.845385	-0.51765	0.106641	No
0.345878	0.552352	0.357821	0.106711	No
1.58407	0.219788	0.514238	0.106737	No
0.346528	0.635327	-0.47564	0.107053	No
0.843552	0.0739746	0.399633	0.107674	No
-0.28967	0.724397	-0.625195	0.107674	No
-0.931326	0.161761	-0.639837	0.10775	No
4.30789	0.000168601	0.673709	0.108842	Yes
0.137981	0.921487	-0.469257	0.109469	No
0.793227	0.167463	0.518404	0.109674	No
0.0161756	0.995311	0.390293	0.111118	No
1.22362	0.0294277	0.619295	0.111118	Yes
-8.59677	9.17794e-08	-0.909619	0.11117	Yes
-0.0903264	0.880443	-0.522778	0.11117	No
1.6785	0.000451109	0.48329	0.111486	Yes
0.217387	0.67072	0.506402	0.111486	No
0.548247	0.214145	0.409413	0.111546	No
-0.298973	0.710139	-0.668171	0.111546	No
1.10461	0.00390809	-0.747003	0.113333	Yes
0.0528	0.959591	0.37876	0.113449	No
0.706891	0.3177	0.443419	0.113449	No
3.83692	1.18252e-08	0.529461	0.113449	Yes
0.163014	0.804543	0.374272	0.114716	No
-0.520057	0.279984	0.569428	0.114909	No
0.309517	0.576753	0.425701	0.11548	No
0.322097	0.44725	-0.444619	0.11548	No
-0.459657	0.498062	-0.436587	0.115531	No
-0.498546	0.7954	0.362371	0.115893	No
-0.631966	0.455666	-0.63387	0.11598	No
-6.24645	2.85605e-10	-0.672384	0.116332	Yes
1.04356	0.695385	0.701786	0.116332	No
-0.640669	0.533372	0.541482	0.116544	No
-1.36263	0.0551652	-0.71557	0.119058	No
0.606587	0.0445675	0.524526	0.120313	Yes
0.807762	0.211817	1.71714	0.120313	No
-0.579078	0.390557	-0.434159	0.120415	No
-0.0711583	0.954871	-0.532751	0.120415	No
-2.96621	0.134785	-1.28272	0.121277	No
0.0527856	0.972788	0.349824	0.122526	No
-0.163378	0.822461	0.346677	0.122526	No
-1.22294	0.000424174	-0.536249	0.122526	Yes
-0.276279	0.749848	0.727758	0.122526	No
-0.674393	0.504366	-0.511998	0.12352	No
-0.465114	0.416199	-0.414868	0.12352	No
1.12641	0.0186154	0.416425	0.12352	Yes
-0.113043	0.953515	-0.681393	0.124216	No
-2.01804	2.01166e-08	-0.407357	0.124514	Yes
0.17558	0.782241	0.537403	0.124514	No
0.655666	0.695037	-0.414035	0.124514	No
-0.231095	0.768894	0.357426	0.124788	No
0.484196	0.430705	0.349089	0.125545	No
-0.315185	0.403721	0.414093	0.125651	No
-0.211395	0.790738	-0.501318	0.125771	No
0.488353	0.471024	-0.372085	0.125771	No
0.234284	0.841745	0.360621	0.1264	No
-0.787783	0.322423	-0.92556	0.1264	No
-2.72069	0.00141107	-0.553996	0.12655	Yes
-1.87805	0.0126168	-0.503384	0.126597	Yes
-0.542069	0.378682	-0.536121	0.12712	No
0.587339	0.279441	0.568119	0.127478	No
1.06299	0.369003	0.830659	0.127859	No
-1.5085	2.18833e-05	-0.359569	0.127859	Yes
0.534251	0.922944	0.672522	0.128676	No
0.848469	0.00471808	0.354076	0.129724	Yes
-7.64272	0.0178256	-0.713446	0.130205	Yes
0.292066	0.855046	-0.365462	0.130205	No
0.662625	0.0320127	0.433184	0.130205	Yes
-0.484679	0.370988	-0.568534	0.130403	No
-0.942852	0.418168	-0.652198	0.130633	No
1.41234	0.000342444	0.409549	0.130826	Yes
1.80753	5.95501e-05	0.584801	0.131763	Yes
-0.957615	0.171455	-0.663241	0.131785	No
-1.36543	0.701087	-0.825767	0.131785	No
-3.69952	0.000376294	-0.514514	0.131785	Yes
0.125515	0.86866	0.381609	0.131929	No
0.876967	0.0588891	0.427354	0.132108	No
-2.05626	0.000110165	-0.624462	0.132108	Yes
0.975258	0.0877847	0.513443	0.132143	No
-9.45295	3.94557e-11	-1.01477	0.132252	Yes
-0.187052	0.911052	0.364651	0.132252	No
-2.18484	3.21432e-08	-0.365241	0.132252	Yes
0.503429	0.0723165	0.378297	0.132252	No
-2.6206	1.14541e-07	-0.420516	0.132328	Yes
1.02213	0.189658	0.490744	0.132328	No
-0.849372	0.476787	-0.361683	0.132364	No
-1.46462	0.118504	-0.507815	0.132511	No
-1.33803	0.00124465	-0.492813	0.132746	Yes
0.060585	0.974486	0.379588	0.132913	No
-0.503998	0.678591	-0.373335	0.133083	No
-0.583864	0.677044	-0.492668	0.133083	No
1.15163	0.0762779	0.389842	0.133083	No
0.823734	0.00334713	0.442804	0.133404	Yes
1.44757	0.0509812	0.719462	0.133553	No
-0.104861	0.90882	-0.624173	0.133782	No
-0.530163	0.641226	-0.593878	0.134518	No
-1.38248	0.702402	-1.01543	0.134518	No
0.361822	0.612925	-0.718636	0.134518	No
-0.255498	0.970253	-0.771485	0.134518	No
0.149845	0.798223	-0.38957	0.134518	No
0.42561	0.468732	-0.858951	0.134627	No
-4.2472	1.81611e-07	-0.804171	0.134627	Yes
0.665611	0.165493	0.436679	0.135196	No
0.0950592	0.910737	0.605655	0.135599	No
-1.65597	0.0350794	-0.956386	0.135599	Yes
1.0341	0.181813	0.338891	0.135939	No
0.141119	0.891526	-0.335779	0.136693	No
0.93566	0.472768	-0.390693	0.137115	No
0.290796	0.808255	-0.697503	0.137198	No
1.27448	0.165205	-0.606269	0.137198	No
0.524611	0.93027	-0.58659	0.137198	No
-1.40785	3.59407e-07	-0.485397	0.137198	Yes
-0.189604	0.827417	0.672436	0.137455	No
1.54735	0.245188	0.558522	0.137801	No
-0.0216453	0.993642	0.437649	0.13792	No
-0.116915	0.885515	-0.378026	0.13792	No
-0.632011	0.0763966	-0.337315	0.137923	No
-0.0463606	0.957176	-0.54559	0.138027	No
0	1	1.29611	0.138621	No
0.398584	0.753696	0.468391	0.139119	No
-1.06667	0.135127	-0.552379	0.139314	No
-0.828094	0.213054	-0.358789	0.139327	No
0.238648	0.732526	0.367739	0.139327	No
2.90142	0.00121483	0.527368	0.139542	Yes
0.68	0.258619	0.4896	0.139542	No
0.658588	0.255228	0.432565	0.139594	No
-0.637901	0.68579	-0.416838	0.139636	No
1.76643	5.58836e-05	0.537055	0.139825	Yes
-6.19894	4.91929e-07	-0.758323	0.139839	Yes
0.311143	0.645426	0.383691	0.139965	No
0.993699	0.230734	0.464138	0.14134	No
1.3377	0.000571941	0.406357	0.141465	Yes
-1.80707	0.00211694	-0.843431	0.14191	Yes
0.0602901	0.957176	0.378451	0.143119	No
-0.213663	0.834108	0.601043	0.143816	No
-0.348379	0.68399	-0.372268	0.143816	No
1.24337	0.418168	0.55642	0.143816	No
0.00647152	1	-0.389264	0.144076	No
1.5967	0.427084	1.78575	0.144354	No
-0.0599686	0.959281	0.465702	0.146627	No
0.498377	0.697458	0.588283	0.147851	No
-0.226454	0.836279	-0.377119	0.147851	No
2.55557	3.51836e-07	0.468033	0.147851	Yes
0.0290395	0.983963	0.398118	0.148406	No
-2.05105	6.18506e-09	-0.365268	0.148767	Yes
-0.12442	0.916329	0.566152	0.14919	No
0.438361	0.912585	-1.18618	0.149765	No
-0.378874	0.764709	-0.41369	0.149971	No
-0.195712	0.771741	0.557114	0.149971	No
-8.13294	1.65193e-08	-0.496348	0.150226	Yes
0.241536	0.905095	0.402515	0.150285	No
-5.08641	3.28481e-06	-0.606271	0.150554	Yes
-0.383065	0.302694	0.356312	0.150642	No
-0.890766	0.519265	-0.835194	0.150642	No
-0.253416	0.804498	-0.364642	0.150642	No
0.128741	0.924719	0.510274	0.150642	No
-0.143779	0.838415	-0.445657	0.151299	No
-8.10233	1.26831e-09	-0.743091	0.151308	Yes
0.102986	0.903017	0.497029	0.151641	No
-8.21924	1.05996e-07	-1.11475	0.151871	Yes
2.82025	0.000442727	-0.338538	0.151911	Yes
0.55851	0.303244	0.361709	0.152352	No
-0.213792	0.750736	-0.618784	0.152352	No
1.23183	0.00850884	0.326876	0.152352	Yes
-0.332912	0.374519	-0.426381	0.152352	No
-0.0954315	0.925915	-0.342514	0.152476	No
0.389628	0.372628	0.552622	0.152606	No
0.706293	0.406537	0.426389	0.15286	No
0.241718	0.662302	-0.446294	0.15286	No
-1.23691	0.1228	-0.537064	0.153375	No
1.21678	0.0472695	0.366586	0.153428	Yes
1.11012	0.0873033	0.897262	0.153474	No
0.188688	0.955384	-3.86054	0.153474	No
-0.291788	0.621154	-0.368099	0.153474	No
1.22375	0.0537943	0.383325	0.153721	No
-0.411385	0.544322	0.384856	0.153721	No
0.279751	0.815315	-0.310471	0.154292	No
-0.211511	0.93015	0.907353	0.154918	No
0.523067	0.645426	0.34356	0.155369	No
0.204578	0.825861	-0.395563	0.155369	No
0.10236	0.924184	0.423945	0.155369	No
-2.327	0.247442	-0.70618	0.155369	No
-0.654542	0.445657	-0.433633	0.155369	No
-0.997671	0.142438	-0.90255	0.155369	No
0.567105	0.183575	-1.04156	0.155369	No
-0.420667	0.538851	0.502585	0.155816	No
0.446352	0.503187	0.322351	0.156004	No
-0.953285	0.00303296	0.49643	0.156069	Yes
-1.70899	0.0543286	-0.385919	0.156069	No
-0.378908	0.579628	-0.837103	0.156743	No
2.80144	8.22493e-08	0.954067	0.157458	Yes
0.572811	0.648547	0.413518	0.157688	No
-0.129527	0.884925	-0.55407	0.157873	No
0.260662	0.531026	0.43097	0.15802	No
1.70353	0.673803	-0.672919	0.15802	No
-0.617821	0.338693	-0.469603	0.158438	No
-0.760728	0.0160974	-0.470054	0.158438	Yes
-0.427553	0.800499	-0.473685	0.159318	No
-9.10946	1.67028e-08	-0.520708	0.159318	Yes
-0.154413	0.853798	0.348573	0.159318	No
1.61291	0.0745691	-0.486221	0.159496	No
1.21807	0.0330053	0.43528	0.159805	Yes
-2.11395	7.70138e-09	-0.494763	0.160618	Yes
-5.82136	2.54369e-06	-0.76544	0.160618	Yes
-0.968403	0.0480002	-0.330539	0.161154	Yes
-2.89918	0.305711	-0.504525	0.161832	No
-0.342662	0.546632	-0.371129	0.161832	No
-0.53066	0.382927	-0.345311	0.162023	No
1.29852	0.167881	0.651901	0.16204	No
1.18023	0.0182983	0.441735	0.162142	Yes
-1.08125	0.0429632	-0.313715	0.162291	Yes
0.249901	0.719569	-0.946203	0.162576	No
0.79526	0.108685	0.415506	0.162576	No
1.66502	0.0189497	-0.698231	0.162576	Yes
-0.324924	0.918524	-0.488258	0.164319	No
-0.278144	0.773636	-0.469729	0.166557	No
-1.03672	0.287412	-0.582543	0.168071	No
-0.0382455	0.966208	-0.391708	0.168186	No
-8.98532	1.31388e-11	-0.481229	0.168209	Yes
0.472138	0.313302	0.401494	0.168209	No
1.23255	0.180279	0.722474	0.168287	No
-0.012038	1	0.434177	0.168287	No
-12.2721	1.4435e-27	-3.86162	0.16846	Yes
0.496028	0.359415	0.406517	0.168537	No
0.935463	0.0115749	-0.855687	0.168537	Yes
1.05523	0.185999	0.434138	0.168537	No
0	1	1.68582	0.168645	No
2.17188	0.00660892	0.959965	0.169251	Yes
1.22759	0.00642219	0.42566	0.16963	Yes
0.265215	0.775565	0.419145	0.170093	No
-1.43578	0.344358	-0.617619	0.170614	No
1.78681	0.0952819	0.50656	0.170762	No
0.893205	0.181949	-0.391615	0.170762	No
-0.0223828	0.975951	-0.402733	0.171763	No
-1.49172	0.0326449	-0.348103	0.171763	Yes
-0.263021	0.679253	0.347753	0.171858	No
1.4206	0.539515	0.588853	0.172021	No
0.681317	0.126836	-0.6861	0.172021	No
0.444247	0.194121	0.407981	0.173709	No
1.73677	0.0086877	0.369464	0.173709	Yes
0	1	-1.91407	0.173709	No
0.970493	0.000147468	0.373612	0.173709	Yes
0.713233	0.695214	-0.374527	0.173709	No
0.151947	0.826477	0.418355	0.173709	No
0.505731	0.699487	-0.388782	0.173709	No
1.56282	0.0190937	0.472745	0.173709	Yes
-6.29652	1.80992e-11	-1.07911	0.173998	Yes
0.302184	0.822396	-0.50268	0.173998	No
1.71977	6.52273e-05	0.386586	0.174072	Yes
-0.206743	0.908452	-0.319099	0.174072	No
0.196078	0.839126	0.452699	0.174125	No
-0.534402	0.0607381	-0.336686	0.174933	No
0.720665	0.0525634	0.488281	0.176347	No
-0.567677	0.418884	-0.629207	0.176347	No
1.1726	0.00103462	0.43212	0.177232	Yes
-0.455503	0.677073	0.382727	0.177375	No
0.499395	0.750736	1.52511	0.17787	No
1.20505	0.717183	-0.68444	0.179077	No
2.10898	0.00191263	0.475807	0.17916	Yes
-0.0543877	0.946507	0.479592	0.180499	No
-0.0528871	0.974486	-1.91312	0.181143	No
-0.0957902	0.950638	0.305305	0.181195	No
2.29993	0.0156715	0.748592	0.182003	Yes
-1.82119	3.46886e-05	-0.371812	0.182209	Yes
-0.643292	0.63256	-0.64335	0.182209	No
0.968693	0.522534	-0.51966	0.182209	No
2.82359	0.000179822	0.687333	0.182209	Yes
-2.07053	0.288543	-1.58516	0.182209	No
0.706494	0.263614	-0.743744	0.183056	No
0.00362316	1	0.364987	0.183488	No
0.184398	0.847971	-0.460108	0.183574	No
1.11444	0.0983177	0.448644	0.183574	No
0.55864	0.552144	-0.329125	0.183574	No
0.584127	0.150888	0.36815	0.183574	No
0.5173	0.503409	0.540854	0.183574	No
-2.21177	0.189824	-0.934596	0.185008	No
2.64698	0.265726	-1.38893	0.186433	No
0.0483249	0.962806	-1.38872	0.186837	No
-0.426265	0.818191	2.53418	0.187797	No
0.682547	0.572569	0.451992	0.18836	No
-0.716355	0.514523	-0.389656	0.18836	No
-0.13284	0.854541	0.395607	0.188385	No
-0.642738	0.24539	-0.557081	0.188672	No
-0.171616	0.906191	-0.463635	0.188672	No
0.397215	0.665594	0.370975	0.188672	No
0.778584	0.179227	0.478309	0.188779	No
0.542055	0.530785	0.493983	0.188864	No
0.707386	0.678022	0.743816	0.189571	No
1.74234	0.0104668	-0.47809	0.190023	Yes
0.699565	0.167499	0.424166	0.190961	No
0.560455	0.491961	0.37253	0.191972	No
-0.41109	0.580311	0.563297	0.191972	No
-1.37941	0.0358899	-0.419585	0.192782	Yes
0.438569	0.815151	0.573197	0.192808	No
0.961736	0.0205961	-0.611237	0.193148	Yes
0.97243	0.378682	1.07693	0.193187	No
0.648241	0.055626	0.333234	0.193187	No
-1.60634	0.000927296	-0.447637	0.193933	Yes
0.695874	0.350765	0.41869	0.193933	No
0.133936	0.916488	-0.386017	0.194005	No
-2.47392	0.00840423	-0.416353	0.194106	Yes
0.168983	0.921496	0.453331	0.194568	No
-0.0285709	0.989764	2.5362	0.194838	No
0.408128	0.364076	0.359629	0.194915	No
0.211717	0.821999	-0.376105	0.194915	No
-0.389538	0.678608	0.450328	0.195595	No
0.639094	0.652583	-0.614648	0.196268	No
-1.94685	0.0298253	-0.527592	0.196301	Yes
-2.40305	0.049969	-1.03609	0.196301	Yes
0.687179	0.128969	-0.381992	0.196318	No
-0.513007	0.414934	0.339571	0.196946	No
-0.855999	0.46372	-0.499156	0.197581	No
-0.0596717	0.96579	-0.979161	0.197581	No
3.26736	5.94875e-05	0.589789	0.198263	Yes
0.342721	0.785573	-0.407112	0.19891	No
1.6899	0.00134334	0.361148	0.199531	Yes
-0.238642	0.800103	0.374239	0.200213	No
0.526039	0.14027	-0.34893	0.20024	No
0.269008	0.832294	0.375992	0.201111	No
0.826743	0.0699486	-0.327252	0.201536	No
0.887507	0.030017	0.400593	0.20193	Yes
-1.98027	0.00514739	-0.350393	0.202051	Yes
-0.751002	0.11141	-0.454773	0.202051	No
0.641421	0.587004	0.390307	0.202058	No
0.815035	0.206155	0.329729	0.202123	No
-2.39264	0.0021464	-0.864998	0.203262	Yes
-0.0170989	0.993388	-0.422175	0.203297	No
-0.579878	0.782418	-0.369833	0.203629	No
-1.55915	0.00146426	-0.904859	0.203629	Yes
0.540881	0.675642	0.384913	0.203629	No
0.501286	0.264311	0.495829	0.203629	No
-0.0357375	0.962806	-0.467205	0.203944	No
-0.337212	0.768894	-1.08067	0.204325	No
1.68347	0.251972	0.429405	0.204524	No
-0.499147	0.14419	-0.376592	0.204746	No
-0.13771	0.835204	0.486139	0.204894	No
-0.682792	0.324826	0.340717	0.204894	No
1.70597	5.52081e-05	0.355649	0.207804	Yes
4.18824	1.03562e-05	0.519792	0.207839	Yes
-2.44779	3.34099e-09	-0.334169	0.207935	Yes
0.252912	0.635109	0.34254	0.208419	No
-0.324987	0.863053	-0.309278	0.209592	No
1.04402	0.000100472	0.314624	0.209874	Yes
1.14606	0.826544	-0.691565	0.209874	No
-1.40777	0.00133021	-0.370959	0.211114	Yes
-0.441016	0.764846	-0.392266	0.211357	No
0.899209	0.277657	0.399989	0.21145	No
-7.44745	3.88173e-09	-1.91528	0.211984	Yes
-0.387967	0.722819	-0.297957	0.212167	No
1.32768	0.415681	0.444677	0.212366	No
-0.0675746	0.988388	-4.41434	0.212819	No
2.41229	2.29884e-11	-0.380844	0.212819	Yes
-0.789771	0.663136	0.443091	0.213701	No
-1.04563	0.232989	-0.645639	0.214195	No
-5.22632	9.8001e-06	-0.728922	0.214372	Yes
-0.0481231	0.962912	0.42308	0.214993	No
-1.5288	1.263e-05	-0.413042	0.215	Yes
-0.207394	0.682501	-0.380408	0.215031	No
0.226151	0.912585	-0.655044	0.215031	No
0.541967	0.0758624	0.426312	0.215031	No
0.320082	0.627638	-0.799567	0.215031	No
-0.739004	0.37121	-0.401066	0.215031	No
-0.114476	0.96123	-0.36638	0.215572	No
-0.916186	0.5281	0.413211	0.216295	No
0.332794	0.745781	0.343251	0.21714	No
-0.421772	0.432541	-0.356891	0.217336	No
0.707702	0.116616	0.303532	0.217358	No
-0.271846	0.768201	0.341432	0.218307	No
-0.583148	0.672565	0.418465	0.218307	No
-0.140646	0.814349	-0.311944	0.218307	No
-0.19842	0.763073	0.397738	0.218307	No
0.126594	0.900268	0.719115	0.218905	No
0.978915	0.371237	0.543572	0.219291	No
0.582003	0.246087	-0.456118	0.219291	No
0.376388	0.866535	0.981941	0.220575	No
0.321294	0.563094	0.404119	0.22146	No
-1.79085	0.00198115	-0.319522	0.221602	Yes
0.445047	0.35479	0.318541	0.22166	No
-0.0561463	0.962806	-0.398242	0.222013	No
0.0170113	0.997156	-0.388518	0.222013	No
-0.0383653	0.975349	-0.452925	0.222192	No
0.98779	0.396138	0.499294	0.222906	No
1.01919	0.482662	0.540203	0.222906	No
-0.515298	0.481852	-0.373509	0.222906	No
0.0519574	0.969951	0.34898	0.222906	No
0.819954	0.115723	0.334171	0.223223	No
0.594115	0.52189	0.343817	0.223731	No
-0.21619	0.826544	-0.381818	0.223816	No
0.246219	0.71269	-0.357049	0.223816	No
-1.53443	0.000149779	-0.439269	0.224973	Yes
-0.410446	0.611097	-0.394315	0.225002	No
-0.529312	0.34676	-0.355403	0.225031	No
0.374343	0.433754	0.497493	0.225239	No
-4.31849	5.05097e-10	2.01983	0.225338	Yes
1.30648	0.00757022	0.385059	0.225814	Yes
-0.090225	0.939425	0.415885	0.226053	No
0.295225	0.835243	-0.387385	0.226053	No
-0.0107586	0.999699	0.346839	0.226087	No
-1.9738	0.0492333	-1.03535	0.226088	Yes
-0.306729	0.762703	-0.386563	0.226088	No
0.672422	0.246563	-0.561907	0.226088	No
0.841316	0.176784	0.423884	0.226088	No
-0.365341	0.854541	-0.321068	0.226088	No
-4.25219	0.00818226	-3.86218	0.226088	Yes
0.272222	0.848092	-1.57229	0.226108	No
1.68734	2.88734e-06	0.503019	0.226108	Yes
-0.131885	0.933356	-0.433627	0.226108	No
-0.824388	0.0537943	-0.418415	0.226108	No
0.185976	0.759568	0.483743	0.226108	No
0.0591439	0.939648	-0.549231	0.226108	No
-0.159613	0.930689	0.432644	0.226108	No
-0.180294	0.764709	-0.370217	0.226108	No
0.121654	0.931719	-0.308493	0.226162	No
-2.75992	0.271962	-1.12675	0.226625	No
0.379427	0.769279	0.404014	0.226625	No
0.697539	0.340848	0.842082	0.227129	No
-0.242043	0.597015	0.431913	0.227129	No
-0.0795707	0.949919	-0.346175	0.227129	No
-1.65377	3.62904e-05	-0.363944	0.227806	Yes
0.776396	0.445191	-0.346187	0.227806	No
-0.0668326	0.979018	0.28911	0.227806	No
0.0272986	0.974486	-0.415727	0.227806	No
0.401662	0.683612	0.35079	0.227806	No
0.375979	0.629281	-0.348958	0.227806	No
-0.10183	0.931065	0.329632	0.227806	No
-1.58642	8.71399e-06	-0.274065	0.228365	Yes
-1.63788	0.000532326	-0.352391	0.228365	Yes
-3.18739	1.04994e-07	-0.454526	0.228365	Yes
-0.413702	0.53443	0.438518	0.228365	No
0.185335	0.885784	0.334614	0.230109	No
0.424926	0.590668	0.341355	0.230405	No
-0.728403	0.846431	4.48899	0.230405	No
-0.283152	0.773577	-0.393566	0.230405	No
-0.720324	0.837605	2.53587	0.230405	No
1.88206	0.00525181	0.38925	0.230405	Yes
0.701009	0.338693	0.43835	0.230405	No
-0.801448	0.0381128	-0.343069	0.230405	Yes
-1.55759	0.0205961	-0.587789	0.230732	Yes
0.672037	0.121129	0.335088	0.231282	No
0.435701	0.482306	0.302718	0.231282	No
3.04111	0.229185	1.3919	0.231282	No
0.404109	0.567212	-0.308395	0.231575	No
-5.68492	4.97678e-07	-0.589991	0.23159	Yes
-1.09693	0.000561843	-0.378009	0.231613	Yes
0.354735	0.447304	0.346386	0.231613	No
-0.327231	0.46372	0.324347	0.231613	No
0.530222	0.43362	0.378514	0.231613	No
0.550721	0.602078	0.402295	0.231613	No
0.618529	0.425503	0.479859	0.231628	No
-0.377467	0.564109	-0.338679	0.231688	No
-0.227819	0.91105	0.652997	0.233008	No
-0.138129	0.941942	-0.355762	0.233016	No
-0.180463	0.946439	0.283348	0.234047	No
-7.11642	4.86768e-16	-0.687614	0.234244	Yes
-0.496393	0.763432	-0.300929	0.235236	No
-1.15131	0.0347147	-0.400263	0.235712	Yes
0.503478	0.449218	-0.337183	0.235712	No
0.150568	0.885906	-0.800129	0.237299	No
1.40735	0.574037	-0.88991	0.237299	No
0.638734	0.574275	-0.98185	0.237299	No
0.729695	0.41804	0.374497	0.237299	No
0.239336	0.884537	0.348556	0.237299	No
0.912796	0.0203693	0.372649	0.23884	Yes
0.406695	0.527422	0.417985	0.239376	No
0.620455	0.416466	0.517658	0.240091	No
-6.9436	2.39633e-06	-1.19778	0.240091	Yes
-0.18753	0.786574	0.329811	0.240883	No
0.620448	0.29748	-0.943153	0.241405	No
1.50425	0.000609278	0.446721	0.241949	Yes
0.22042	0.710582	0.351314	0.242774	No
1.07454	0.184934	-1.28628	0.242774	No
0.0464161	0.958541	-0.362949	0.242774	No
1.0096	0.0424916	0.354789	0.24297	Yes
-0.367255	0.449218	-0.338021	0.244268	No
-1.17209	0.0763966	0.33182	0.244756	No
-0.298988	0.807996	0.330282	0.24534	No
-7.28277	1.70823e-07	-0.584859	0.246228	Yes
-0.321138	0.796913	-0.805216	0.246563	No
-0.129264	0.84676	-0.429433	0.246777	No
-1.09337	0.0591868	-0.406502	0.247206	No
-7.88161	2.83948e-09	2.02352	0.247357	Yes
-1.7073	0.0212719	-0.474323	0.248118	Yes
-1.45277	0.499564	-0.713509	0.248118	No
-0.499371	0.528233	-0.518924	0.248118	No
1.33971	0.0073289	-0.643358	0.249716	Yes
3.28688	0.000139307	0.386989	0.250592	Yes
1.45586	0.00018365	0.434039	0.250593	Yes
-4.28421	0.155504	-0.833554	0.250644	No
0.412608	0.678591	0.372882	0.250976	No
0.523834	0.673577	0.396477	0.251558	No
-0.166497	0.930996	-0.33439	0.251976	No
0.772198	0.0807552	0.40273	0.251976	No
-0.211196	0.702402	0.544786	0.251976	No
-0.761411	0.0988196	-0.463461	0.251976	No
1.2259	0.719916	-1.0683	0.252045	No
-0.0280816	0.975385	0.35465	0.252045	No
0.552286	0.527582	-0.299989	0.252282	No
0.368004	0.762117	0.348568	0.253568	No
0.403149	0.398099	0.367259	0.253661	No
-0.208081	0.939352	-0.400752	0.253661	No
1.0789	0.123843	0.365824	0.253661	No
-0.85187	0.0679911	-0.397416	0.253661	No
-1.06863	0.232558	0.387572	0.253661	No
-1.11204	0.285241	1.07153	0.253863	No
2.30078	1.51179e-07	0.362309	0.253971	Yes
0.63344	0.544322	0.396905	0.253971	No
0.557998	0.385372	0.516796	0.254334	No
0.024249	0.985526	0.335559	0.254334	No
-1.64292	8.62788e-05	-0.301859	0.254835	Yes
1.63995	6.98427e-06	0.348811	0.254835	Yes
-3.25157	3.95807e-10	-0.340202	0.254835	Yes
-0.0255317	0.989764	0.409983	0.256133	No
-0.181511	0.90143	-0.292706	0.256318	No
-0.0568333	0.957655	0.310034	0.256413	No
0.325983	0.815151	0.334693	0.256413	No
0.00204398	1	0.391487	0.257116	No
0.276604	0.761725	0.364274	0.257116	No
-5.11879	0.0224613	-2.27497	0.257181	Yes
-0.115236	0.844974	-0.339689	0.257181	No
1.43861	0.000296399	0.585358	0.257181	Yes
0.182016	0.863029	0.403101	0.257181	No
-1.62904	0.0228343	-0.436344	0.257181	Yes
-0.220246	0.818655	0.305887	0.25754	No
0.571659	0.24539	0.375299	0.25754	No
-0.188283	0.704614	-0.373707	0.25754	No
0.0893799	0.958854	-1.57533	0.257696	No
-2.55718	0.372388	-1.98304	0.257696	No
0.299097	0.743775	-0.462748	0.258661	No
-0.110074	0.858056	-0.320115	0.258723	No
0.226961	0.895509	0.4067	0.260248	No
-0.43086	0.600816	-0.401009	0.260851	No
0.694133	0.46372	0.423847	0.260898	No
0.611224	0.443294	-0.428337	0.261103	No
-0.306333	0.748856	0.402254	0.261103	No
0.193428	0.689225	-0.283543	0.261128	No
0.0827091	0.912203	0.384485	0.261485	No
2.21929	1.35747e-05	1.00274	0.261485	Yes
-0.872212	0.0764622	-0.744917	0.261485	No
0.977743	0.187588	0.312164	0.261485	No
1.26238	0.000517168	0.350651	0.261485	Yes
1.14434	7.86209e-05	0.326524	0.261485	Yes
-4.60882	0.0410567	-4.42854	0.261485	Yes
0.529567	0.934924	-3.47839	0.26159	No
-0.322225	0.817177	-0.516709	0.261611	No
-0.53959	0.550166	-0.497331	0.261611	No
2.54457	0.0214126	-0.655669	0.261611	Yes
2.65576	0.373877	-3.47831	0.262209	No
-0.0644146	0.95696	-0.354203	0.263727	No
-0.50148	0.241146	0.34646	0.263727	No
-1.09584	0.11855	0.337875	0.264104	No
-0.540911	0.68399	1.31086	0.264116	No
0.522879	0.280688	0.355523	0.264116	No
1.08691	0.0814419	0.479135	0.264116	No
0.74237	0.0382006	-0.306532	0.264116	Yes
0.421409	0.691179	-0.315745	0.264116	No
-4.11879	6.67118e-05	-0.943266	0.264208	Yes
-0.630882	0.426401	-0.376168	0.264208	No
-2.59094	0.330984	-0.663952	0.264208	No
4.05908	1.19354e-05	0.542414	0.264208	Yes
0.0188418	0.990058	-0.312731	0.265068	No
-0.397046	0.725668	-0.376131	0.265628	No
0.194545	0.930445	-0.378134	0.265628	No
-0.588795	0.50358	-0.970138	0.265628	No
0.549174	0.478835	0.361049	0.267223	No
0.298832	0.610948	0.331239	0.267223	No
0.649251	0.207802	-0.628593	0.267311	No
-0.615738	0.486463	-0.467293	0.26737	No
-6.70943	1.05852e-05	-0.624962	0.267584	Yes
0.474235	0.336629	-0.532527	0.267793	No
0.566609	0.668333	-0.283166	0.26837	No
-0.777196	0.01038	-0.309235	0.26837	Yes
0.359795	0.702512	0.341956	0.26837	No
0.0880073	0.941942	0.533168	0.268448	No
-0.304527	0.765629	0.297252	0.268448	No
-0.336834	0.745809	-0.269472	0.269297	No
0.138536	0.94898	-0.439983	0.269593	No
-0.328396	0.844435	-0.282035	0.26962	No
-0.362394	0.852874	-0.507014	0.26962	No
2.30394	2.62954e-07	0.425869	0.269901	Yes
-0.267164	0.924241	-0.357969	0.270051	No
0.354337	0.277657	-0.329124	0.270486	No
-0.577402	0.65163	-0.354672	0.270486	No
-0.0956201	0.963289	-0.286453	0.270798	No
0.269536	0.881022	0.528897	0.271271	No
0.111813	0.878556	0.308075	0.271413	No
1.25019	0.141304	0.928604	0.272778	No
0.113386	0.9088	-0.308069	0.272824	No
-0.425155	0.526492	0.477816	0.274057	No
-0.506992	0.672309	1.76762	0.27409	No
-2.31651	0.000168974	-0.383869	0.274198	Yes
-0.916758	0.0463562	-1.12642	0.275732	Yes
0.133458	0.933154	0.259082	0.275732	No
-0.234674	0.826477	-0.392711	0.277207	No
-0.286673	0.778045	0.302264	0.2773	No
0.263036	0.918737	4.0298	0.278411	No
0.702219	0.0673337	0.31852	0.278637	No
-0.343519	0.905387	-0.33277	0.280522	No
0.374768	0.494981	0.373701	0.280984	No
-0.725144	0.12762	-0.766619	0.280984	No
0.0939927	0.957176	-0.324728	0.281023	No
0.380898	0.649653	0.289901	0.281472	No
0.102355	0.905103	0.358979	0.282066	No
1.44315	0.014348	0.390298	0.282066	Yes
0.546207	0.388162	0.335313	0.282668	No
0.702651	0.100133	-0.343532	0.282668	No
0.464174	0.611997	-0.31488	0.282668	No
-0.325069	0.632443	-0.467043	0.28325	No
0.39334	0.356088	-0.416974	0.28325	No
0.321219	0.701307	0.340488	0.28325	No
0.574814	0.678591	-0.793765	0.284217	No
-2.33537	0.0179086	-0.625407	0.284418	Yes
0.148685	0.935041	-0.539149	0.284418	No
0.158861	0.81674	0.303872	0.284418	No
-0.864702	0.357691	-0.746287	0.284667	No
0.7556	0.522325	-0.515099	0.284912	No
-1.49439	0.0118889	-0.492421	0.284912	Yes
0.0931729	0.925678	-0.845124	0.284912	No
-0.180417	0.790665	0.443983	0.285264	No
0.080835	0.982969	0.343634	0.285264	No
-0.187148	0.818159	-0.391893	0.285264	No
-1.18633	0.209146	-0.41878	0.285264	No
-0.650434	0.544322	-0.353584	0.285264	No
-1.84572	0.0295435	-0.81776	0.285264	Yes
-0.402561	0.701307	-0.467873	0.285264	No
-0.816319	0.0559243	-0.292487	0.285732	No
0.321332	0.521989	-0.305286	0.285732	No
0.247381	0.888109	0.376691	0.285792	No
0.748815	0.108225	0.355242	0.286222	No
0.0551476	0.975951	-0.373699	0.286222	No
0.414364	0.779846	0.461379	0.286222	No
-8.65353	3.21432e-08	-0.493072	0.286222	Yes
-1.48334	0.000421916	-0.472559	0.286399	Yes
0.412437	0.830869	-0.374219	0.286434	No
-0.128601	0.820003	-0.381562	0.286434	No
-0.232186	0.700943	0.412886	0.286434	No
-0.516469	0.245597	-0.369923	0.287021	No
0.241155	0.826354	0.365572	0.287021	No
-9.90021	1.78408e-14	-3.48288	0.287021	Yes
-0.985806	0.0546049	-0.396751	0.287586	No
2.00532	0.236179	0.843754	0.287947	No
-0.306579	0.64774	-0.393099	0.289321	No
0.424681	0.678591	0.41833	0.290732	No
0.360539	0.817381	-0.483145	0.291733	No
0.391278	0.310039	-0.293014	0.291733	No
-1.87656	0.0143439	-0.817737	0.294113	Yes
0.917851	0.15635	1.3827	0.294193	No
-2.40317	4.7441e-05	-0.594131	0.294748	Yes
1.61918	2.91075e-06	0.305349	0.295586	Yes
1.27619	0.000351901	0.354583	0.295887	Yes
2.1355	0.000127297	0.345798	0.296119	Yes
0.93314	0.228765	0.279197	0.296246	No
0.607488	0.216621	0.312189	0.296616	No
-0.225275	0.807996	0.286455	0.296667	No
-2.27823	0.269028	-3.47543	0.297786	No
-1.40133	3.2538e-07	-0.311259	0.299769	Yes
1.20283	0.00305454	0.391979	0.300531	Yes
-0.221123	0.804498	0.335152	0.301016	No
-1.79466	0.0247085	-0.468083	0.302273	Yes
-0.797463	0.205721	-0.289676	0.302728	No
0.342306	0.538851	-0.299136	0.302728	No
-1.17765	0.0428375	-0.440882	0.302728	Yes
-0.636649	0.516528	-0.387941	0.302728	No
0.748714	0.246666	0.295557	0.302728	No
0.082814	0.968166	-0.608022	0.303093	No
-0.0479918	0.970878	-0.354485	0.303093	No
-0.522269	0.289888	-0.309484	0.304217	No
-1.83199	0.00108784	-0.65484	0.30434	Yes
0.196065	0.941942	-0.323336	0.305098	No
0.0254304	0.989799	-0.413975	0.305098	No
2.69447	1.16966e-06	0.553406	0.305098	Yes
0.282471	0.778059	0.315898	0.305098	No
-0.689484	0.489283	-0.36649	0.305098	No
-0.648607	0.615335	0.291222	0.306139	No
0.24262	0.884434	-0.411538	0.306139	No
-0.41157	0.826354	0.331879	0.306139	No
-0.837929	0.15979	0.309689	0.306173	No
-0.0386075	0.970052	-0.288487	0.307511	No
-2.17493	5.38119e-06	-0.411204	0.307753	Yes
0.838709	0.0313291	0.334831	0.307753	Yes
1.05614	0.032057	-0.402196	0.307753	Yes
0.562958	0.70067	0.378999	0.307767	No
2.29576	0.0456504	0.740497	0.307767	Yes
-0.916515	0.275226	-0.375995	0.307767	No
-0.0754765	0.922774	0.349839	0.307767	No
-0.164568	0.920738	1.87415	0.307767	No
1.42627	0.00643865	0.3555	0.307767	Yes
-1.28028	0.0207988	-0.448589	0.307926	Yes
-0.0477446	0.978669	-2.40171	0.308575	No
1.3951	0.765629	-0.670801	0.308575	No
-0.317923	0.8616	0.430221	0.308994	No
-0.851942	0.0218409	0.33991	0.308994	Yes
0.612982	0.691359	0.526376	0.310286	No
-0.867147	0.117793	-0.292123	0.31055	No
0.45108	0.43362	0.339791	0.310729	No
0.393499	0.414246	0.315012	0.311252	No
0.798615	0.305157	-0.401484	0.311615	No
-1.03143	0.249544	-1.64469	0.312353	No
0.669488	0.0445109	0.303634	0.312867	Yes
-0.131266	0.877015	0.304247	0.312867	No
-0.817386	0.0578786	-0.389787	0.312905	No
-1.2002	0.048143	-0.569455	0.313151	Yes
-0.222601	0.729721	-0.423147	0.313151	No
0.773625	0.166941	0.335132	0.314363	No
0.807867	0.12845	-0.642379	0.314631	No
-0.172391	0.954557	-0.324697	0.315602	No
0.835649	0.0440609	0.296536	0.316078	Yes
1.06988	0.00365895	0.572407	0.316908	Yes
-0.336515	0.516528	0.420503	0.316962	No
-0.515943	0.294244	-0.325863	0.317926	No
0.0101355	1	-0.290556	0.317926	No
0.88056	0.109159	1.02987	0.31807	No
-0.237795	0.90882	0.364758	0.31896	No
-0.0284065	0.98957	0.326266	0.319824	No
-0.032689	0.986421	-0.31643	0.319824	No
-4.5507	0.000316458	-1.00447	0.319937	Yes
-0.00299797	1	-0.283596	0.320044	No
0.45846	0.373497	-0.309293	0.320044	No
0.420624	0.644687	0.38607	0.320044	No
0.152674	0.816353	0.295134	0.320373	No
-0.488761	0.630349	1.01305	0.320585	No
-0.364951	0.697458	0.325985	0.320585	No
0.142404	0.817926	0.287197	0.320585	No
-0.023678	0.982969	-0.373995	0.32435	No
0.00687515	0.999855	0.315409	0.324406	No
0.0423504	0.98014	0.324709	0.324406	No
-0.135154	0.797887	0.264013	0.324672	No
0.90981	0.00444651	-0.34624	0.324672	Yes
-0.240316	0.71455	0.362126	0.324858	No
0.394051	0.762117	-0.355648	0.324858	No
1.01124	0.0280188	0.473612	0.324858	Yes
0.791295	0.107182	0.511337	0.324858	No
-0.674534	0.0326449	-0.386297	0.324858	Yes
1.44945	0.00695353	0.471244	0.325921	Yes
0.76932	0.552768	0.516083	0.327315	No
-0.324313	0.609348	-0.243658	0.327315	No
0.133934	0.847971	-0.423924	0.327315	No
-1.52947	0.192701	-0.312821	0.327315	No
-0.247402	0.766459	-0.461756	0.328472	No
-0.14698	0.911391	-0.275208	0.32855	No
1.78129	0.000413944	4.03066	0.32855	Yes
-0.38224	0.503409	-0.397939	0.328575	No
1.0853	0.257496	0.440711	0.329103	No
1.62443	0.00327886	0.270677	0.329103	Yes
0.596485	0.567041	-0.367145	0.329103	No
-1.18481	0.125885	-0.32881	0.329103	No
0.202581	0.794823	-0.357597	0.329103	No
0.714963	0.0306995	-0.274489	0.32935	Yes
-0.131644	0.890156	0.386432	0.32935	No
0.409616	0.475392	0.273528	0.32935	No
0.241951	0.678591	-0.325001	0.329555	No
-8.25089	1.75562e-05	-0.788748	0.329555	Yes
-0.000443887	1	0.539818	0.329594	No
0.449577	0.409699	0.280549	0.329594	No
0.522002	0.216729	0.456599	0.330758	No
0.139404	0.866161	-0.284655	0.330758	No
-0.0176937	0.99074	0.362058	0.330758	No
0.171233	0.877767	-0.44583	0.330758	No
0.196682	0.786562	-0.262759	0.330758	No
-6.26375	2.50774e-17	-1.28037	0.330837	Yes
-1.1192	0.174168	-0.599681	0.330931	No
-0.251732	0.56673	-0.31249	0.330931	No
0.0168486	0.995311	0.371127	0.330931	No
1.15998	0.0662727	0.609461	0.331038	No
0.115575	0.93015	0.325114	0.33127	No
1.2083	0.0764622	-0.450119	0.331909	No
2.65412	0.31155	3.72324	0.331989	No
-7.31398	1.41853e-05	-0.85733	0.331989	Yes
1.71341	0.0162632	0.344531	0.331989	Yes
0.196867	0.686717	0.327931	0.331989	No
1.56727	0.48036	-1.79743	0.332526	No
-0.0477845	0.957176	0.338437	0.332526	No
1.44051	0.00303989	0.31057	0.332552	Yes
0.121313	0.94767	-0.263779	0.332618	No
-0.390149	0.550831	-0.325857	0.33316	No
0.0709024	0.958854	0.284248	0.333318	No
-0.239652	0.716963	0.483959	0.333453	No
-0.60456	0.123879	0.340662	0.335067	No
0.601633	0.054282	0.275864	0.335067	No
-0.365557	0.787264	-0.294533	0.33629	No
0.314399	0.77582	-0.274104	0.33644	No
-0.0275584	0.990058	-0.412328	0.33721	No
-6.08345	9.40431e-08	-0.484371	0.33721	Yes
-0.101196	0.906909	0.344477	0.337892	No
-3.16684	0.0845358	-4.1398	0.337892	No
-0.72248	0.0928886	-0.352651	0.338304	No
-0.215585	0.68579	-0.283708	0.338308	No
-1.62262	0.259848	1.21584	0.338536	No
-0.197432	0.757265	-0.309392	0.338557	No
0.497218	0.580311	0.353097	0.338884	No
0.403664	0.73419	0.259032	0.339021	No
-4.60907	0.0122332	-0.452186	0.339021	Yes
-0.931512	0.146858	-0.563047	0.339021	No
0.911138	0.018274	0.318338	0.339021	Yes
0.967101	0.0353281	0.311571	0.339021	Yes
0.0644049	0.96579	-0.280854	0.339021	No
-0.620534	0.491754	-0.277163	0.339021	No
2.87314	0.0700782	0.380194	0.33978	No
-1.06089	0.821466	-2.60317	0.340111	No
-0.015741	1	-0.416787	0.340353	No
-0.175292	0.799553	0.484955	0.340393	No
-1.20564	0.234803	-0.397018	0.340393	No
0.192779	0.972384	-1.35853	0.340393	No
-0.17858	0.850274	-0.344313	0.340586	No
0.162062	0.870666	0.3085	0.341191	No
0.622351	0.636487	-2.39353	0.341191	No
0.218195	0.837644	0.275304	0.341191	No
-0.858279	0.167463	-0.366661	0.341191	No
-0.0193381	0.999513	0.461802	0.341191	No
-0.601843	0.364397	0.398595	0.341191	No
-1.40651	1.6853e-06	-0.269699	0.341191	Yes
0.954193	0.0149963	0.324746	0.341432	Yes
-0.875736	0.147264	-0.262733	0.341838	No
0.411336	0.600816	0.395577	0.342824	No
1.03462	0.0184786	0.418908	0.342824	Yes
-0.648427	0.296319	-0.327442	0.342824	No
1.46751	0.000728449	0.290506	0.342824	Yes
0.0450629	0.975986	0.305474	0.344837	No
-0.281551	0.797661	-0.280505	0.344903	No
0.403136	0.929558	-0.872741	0.344903	No
0.121609	0.901435	0.388546	0.344903	No
-1.04173	0.183575	-0.31933	0.344936	No
-0.38558	0.746257	0.291583	0.345595	No
0.449455	0.6348	0.358707	0.345595	No
0.0689424	0.950152	0.322178	0.345595	No
-0.157795	0.765397	0.314609	0.345595	No
0.603812	0.528233	0.350132	0.345797	No
1.06638	0.0346102	0.290926	0.346746	Yes
0.849277	0.770175	-1.6329	0.347145	No
1.00374	0.00464742	0.446573	0.347401	Yes
0.349888	0.704193	-0.298886	0.347733	No
0.0647742	0.982969	-0.292933	0.347785	No
-1.00793	0.265566	-0.291962	0.347785	No
-0.132717	0.84023	0.323669	0.347785	No
1.11023	0.0266356	0.39787	0.347785	Yes
-0.229307	0.756725	-0.289164	0.347785	No
-0.338785	0.635327	-0.280641	0.348071	No
0.435677	0.78872	-0.569586	0.348228	No
0.190085	0.74268	-0.322123	0.348228	No
-0.840834	0.390557	0.541985	0.349466	No
0.856768	0.202223	-0.28994	0.3499	No
0.0777013	0.884968	-0.27133	0.350092	No
-1.33526	0.66101	-2.39784	0.350682	No
0.262854	0.67194	0.319677	0.350682	No
0.646735	0.427084	0.359024	0.351548	No
-0.500174	0.325524	0.350935	0.35161	No
-0.119185	0.874747	-0.315059	0.351933	No
-0.459157	0.543572	-0.291161	0.351964	No
0.744549	0.111797	0.627465	0.351964	No
-0.146538	0.915346	-0.404109	0.351964	No
-0.150362	0.904281	-0.458005	0.351964	No
-0.117507	0.881055	0.334395	0.351964	No
-0.0356237	0.983329	-0.295316	0.351964	No
2.00995	8.71253e-05	0.303794	0.353068	Yes
3.63118	7.65636e-07	0.596628	0.353189	Yes
1.65468	0.187603	0.344303	0.353286	No
-0.536251	0.251773	-0.363034	0.353286	No
0.0727729	0.957814	0.308819	0.353286	No
-0.507171	0.211817	-0.361891	0.353286	No
-0.182148	0.885382	-0.395963	0.354779	No
0.853126	0.0212556	0.291523	0.354977	Yes
2.647	0.317394	-1.2789	0.354977	No
0.433501	0.38552	0.271941	0.354977	No
0.240661	0.746598	-0.351643	0.354977	No
0.0412756	0.96723	-0.347155	0.354977	No
-0.73162	0.230427	-0.323678	0.354977	No
-0.099936	0.928041	-0.449396	0.354977	No
0.385402	0.492268	-0.288565	0.355149	No
-0.219706	0.63522	0.470037	0.355149	No
0.407795	0.745781	0.315835	0.35557	No
0.0497275	0.985083	-0.277619	0.355741	No
0.600621	0.259755	0.471454	0.355741	No
5.13975	1.09242e-16	0.417631	0.355771	Yes
-3.09002	2.47516e-06	-0.310811	0.356128	Yes
-0.580436	0.621581	-1.35616	0.356128	No
0.0273253	0.985083	0.889945	0.356449	No
-0.851496	0.368961	-0.316345	0.356449	No
0.491105	0.435482	0.282172	0.356669	No
-0.829928	0.167463	-0.306091	0.356713	No
0.0712492	0.924184	-0.366999	0.357252	No
0.214628	0.861352	0.697408	0.357252	No
-0.335708	0.751914	0.356005	0.357252	No
-0.0544049	0.979383	0.307411	0.357252	No
-0.284472	0.721079	-0.474166	0.357706	No
0.170634	0.857968	-0.2718	0.357706	No
-0.946934	0.101378	0.345571	0.357877	No
1.05616	0.0879333	0.397506	0.357877	No
0.790596	0.75483	1.0703	0.357877	No
-0.247627	0.955384	-0.917858	0.358416	No
0.624408	0.292939	0.254785	0.358747	No
0.800706	0.15183	-0.389024	0.359115	No
-1.25791	0.00600389	0.32681	0.360026	Yes
0.085852	0.918087	0.389352	0.360026	No
-2.41072	0.0315788	-1.50979	0.360065	Yes
0.899177	0.0814419	0.294735	0.360065	No
0.844714	0.23438	0.343723	0.360125	No
0.178242	0.877015	0.325088	0.360125	No
-0.0803057	0.902594	0.263406	0.360125	No
-0.735465	0.278372	-0.289326	0.361387	No
0.846884	0.0436595	0.302757	0.361387	Yes
-0.34264	0.53443	0.272961	0.362612	No
1.13211	0.0850545	0.286485	0.362755	No
0.102678	0.957457	-0.350183	0.36364	No
0.201085	0.722647	0.286214	0.363678	No
0.897032	0.229836	0.3424	0.363678	No
0.533189	0.503409	0.329874	0.363678	No
-0.52025	0.504218	-0.357564	0.363678	No
-0.243421	0.867309	0.757891	0.36421	No
-0.292109	0.849624	-0.31983	0.36421	No
1.38231	0.051615	0.463772	0.36421	No
0.816881	0.306982	0.455489	0.36509	No
0.181728	0.74596	-0.368664	0.365188	No
0.400361	0.891436	0.837441	0.366032	No
0.0402678	0.96728	0.286367	0.366121	No
2.25717	1.97914e-06	0.267835	0.366815	Yes
0.515803	0.450863	0.274402	0.367545	No
-0.686208	0.439874	1.73814	0.368873	No
0.685446	0.674638	0.382051	0.369386	No
0.176708	0.848017	0.330437	0.370044	No
1.5981	0.0550419	0.383968	0.370047	No
-7.82152	1.57649e-09	-0.780645	0.370183	Yes
-0.829366	0.815151	-3.88188	0.371542	No
-0.351186	0.763432	-0.259548	0.371741	No
-2.96204	0.000350922	-0.564144	0.371742	Yes
0.105375	0.869159	-0.258609	0.371757	No
0.0577824	0.968117	-0.24814	0.372222	No
0.467112	0.686702	0.352818	0.372222	No
0.590798	0.178461	0.313068	0.37273	No
-0.490105	0.427921	-0.422852	0.37273	No
-0.596712	0.487887	-0.318527	0.372898	No
0.171964	0.880443	-0.381988	0.372968	No
-0.121629	0.930996	-0.345095	0.373783	No
-0.140245	0.955384	-0.472963	0.373865	No
0.360709	0.576753	0.334489	0.374008	No
-0.491095	0.453707	-0.274585	0.374394	No
-0.435249	0.522254	-0.299931	0.374394	No
2.64702	0.385624	1.3713	0.375622	No
0.126396	0.899418	0.403951	0.376463	No
0.0358239	0.982969	-0.426719	0.376463	No
-0.579877	0.647536	0.493675	0.376463	No
0.67901	0.118944	0.344855	0.376465	No
1.20931	6.43986e-05	0.312203	0.37652	Yes
-0.154757	0.861717	0.342882	0.376849	No
-1.38793	0.666276	-3.4712	0.377058	No
0.36884	0.388193	-0.317064	0.377331	No
0.504208	0.209072	0.391287	0.377331	No
0.373566	0.506969	0.390447	0.377572	No
0.636538	0.385821	-0.400857	0.380011	No
-0.725936	0.571276	-0.690139	0.380011	No
-0.671156	0.452642	0.408352	0.381295	No
-0.0709812	0.93015	-0.298532	0.381406	No
-0.287617	0.591721	-0.320629	0.38151	No
0.779928	0.0169557	0.395394	0.381713	Yes
0.0324219	0.95904	-0.303258	0.381713	No
-1.20943	0.189658	-0.484952	0.381713	No
0.0522268	0.957982	0.374449	0.381713	No
-5.58315	0.000510377	-0.391782	0.381995	Yes
0.124885	0.865459	0.336419	0.381995	No
0.604877	0.218142	0.290994	0.381995	No
1.45033	0.00281587	0.332014	0.382372	Yes
2.0399	0.0815349	0.480569	0.382372	No
1.84247	0.00745692	0.309766	0.382526	Yes
-1.06327	0.0913637	-0.372439	0.38267	No
-0.849758	0.0416976	0.565893	0.38267	Yes
-0.228519	0.959281	-2.81531	0.38267	No
0.237415	0.67072	0.342886	0.38267	No
0.581287	0.547877	0.391628	0.38267	No
1.66924	0.00128269	0.490514	0.38267	Yes
3.87427	1.58727e-08	0.586908	0.38267	Yes
1.34474	0.399772	0.334731	0.38267	No
-1.40449	0.0189497	-0.432061	0.38267	Yes
-0.697801	0.289546	0.304089	0.38267	No
0.444473	0.621716	0.258188	0.38267	No
-1.91607	0.00140349	-2.14559	0.382808	Yes
-1.77251	6.68291e-07	-0.274094	0.382808	Yes
0.201203	0.889541	0.542205	0.382808	No
0.8598	0.0184896	0.290698	0.382808	Yes
0.398552	0.594545	-0.452232	0.382808	No
-0.362807	0.697458	-0.542571	0.382808	No
0.180967	0.756038	0.328353	0.382808	No
-1.61014	0.00909696	-0.34318	0.382808	Yes
-0.259219	0.571276	-0.285927	0.382808	No
0.767477	0.643007	0.28821	0.382927	No
1.39006	0.00858995	0.307476	0.382927	Yes
-0.129393	0.799696	-0.363264	0.382927	No
-0.0837453	0.944053	0.610429	0.382927	No
-0.470235	0.577919	-0.350325	0.382927	No
0.766875	0.0838321	0.363916	0.383251	No
0.630816	0.5342	0.400608	0.383251	No
0.538559	0.310554	-0.340331	0.383251	No
0.423693	0.249544	0.339984	0.383251	No
-7.53561	1.18252e-08	-0.374819	0.383251	Yes
-0.298926	0.757057	-0.282941	0.383415	No
-0.458417	0.36056	0.256407	0.383415	No
-8.2438	7.7488e-09	-0.347259	0.383437	Yes
-0.22536	0.63522	-0.234489	0.384369	No
0.532958	0.300603	0.264687	0.384369	No
-0.691953	0.236167	-0.260728	0.384369	No
1.44043	0.170237	0.341408	0.384369	No
0.208485	0.685423	-0.364621	0.384369	No
0.439506	0.420675	0.533988	0.384707	No
-0.331314	0.425169	-0.347987	0.385429	No
0.0999227	0.938335	-0.270153	0.385429	No
2.35303	6.92247e-08	0.286801	0.385429	Yes
0.288277	0.683729	0.289636	0.385429	No
-0.0246033	0.991865	-0.334829	0.385933	No
0.596245	0.0492575	0.308122	0.386696	Yes
-1.78119	0.000309315	-0.332122	0.386696	Yes
1.61005	0.317137	0.364349	0.386696	No
-1.42521	3.76574e-07	-0.302954	0.38715	Yes
0.21328	0.941245	0.496231	0.387888	No
0.903682	0.42824	-1.77985	0.388012	No
-10.1419	3.3596e-13	-0.479343	0.388012	Yes
0.486009	0.574037	0.320619	0.388568	No
0.588357	0.660067	0.428737	0.388653	No
0.127702	0.906191	0.372141	0.390124	No
0.977446	0.277913	0.356723	0.391341	No
-2.63634	0.00170228	-0.326089	0.391839	Yes
-0.533861	0.120011	-0.384475	0.392027	No
-0.867638	0.364944	-0.36411	0.393591	No
0.937761	0.0882998	0.274948	0.393591	No
-0.03858	0.994357	-0.363755	0.393713	No
0.13779	0.959281	0.396962	0.393884	No
3.19503	4.15187e-08	0.294224	0.393884	Yes
0.670009	0.0840951	0.354549	0.393884	No
0.374138	0.425597	0.25492	0.393884	No
0.0510752	0.959919	0.252115	0.393884	No
-1.06672	0.770822	0.978908	0.393884	No
0.633496	0.20599	0.339996	0.393884	No
0.314473	0.74596	-0.341004	0.394643	No
0.861728	0.0328414	0.270378	0.394838	Yes
0.383839	0.537822	-0.271596	0.394838	No
0.22851	0.641118	0.30296	0.394838	No
-0.251763	0.823014	-0.316635	0.394838	No
0.3692	0.842488	-0.244268	0.394838	No
-1.78841	0.487887	-1.22316	0.394838	No
-0.337076	0.578486	-0.360508	0.394838	No
0.39179	0.674818	-0.505796	0.394838	No
-2.10463	0.0126214	-0.403192	0.394838	Yes
3.55553	9.22182e-05	0.668857	0.394838	Yes
0.598765	0.0278877	-0.271133	0.394838	Yes
0.483153	0.695291	-0.273077	0.394838	No
-0.327749	0.826354	-0.975207	0.394838	No
0.0172014	0.990058	-0.24263	0.39562	No
1.21033	0.486046	0.416022	0.39562	No
1.10865	0.583844	1.70922	0.395989	No
0.443312	0.701307	0.340424	0.395989	No
-0.0896024	0.932745	-0.279687	0.395989	No
-0.306432	0.492899	-0.307917	0.396069	No
0.846329	0.282587	0.294247	0.396069	No
1.14296	0.136179	0.348985	0.396069	No
-3.23426	0.362797	-3.47036	0.396069	No
1.17542	0.298175	0.604748	0.396069	No
-0.664234	0.571527	-0.26198	0.396069	No
-0.0429535	0.965262	-0.353779	0.396069	No
-0.23753	0.896189	0.247587	0.396069	No
-4.68667	0.0182904	-1.97247	0.396069	Yes
0.355154	0.50966	0.484176	0.396069	No
-0.691389	0.116145	-0.323833	0.396397	No
-1.17286	0.0399782	-0.263075	0.396531	Yes
-0.288208	0.841939	-0.475574	0.396531	No
0.327246	0.648509	0.465011	0.396531	No
1.41455	0.00486313	0.37182	0.396699	Yes
-0.0953651	0.939352	0.32503	0.396699	No
1.10438	0.0229962	0.350767	0.397555	Yes
0.279637	0.761343	-0.561677	0.397555	No
0.0625103	0.950638	-0.239672	0.397555	No
-1.79916	0.00105892	-0.298999	0.397931	Yes
-0.917302	0.0075986	-0.237774	0.398806	Yes
-0.466143	0.613881	0.278599	0.398806	No
-0.289623	0.857968	-0.398261	0.399491	No
1.03418	0.168556	-1.29736	0.399491	No
0.333658	0.581602	0.305713	0.399491	No
1.09356	0.0647847	0.333324	0.399491	No
-4.48131	0.0609767	-0.551155	0.399491	No
-0.222287	0.837644	-0.256313	0.399491	No
-0.407466	0.718223	0.361327	0.399694	No
0.690975	0.352377	0.319379	0.39977	No
0.833462	0.287358	0.266494	0.400646	No
0.0692566	0.983543	-0.902063	0.400646	No
0.0118753	0.994357	0.479198	0.401046	No
-3.24014	0.183862	-2.57536	0.401384	No
-0.423653	0.676906	0.445111	0.401489	No
-0.237123	0.759782	0.302728	0.403563	No
-0.0490006	0.946439	0.392876	0.403563	No
-0.174786	0.796405	0.315322	0.403563	No
0.325403	0.492899	0.248766	0.403681	No
0.443495	0.348019	0.285529	0.403804	No
-0.000607095	1	0.332281	0.403804	No
-0.206973	0.953688	0.552448	0.404389	No
1.55887	0.0622521	0.775797	0.404741	No
-0.312539	0.849624	-0.332249	0.405598	No
1.87694	0.00012791	0.232679	0.405598	Yes
0.192074	0.813385	0.287277	0.405598	No
-0.195498	0.888109	0.232686	0.405598	No
0.678648	0.0979609	-0.271764	0.405598	No
-0.0164994	0.993388	0.26981	0.405598	No
0.904473	0.772911	-1.67318	0.405598	No
0.806943	0.225952	-0.600907	0.407574	No
0.350495	0.763432	0.89581	0.407848	No
-1.98302	0.00840423	-0.4148	0.408531	Yes
0.245157	0.697458	-0.289664	0.408531	No
0.545171	0.649119	0.290858	0.409154	No
0.379843	0.760008	0.432337	0.41038	No
0.207947	0.791139	-0.30316	0.410514	No
-0.829071	0.0505582	-0.44913	0.411091	No
0.46136	0.648345	-0.636232	0.411091	No
1.13117	0.626061	0.384634	0.4111	No
-0.0478632	0.988985	0.347941	0.411667	No
0.999463	0.118135	0.314455	0.411914	No
0.00235942	1	0.344937	0.411914	No
-0.0322965	0.970218	0.287155	0.411914	No
-0.524796	0.534655	-0.257701	0.411914	No
0.157645	0.764226	0.374344	0.411914	No
0.0740606	0.994439	-3.46985	0.411914	No
0.0448974	0.97329	-0.469134	0.411919	No
1.12091	0.0493801	0.75515	0.413141	Yes
0.611518	0.691072	0.3603	0.413141	No
0.276067	0.703605	-0.334968	0.413182	No
2.64207	3.07498e-12	0.406561	0.413182	Yes
-1.40447	0.0549797	-0.250287	0.413182	No
1.93364	0.409241	-3.49078	0.41426	No
-0.0587843	0.983543	0.310864	0.414457	No
0.0595376	0.94059	-0.392291	0.415002	No
-0.378078	0.395668	0.277991	0.415002	No
0.440853	0.345512	-0.300305	0.415002	No
-0.421801	0.768322	-0.578644	0.415002	No
-0.0539518	0.965314	0.378665	0.415002	No
-0.745379	0.540429	-0.463066	0.415002	No
-0.203967	0.833085	0.373085	0.415002	No
-1.59245	0.00331329	0.353049	0.415052	Yes
-1.84367	1.4452e-07	0.271622	0.415345	Yes
-0.137156	0.847971	0.40269	0.415345	No
-1.22977	0.0454962	-0.437884	0.415345	Yes
-1.61808	0.000579041	-0.420221	0.416343	Yes
0.729765	0.223851	0.388	0.416343	No
-2.1399	0.185055	2.33322	0.416343	No
1.11901	0.000932829	0.494745	0.416343	Yes
0.115708	0.910737	-0.438963	0.416343	No
-0.226025	0.803984	-0.36737	0.416343	No
0.0074231	1	0.438404	0.416343	No
0.0148419	0.994236	0.25791	0.416377	No
2.20762	0.00276875	0.25825	0.416377	Yes
-0.408082	0.80951	0.287632	0.416377	No
3.16019	0.173228	-0.561675	0.416377	No
-0.444769	0.800103	-0.312742	0.416377	No
0.200866	0.939045	0.370059	0.416377	No
-0.0299228	0.968117	-0.349261	0.416377	No
-0.179579	0.835799	0.325453	0.416377	No
0.02228	0.996931	0.309495	0.416951	No
-0.879022	0.155504	-0.232765	0.41703	No
0.603356	0.571444	0.412591	0.41703	No
0.83918	0.191426	-0.621648	0.417454	No
1.92142	0.00350901	0.361054	0.417905	Yes
0.369928	0.555176	0.539685	0.417905	No
0.521923	0.763853	0.332704	0.417905	No
1.58297	0.0965092	0.395068	0.418609	No
0.31029	0.662071	-0.25733	0.418609	No
0.395743	0.784519	-1.45626	0.418609	No
-1.19125	0.508036	-0.918345	0.418609	No
-0.067345	0.972788	0.30038	0.418609	No
2.655	0.341398	3.3361	0.418609	No
-0.303397	0.759988	-0.23032	0.419461	No
0.457511	0.292709	0.232047	0.419461	No
0.224548	0.793455	0.272532	0.419484	No
0.56172	0.467476	-0.27184	0.419484	No
-0.237074	0.644829	0.353844	0.419484	No
-0.718969	0.189658	-0.250203	0.419648	No
-0.362746	0.830869	0.279051	0.420066	No
1.92642	0.00510007	0.516269	0.42063	Yes
-1.36576	0.00470402	-0.246026	0.420723	Yes
1.15751	0.0377396	0.654574	0.420723	Yes
-0.0501371	0.965262	0.299983	0.420723	No
-0.0391424	0.957176	-0.374851	0.420723	No
-0.128897	0.934169	-0.240054	0.420723	No
0.58424	0.897931	-2.95734	0.421276	No
-5.62604	8.16088e-05	0.993684	0.421403	Yes
-1.18125	0.0458329	-0.481714	0.421403	Yes
0.0134782	0.991951	0.296739	0.423154	No
-1.80645	0.237403	-1.76791	0.423507	No
-0.263198	0.82325	-0.223483	0.423507	No
-0.280343	0.726016	0.303064	0.424069	No
-0.14668	0.934924	-0.363691	0.424135	No
-0.590358	0.257699	-0.320157	0.424493	No
0.383353	0.719569	0.358102	0.424493	No
0.758979	0.0455964	0.500238	0.424493	Yes
-0.638819	0.359108	-0.413196	0.424493	No
-0.166209	0.829806	0.35305	0.424761	No
-0.850332	0.0980606	0.252853	0.425306	No
-3.85374	0.00177816	-0.318271	0.425306	Yes
0.15024	0.807138	0.313243	0.425607	No
0.139337	0.907685	-0.308417	0.426273	No
-0.00267231	1	0.286435	0.426273	No
2.27964	0.0126168	0.297325	0.427999	Yes
-8.2985	2.76583e-09	-0.365166	0.428145	Yes
1.66956	0.0194566	-0.321465	0.428145	Yes
0.25601	0.753616	0.274274	0.428145	No
0.527125	0.675325	0.361984	0.428145	No
-0.0305234	0.977799	0.272259	0.428154	No
-0.22707	0.813385	0.247525	0.428154	No
4.28117	0.0471261	3.35263	0.428515	Yes
-0.742202	0.652583	-0.294299	0.428543	No
1.05737	0.264593	0.715117	0.428871	No
-0.122768	0.837605	0.269413	0.428871	No
-0.329928	0.779846	0.282289	0.428992	No
0.586654	0.348853	0.292325	0.429327	No
[truncated: 7,813 more rows]
