# Supplementary material for: Glucose Signaling Is Important for Nutrient Adaptation during Differentiation of Pleomorphic African Trypanosomes
Source: mSphere. 2018 Oct 31;3(5):e00366-18. doi: 10.1128/mSphere.00366-18 (PMC6211221; doi:10.1128/mSphere.00366-18)
Supplement: TABLE S5 [file sph006182679st5.xls]

## Sheet: Sheet1
S5 Table. Raw data (mapped read counts) used in this study.

## Sheet: 3Projects_counts
Geneid	PF_-glc_1	PF_-glc_2	PF_-glc_3	SS_-glc_1	SS_-glc_2	SS_-glc_3	SS_+glc_1	SS_+glc_2	SS_+glc_3	SS_-glc+AA_1	SS_-glc+AA_2	SS_-glc+AA_3	SS_+glc+AA_1	SS_+glc+AA_2	SS_+glc+AA_3	LS_+glc_1	LS_+glc_2	LS_+glc_3
Tb04.24M18.150	48	85	82	42	53	26	65	59	61	86	80	59	84	64	74	36	40	48
Tb04.3I12.100	26	60	62	158	230	155	83	79	91	154	163	176	111	107	127	92	64	85
Tb05.30F7.410	0	0	0	3	0	1	1	1	2	2	2	2	1	1	1	0	1	1
Tb05.5K5.10	5	5	9	3	2	0	5	4	8	3	7	5	3	6	5	8	2	4
Tb05.5K5.100	25	42	47	41	59	42	50	62	73	61	56	55	88	71	61	44	34	40
Tb05.5K5.110	57	101	90	40	82	56	65	47	89	105	102	126	156	115	114	52	53	72
Tb05.5K5.120	41	72	70	18	21	22	32	16	19	33	36	21	34	50	36	37	28	32
Tb05.5K5.130	532	1049	1035	342	365	356	282	239	278	311	305	307	386	306	293	416	384	422
Tb05.5K5.140	51	122	130	165	226	159	95	96	95	139	121	136	129	117	105	49	44	70
Tb05.5K5.150	97	190	230	110	119	107	142	127	128	134	126	126	204	186	165	173	133	175
Tb05.5K5.160	50	92	88	14	27	26	18	23	13	24	19	25	25	33	19	26	16	19
Tb05.5K5.170	28	44	40	4	11	0	4	3	8	1	5	6	5	2	1	15	7	21
Tb05.5K5.180	27	35	46	55	75	42	70	77	66	74	73	80	59	51	78	48	32	37
Tb05.5K5.190	98	168	164	175	247	203	249	224	241	282	242	256	224	252	262	213	152	185
Tb05.5K5.20	66	96	118	58	66	44	77	69	86	84	72	87	98	85	109	54	36	58
Tb05.5K5.200	39	102	104	57	96	57	68	51	62	82	69	76	93	76	74	151	137	200
Tb05.5K5.210	40	81	90	222	255	222	225	177	205	357	293	350	392	351	330	427	336	429
Tb05.5K5.220	7	20	14	44	57	47	47	59	47	74	72	87	97	100	91	100	88	109
Tb05.5K5.230	11	6	10	38	41	30	35	26	24	36	34	33	33	39	28	22	28	29
Tb05.5K5.240	10	19	25	74	61	43	45	52	69	94	76	67	84	84	76	119	91	131
Tb05.5K5.250	11	16	16	50	62	36	32	21	48	54	52	64	73	61	43	32	33	37
Tb05.5K5.260	135	262	292	783	1076	765	858	658	925	933	730	846	973	754	790	688	525	621
Tb05.5K5.270	5	4	13	358	367	341	275	235	232	316	281	299	173	131	136	84	77	79
Tb05.5K5.280	1	1	0	92	150	84	57	35	73	135	86	118	275	205	196	193	142	201
Tb05.5K5.290	2	6	8	2	3	2	4	1	1	6	7	8	0	4	3	3	2	5
Tb05.5K5.30	297	596	623	188	301	197	205	203	194	275	302	348	307	252	303	313	282	333
Tb05.5K5.300	0	0	0	0	0	0	0	0	0	0	0	0	0	0	0	0	0	0
Tb05.5K5.310	0	0	0	15	21	15	41	22	64	46	28	24	199	115	109	105	92	85
Tb05.5K5.320	0	0	0	0	0	0	0	1	0	0	0	1	0	0	0	2	0	0
Tb05.5K5.330	0	0	0	0	0	0	0	0	0	0	0	0	0	0	0	0	0	0
Tb05.5K5.340	0	0	0	0	0	0	0	0	0	0	0	0	1	0	0	0	0	0
Tb05.5K5.350	0	0	0	1	1	0	14	11	16	10	8	2	70	27	30	27	18	34
Tb05.5K5.360	0	0	0	0	0	0	0	0	0	0	1	0	1	0	0	0	0	0
Tb05.5K5.370	0	0	0	0	0	0	0	0	0	0	1	0	0	0	0	0	0	0
Tb05.5K5.380	0	0	0	0	0	1	0	0	0	0	0	1	0	0	0	2	2	1
Tb05.5K5.390	0	0	0	0	0	0	0	0	0	0	1	0	0	0	0	0	0	0
Tb05.5K5.40	15	23	22	9	10	5	10	8	7	7	10	10	11	6	13	17	14	18
Tb05.5K5.400	0	0	0	0	0	0	0	0	0	2	0	0	0	1	0	0	0	0
Tb05.5K5.410	0	0	0	0	0	0	2	0	0	1	0	1	1	1	1	1	0	0
Tb05.5K5.420	0	0	1	46	39	29	66	65	133	85	90	81	434	294	300	238	215	218
Tb05.5K5.430	0	0	0	0	0	0	0	0	0	0	0	0	0	0	0	0	0	0
Tb05.5K5.440	0	0	0	0	0	0	0	0	0	0	0	1	0	0	0	0	0	0
Tb05.5K5.450	0	0	0	0	0	0	0	0	0	0	0	0	0	0	0	0	0	0
Tb05.5K5.460	0	0	0	0	0	0	0	0	0	0	0	0	0	0	0	0	0	0
Tb05.5K5.470	0	0	0	0	0	0	0	0	0	1	0	0	1	0	0	0	0	0
Tb05.5K5.480	0	0	0	0	0	0	0	1	1	2	1	0	0	0	0	0	0	1
Tb05.5K5.490	0	0	0	0	0	1	0	0	0	0	2	0	0	3	0	0	0	0
Tb05.5K5.50	2	6	3	1	1	0	2	1	3	2	1	0	3	0	0	2	1	3
Tb05.5K5.500	0	1	5	141	135	123	421	367	456	283	263	258	1811	1219	1337	1325	1131	1330
Tb05.5K5.510	0	0	0	0	0	0	1	0	0	0	1	0	1	1	1	1	0	1
Tb05.5K5.520	0	0	0	0	0	2	6	2	5	36	43	46	23	28	28	9	3	6
Tb05.5K5.530	1	0	0	1	2	3	2	0	0	11	12	15	5	5	3	0	0	3
Tb05.5K5.540	0	0	0	0	0	0	0	0	0	2	1	2	1	0	0	2	0	0
Tb05.5K5.60	9	9	16	13	8	7	10	3	8	6	4	12	11	11	12	7	5	6
Tb05.5K5.70	331	653	697	129	148	142	330	252	351	319	237	259	385	306	319	271	238	261
Tb05.5K5.80	27	50	51	52	53	54	77	60	71	90	81	92	100	111	102	88	73	71
Tb05.5K5.90	61	129	152	66	69	54	31	28	37	59	41	56	56	48	45	50	61	39
Tb06.3A7.270	364	770	740	273	346	251	598	438	459	554	436	543	601	534	505	440	319	393
Tb06.3A7.960	228	423	407	481	626	487	521	469	447	1032	824	977	898	882	823	699	547	728
Tb07.11L3.100	1214	2587	2648	1932	2626	1965	1653	1458	1746	1754	1711	1973	2000	1793	1854	1262	1036	1268
Tb07.11L3.90	32	50	51	127	100	96	42	52	35	71	67	59	46	48	55	38	20	40
Tb07.26A24.210	35	64	65	14	30	23	33	34	38	37	17	32	42	36	30	20	15	25
Tb07.30D13.110	13	19	26	48	76	45	38	64	42	86	57	67	58	60	64	46	25	36
Tb07.30D13.130	1	3	2	0	1	0	0	0	1	1	0	0	6	1	3	0	0	1
Tb07.30D13.160	36	87	87	182	276	178	153	115	152	312	246	267	280	217	193	133	90	112
Tb07.30D13.180	78	163	125	383	455	332	363	307	341	690	573	551	652	611	608	282	218	279
Tb07.30D13.60	55	143	143	291	360	299	244	247	223	479	406	366	395	387	361	183	156	188
Tb07.30D13.80	1	1	0	2	0	1	0	2	0	0	0	2	4	3	5	1	1	1
Tb08.27P2.110	0	1	0	2	0	0	1	6	0	8	8	19	26	15	14	15	6	5
Tb08.27P2.120	0	0	0	1	0	0	0	1	0	1	1	1	0	2	0	0	0	0
Tb08.27P2.140	0	0	0	0	0	0	0	0	1	0	1	0	0	0	1	0	0	0
Tb08.27P2.150	0	0	0	0	0	0	0	0	0	0	0	0	0	0	0	0	0	0
Tb08.27P2.160	0	1	0	56	73	78	122	132	165	132	105	119	566	345	419	345	319	307
Tb08.27P2.165	0	0	0	0	0	0	0	0	0	0	0	0	0	0	0	0	0	0
Tb08.27P2.190	0	0	0	0	0	0	0	0	0	0	0	0	0	0	0	0	0	0
Tb08.27P2.210	0	0	0	0	1	1	0	2	2	0	0	0	1	1	0	0	1	1
Tb08.27P2.220	0	0	0	0	0	0	0	0	0	1	0	0	0	0	0	0	0	0
Tb08.27P2.230	0	0	0	2	8	5	3	3	6	8	6	5	14	7	4	5	2	5
Tb08.27P2.240	0	0	0	0	0	0	2	0	0	1	0	0	0	0	1	0	0	0
Tb08.27P2.250	0	0	0	4	0	1	2	0	4	6	6	6	14	8	8	4	0	2
Tb08.27P2.260	0	0	0	15427	24064	17569	12074	10832	13770	10434	8802	10283	11757	10278	11068	54153	40203	49327
Tb08.27P2.270	0	0	0	0	0	0	0	0	0	0	0	0	0	0	0	0	0	0
Tb08.27P2.290	0	0	0	1	10	1	0	2	1	3	4	1	1	0	0	0	0	0
Tb08.27P2.310	0	0	0	0	0	0	0	0	0	0	0	0	0	0	0	0	0	0
Tb08.27P2.330	0	0	0	56	80	41	27	21	36	47	67	60	79	52	42	33	24	45
Tb08.27P2.340	0	0	0	0	0	0	0	0	0	0	0	1	0	0	1	0	0	0
Tb08.27P2.370	0	0	0	0	0	0	0	0	0	0	2	0	2	0	0	0	0	0
Tb08.27P2.380	0	0	0	0	1	0	0	0	0	1	0	0	1	0	0	1	0	1
Tb08.27P2.390	0	0	0	0	0	3	1	0	1	3	1	1	2	2	1	0	0	1
Tb08.27P2.400	0	0	1	10	8	6	4	0	5	9	11	10	42	21	23	9	13	11
Tb08.27P2.410	0	0	0	0	0	1	0	0	0	4	1	0	0	0	0	0	0	1
Tb08.27P2.435	0	0	0	0	0	0	0	0	0	0	0	0	0	0	0	0	0	0
Tb08.27P2.460	0	0	0	0	1	0	0	1	0	1	1	0	0	1	0	0	0	0
Tb08.27P2.480	0	0	0	0	0	0	0	0	0	0	0	0	0	0	1	0	0	0
Tb08.27P2.490	0	0	0	0	0	0	0	0	0	0	0	0	0	0	0	0	0	0
Tb08.27P2.50	0	1	0	0	0	0	0	0	0	1	0	0	0	0	0	0	0	0
Tb08.27P2.510	0	0	0	0	0	0	0	0	0	0	0	0	1	0	0	0	0	0
Tb08.27P2.520	0	0	0	3	6	0	3	0	2	3	3	4	21	10	12	8	3	6
Tb08.27P2.530	0	0	0	0	0	0	0	0	0	0	0	0	0	0	0	1	0	0
Tb08.27P2.550	0	0	0	0	0	0	0	0	0	0	0	0	1	0	0	0	0	0
Tb08.27P2.555	0	0	0	0	0	0	0	0	0	0	0	0	0	0	0	0	0	0
Tb08.27P2.565	0	0	0	0	0	0	0	0	0	0	0	0	0	0	0	0	0	0
Tb08.27P2.580	0	0	0	0	0	0	0	0	0	1	1	2	2	0	0	0	0	0
Tb08.27P2.60	11	31	28	55	62	71	81	80	77	119	98	86	122	106	89	15	9	22
Tb08.27P2.610	0	0	0	0	0	0	4	1	3	6	6	3	5	2	4	0	0	0
Tb08.27P2.620	0	0	0	0	1	0	0	0	0	0	0	0	0	1	1	1	0	1
Tb08.27P2.630	0	0	0	0	0	0	0	0	0	0	0	0	0	0	0	0	0	0
Tb08.27P2.640	0	0	0	0	0	0	0	0	0	0	0	0	0	0	0	0	0	0
Tb08.27P2.650	0	0	0	0	0	0	0	0	0	0	0	0	0	0	0	0	0	0
Tb08.27P2.660	0	0	0	0	0	0	0	0	0	0	0	0	0	0	0	0	0	0
Tb08.27P2.670	0	0	0	0	0	0	0	0	0	0	0	0	0	0	0	0	0	0
Tb08.27P2.680	0	0	0	0	0	0	0	0	0	0	0	0	0	0	0	0	0	0
Tb08.27P2.690	0	0	0	0	0	0	0	0	0	0	0	1	0	0	0	0	0	0
Tb08.27P2.70	2	6	11	17	17	13	17	14	19	33	42	47	36	33	40	9	11	6
Tb08.27P2.710	0	0	0	0	0	0	0	0	0	0	0	0	0	0	0	0	0	0
Tb08.27P2.720	0	0	0	0	0	0	0	0	0	0	0	0	2	0	0	0	0	0
Tb08.27P2.80	7	9	12	23	36	26	39	49	42	74	51	52	79	55	67	16	15	12
Tb08.27P2.90	8	29	31	60	102	69	72	77	67	135	92	107	117	108	98	33	28	24
Tb09.v4.0009	79	122	93	130	211	151	101	133	109	117	104	102	124	111	113	91	86	117
Tb09.v4.0010	6	13	9	51	85	61	90	87	67	84	81	78	119	118	111	79	58	67
Tb09.v4.0011	0	0	0	13	14	15	7	2	2	18	10	26	16	9	9	5	8	11
Tb09.v4.0012	0	0	0	36	35	31	7	6	6	63	30	49	43	39	40	33	36	29
Tb09.v4.0013	92	207	199	395	529	407	258	238	317	396	390	429	416	324	336	262	195	299
Tb09.v4.0014	4	4	4	13	19	13	7	5	3	3	12	14	9	16	9	6	11	9
Tb09.v4.0015	125	204	208	690	807	681	181	201	206	350	360	398	211	175	190	157	99	116
Tb09.v4.0016	135	250	220	371	414	369	199	177	199	453	434	464	456	372	376	408	337	388
Tb09.v4.0017	12	13	16	33	27	29	25	25	28	27	31	34	30	34	20	28	23	30
Tb09.v4.0018	0	1	3	9	8	6	6	0	3	7	6	4	3	9	7	15	13	13
Tb09.v4.0019	0	0	0	0	0	0	0	0	0	0	0	0	0	0	0	0	0	0
Tb09.v4.0020	0	0	0	1	0	0	0	0	0	1	1	2	0	1	0	1	0	2
Tb09.v4.0021	0	0	0	0	0	0	0	0	0	0	0	0	0	0	0	0	0	0
Tb09.v4.0022	0	0	0	0	0	0	0	0	0	0	0	1	0	0	0	0	0	0
Tb09.v4.0023	0	0	0	0	0	0	0	0	0	0	0	0	0	0	0	0	0	0
Tb09.v4.0024	0	0	0	2	3	1	11	4	10	11	13	6	67	55	48	34	28	34
Tb09.v4.0025	0	0	0	0	0	0	0	0	0	1	0	0	0	0	0	0	0	0
Tb09.v4.0026	0	0	0	0	0	0	0	0	0	2	0	1	0	1	0	0	0	0
Tb09.v4.0027	0	0	0	0	1	0	0	0	0	0	0	0	0	0	1	0	0	2
Tb09.v4.0028	0	0	0	0	0	0	0	0	0	0	0	0	0	0	0	0	0	0
Tb09.v4.0029	0	0	0	3	0	1	2	0	0	4	0	1	17	6	5	1	2	0
Tb09.v4.0030	0	0	0	1	0	0	2	0	1	1	1	2	2	1	5	0	0	0
Tb09.v4.0031	0	0	0	0	0	0	0	0	0	0	0	0	0	0	0	0	0	0
Tb09.v4.0032	0	0	0	0	0	0	0	0	0	0	0	0	0	0	0	0	0	0
Tb09.v4.0033	0	1	0	5	19	8	3	0	3	10	8	20	8	3	10	5	6	4
Tb09.v4.0034	0	0	0	0	0	0	0	0	0	0	0	0	0	0	0	0	0	0
Tb09.v4.0035	0	0	0	0	0	0	0	0	0	0	0	0	0	0	0	0	0	0
Tb09.v4.0036	0	0	0	1	0	0	0	0	0	0	0	0	0	1	0	0	0	0
Tb09.v4.0037	0	0	0	0	0	0	0	0	0	0	0	0	0	0	0	0	0	0
Tb09.v4.0038	0	0	0	0	0	0	0	0	0	0	0	0	0	0	0	0	0	0
Tb09.v4.0039	0	0	0	139	300	163	166	118	106	93	76	141	104	129	108	734	438	605
Tb09.v4.0040	0	0	0	0	0	0	0	0	0	0	0	0	0	0	0	0	0	0
Tb09.v4.0041	0	0	2	0	1	0	2	1	0	1	0	0	0	1	0	0	1	1
Tb09.v4.0042	0	1	0	2	2	1	1	1	0	7	4	3	0	1	0	1	2	3
Tb09.v4.0043	0	0	0	0	0	0	0	1	0	0	1	0	0	0	0	1	0	0
Tb09.v4.0044	0	1	0	2	2	1	0	0	2	3	4	6	0	0	1	2	0	1
Tb09.v4.0045	0	0	0	5	8	9	1	1	8	3	1	1	4	4	1	1	5	2
Tb09.v4.0046	0	0	0	0	1	1	2	0	0	8	0	3	0	0	0	2	1	0
Tb09.v4.0047	0	0	0	0	0	0	0	0	0	1	0	1	0	0	0	0	0	0
Tb09.v4.0048	0	0	0	0	0	0	0	0	0	0	0	0	0	0	0	0	0	0
Tb09.v4.0049	0	0	0	0	0	0	0	0	0	0	0	0	0	0	0	0	0	0
Tb09.v4.0050	0	0	0	0	0	0	0	0	0	0	0	0	0	0	0	0	0	0
Tb09.v4.0051	0	0	0	1	0	0	0	0	1	0	0	0	0	0	0	0	1	0
Tb09.v4.0052	0	0	0	0	0	0	0	0	0	0	0	0	0	0	0	0	0	0
Tb09.v4.0053	0	0	0	0	0	0	0	0	0	0	0	0	0	0	0	0	0	0
Tb09.v4.0054	0	0	0	0	0	0	0	0	0	0	0	1	0	0	0	0	0	0
Tb09.v4.0055	0	0	0	0	0	0	0	0	0	0	0	0	0	0	0	0	0	0
Tb09.v4.0056	1	1	0	1	0	0	1	1	3	0	0	0	4	2	3	1	0	0
Tb09.v4.0057	0	0	0	87	86	81	73	90	99	449	366	425	166	189	162	32	19	40
Tb09.v4.0058	4	9	12	6	7	5	3	1	3	1	3	2	2	3	1	6	3	0
Tb09.v4.0059	4	8	9	7	12	12	10	12	10	8	8	9	12	5	7	5	8	8
Tb09.v4.0060	33	80	72	54	95	37	36	49	39	35	41	52	36	13	23	27	26	31
Tb09.v4.0061	0	0	0	0	0	0	0	0	0	0	0	0	0	0	0	0	0	0
Tb09.v4.0062	0	0	0	0	0	0	1	0	1	0	0	2	3	0	3	0	0	0
Tb09.v4.0063	0	0	0	0	1	0	0	0	0	0	0	0	0	0	0	0	0	0
Tb09.v4.0064	1	4	4	3	3	2	0	3	2	7	3	3	2	1	4	3	1	3
Tb09.v4.0065	1	3	1	268	445	324	139	135	152	281	267	322	405	290	301	243	191	225
Tb09.v4.0066	10	3	8	3	2	0	1	0	0	2	2	1	1	2	1	2	3	4
Tb09.v4.0067	438	870	959	519	691	569	895	726	817	1052	815	894	847	812	848	746	607	689
Tb09.v4.0068	0	0	0	0	0	0	0	0	0	0	0	0	0	0	0	0	0	0
Tb09.v4.0069	0	0	0	0	0	0	0	0	0	0	0	0	0	0	1	0	0	0
Tb09.v4.0070	0	0	0	0	0	0	0	0	0	0	1	0	0	0	1	2	0	0
Tb09.v4.0071	0	0	0	0	0	0	0	0	0	0	0	1	0	1	0	0	0	0
Tb09.v4.0072	0	0	0	0	0	0	0	0	0	0	0	0	0	0	0	0	0	0
Tb09.v4.0073	0	0	0	0	0	0	0	0	0	0	0	0	0	0	0	0	0	0
Tb09.v4.0074	0	0	0	0	0	0	0	0	0	0	0	0	0	0	0	0	0	0
Tb09.v4.0075	0	0	0	0	0	0	0	0	0	0	0	0	1	0	0	0	0	0
Tb09.v4.0076	0	0	0	0	0	0	0	0	0	0	0	0	0	0	0	0	0	0
Tb09.v4.0077	0	0	0	0	0	0	0	0	0	0	0	0	0	0	0	0	0	0
Tb09.v4.0078	0	0	0	0	0	0	0	0	0	1	2	0	0	2	0	1	0	0
Tb09.v4.0079	0	0	0	0	0	0	0	0	0	0	0	0	0	0	0	0	0	0
Tb09.v4.0080	0	0	0	0	0	0	0	0	0	0	1	0	0	0	0	0	0	2
Tb09.v4.0081	0	0	0	0	0	0	0	0	0	0	0	0	0	0	0	0	0	0
Tb09.v4.0082	0	0	0	0	0	1	0	0	0	1	0	0	0	0	0	1	1	0
Tb09.v4.0083	0	0	0	18	37	37	17	17	19	32	36	48	67	45	44	24	16	28
Tb09.v4.0084	0	0	0	0	0	0	0	0	0	1	0	0	0	0	1	0	0	0
Tb09.v4.0085	0	0	0	0	0	0	0	0	0	0	0	0	0	0	0	0	0	0
Tb09.v4.0086	0	0	0	0	0	0	0	0	0	0	0	1	0	0	0	0	0	0
Tb09.v4.0087	0	0	0	0	0	0	0	0	1	3	5	2	1	2	1	0	0	2
Tb09.v4.0088	0	0	0	0	0	1	0	0	0	0	2	0	2	0	2	0	0	0
Tb09.v4.0089	0	0	0	0	0	0	0	0	0	0	0	0	0	0	0	0	0	0
Tb09.v4.0090	0	0	0	0	0	0	0	0	0	0	0	0	0	0	0	0	0	0
Tb09.v4.0091	0	0	0	0	0	0	0	0	0	0	0	0	0	0	0	0	0	0
Tb09.v4.0092	0	0	0	0	0	0	0	0	0	0	0	0	0	0	0	0	0	0
Tb09.v4.0093	0	0	0	0	0	0	0	0	0	0	0	0	0	0	0	0	0	0
Tb09.v4.0094	0	0	0	0	0	0	0	0	0	0	0	0	0	0	0	0	0	0
Tb09.v4.0095	0	0	0	0	0	0	0	0	0	0	0	0	0	0	0	0	0	0
Tb09.v4.0096	0	0	0	0	0	0	0	0	0	0	0	0	0	0	0	0	0	0
Tb09.v4.0097	0	0	0	0	0	0	0	0	0	0	0	0	0	0	0	0	0	0
Tb09.v4.0098	0	0	0	0	0	0	0	0	0	0	0	0	0	0	0	0	0	0
Tb09.v4.0099	0	0	0	0	0	0	0	0	0	0	0	0	0	0	0	0	0	0
Tb09.v4.0100	0	0	0	0	0	0	0	0	0	0	0	0	0	0	0	0	0	0
Tb09.v4.0101	0	0	0	0	0	0	0	0	0	0	0	1	0	0	0	0	0	0
Tb09.v4.0102	0	0	0	0	0	0	0	0	0	0	0	0	0	0	0	0	0	0
Tb09.v4.0103	0	0	0	0	0	0	0	1	1	4	1	0	0	0	0	0	0	0
Tb09.v4.0104	0	1	0	0	0	0	0	0	0	0	0	0	0	0	0	0	0	1
Tb09.v4.0105	1	4	3	3	3	4	1	1	6	2	1	4	5	1	3	5	1	0
Tb09.v4.0106	0	0	0	1	0	1	0	0	0	0	1	0	1	2	2	0	1	0
Tb09.v4.0107	4	4	4	0	7	3	2	3	2	6	4	10	5	8	3	8	5	3
Tb09.v4.0108	5	4	7	4	0	5	8	2	4	4	3	3	6	3	5	1	3	6
Tb09.v4.0109	12	21	15	108	107	112	15	27	25	63	49	61	42	21	29	12	13	11
Tb09.v4.0110	2	4	3	12	24	16	9	14	11	13	17	17	7	11	8	8	9	7
Tb09.v4.0111	0	0	0	0	0	0	0	0	0	2	0	0	0	0	0	0	1	0
Tb09.v4.0112	0	0	0	0	0	0	0	0	0	0	0	0	0	0	0	0	1	0
Tb09.v4.0113	0	0	0	0	0	0	0	0	0	0	0	0	0	0	0	0	0	0
Tb09.v4.0114	0	0	0	0	0	0	0	0	0	0	0	0	0	0	0	0	0	0
Tb09.v4.0115	0	0	0	0	0	0	0	0	0	0	0	0	0	0	0	0	0	0
Tb09.v4.0116	0	0	0	0	0	0	0	0	0	1	0	1	0	0	0	0	0	0
Tb09.v4.0117	0	0	0	0	0	0	0	0	0	0	0	0	0	0	0	0	0	0
Tb09.v4.0118	0	0	0	0	0	0	0	0	0	0	0	0	0	0	0	0	0	0
Tb09.v4.0119	0	0	0	0	0	0	0	0	0	0	0	0	1	0	0	0	0	0
Tb09.v4.0120	0	0	0	0	0	0	0	0	0	0	0	0	0	0	0	0	0	0
Tb09.v4.0121	0	0	0	0	0	0	0	0	0	0	0	0	0	0	0	0	0	0
Tb09.v4.0122	0	0	0	0	0	0	0	0	0	0	0	0	0	0	0	0	0	0
Tb09.v4.0123	0	0	0	0	0	0	0	0	0	0	0	0	0	0	1	0	0	0
Tb09.v4.0124	0	0	0	0	0	0	0	0	0	0	0	0	0	0	0	0	0	0
Tb09.v4.0125	0	0	0	0	0	0	0	0	0	0	0	0	0	0	0	0	0	0
Tb09.v4.0126	0	0	0	0	0	0	0	0	0	0	0	0	0	0	0	0	0	0
Tb09.v4.0127	0	0	0	0	0	0	0	0	0	0	1	0	0	0	0	0	0	0
Tb09.v4.0128	0	0	0	0	0	0	0	0	0	0	0	0	0	0	0	0	0	0
Tb09.v4.0129	0	0	0	0	0	0	0	0	0	0	0	0	0	0	0	0	0	0
Tb09.v4.0130	0	0	0	0	1	0	0	0	0	0	0	0	1	0	0	1	0	0
Tb09.v4.0131	0	0	0	0	0	0	0	0	0	0	0	0	0	0	0	0	0	0
Tb09.v4.0132	0	0	0	4	2	1	1	6	4	2	7	3	14	21	10	18	12	8
Tb09.v4.0133	0	0	0	1	0	0	0	0	0	2	0	1	0	0	0	0	0	0
Tb09.v4.0134	0	0	0	0	0	0	0	0	0	0	0	0	0	0	0	0	0	0
Tb09.v4.0135	0	0	0	0	0	0	0	0	0	0	0	0	0	0	0	0	0	0
Tb09.v4.0136	0	0	0	1	2	1	1	4	3	5	2	5	4	9	4	0	1	0
Tb09.v4.0137	0	0	0	0	0	0	0	0	0	0	0	0	0	0	0	0	0	0
Tb09.v4.0138	0	0	0	2	4	2	0	2	1	2	3	3	3	1	0	2	1	1
Tb09.v4.0139	0	0	0	0	0	0	0	0	0	0	0	0	0	0	0	0	0	0
Tb09.v4.0140	0	0	0	0	1	0	0	0	0	0	0	0	0	0	0	0	0	0
Tb09.v4.0141	0	0	0	0	0	0	0	0	0	0	1	0	0	0	0	0	0	0
Tb09.v4.0142	0	0	0	0	0	1	0	0	0	1	0	0	0	0	0	0	0	0
Tb09.v4.0143	0	0	0	0	0	0	0	0	0	0	0	0	0	0	0	0	0	0
Tb09.v4.0144	0	0	0	0	0	0	0	0	0	0	0	0	0	0	0	0	0	0
Tb09.v4.0145	0	0	0	0	0	0	0	0	0	0	0	0	0	0	0	0	0	0
Tb09.v4.0146	5	11	10	16	15	9	10	13	16	10	12	12	9	9	6	6	5	7
Tb09.v4.0147	1	6	4	3	3	4	0	3	1	2	3	4	0	0	2	3	1	5
Tb09.v4.0148	11	22	25	20	24	9	14	9	11	23	9	16	15	9	8	7	9	12
Tb09.v4.0149	17	31	26	27	32	14	22	20	20	19	15	31	26	22	19	19	14	23
Tb09.v4.0150	11	29	21	693	954	675	524	465	604	801	658	771	592	512	555	238	207	232
Tb09.v4.0151	2	1	12	175	207	128	109	90	106	260	203	212	130	103	99	51	54	53
Tb09.v4.0152	1	3	3	3	3	4	3	4	2	3	8	9	3	1	1	1	0	2
Tb09.v4.0153	18	44	25	59	80	70	91	75	87	83	61	79	41	43	49	22	23	19
Tb09.v4.0154	0	1	0	88	96	68	36	37	53	82	99	92	106	73	84	58	43	27
Tb09.v4.0155	0	0	0	0	0	0	0	0	0	0	0	0	0	0	0	0	0	0
Tb09.v4.0156	0	0	0	0	0	0	0	0	0	0	0	0	0	0	0	0	0	0
Tb09.v4.0157	0	0	0	0	0	0	0	0	0	0	0	0	0	0	0	0	0	0
Tb09.v4.0158	0	0	0	0	0	0	0	0	0	0	0	0	0	0	0	0	0	0
Tb09.v4.0159	0	0	0	0	0	0	0	0	0	0	0	0	0	0	0	0	0	0
Tb09.v4.0160	0	0	0	1	3	0	15	7	14	14	12	14	76	52	61	33	27	29
Tb09.v4.0161	0	0	0	0	0	0	0	0	0	0	0	0	0	0	0	0	0	0
Tb09.v4.0162	0	0	0	0	0	0	0	0	0	0	0	0	0	0	0	0	0	0
Tb09.v4.0163	0	0	0	0	0	0	0	0	0	0	0	0	0	0	0	0	0	0
Tb09.v4.0164	0	0	0	0	0	0	0	0	0	0	0	0	0	0	0	0	0	0
Tb09.v4.0165	0	0	0	0	0	0	0	0	0	0	0	0	0	0	0	0	0	0
Tb09.v4.0166	0	0	0	0	0	0	0	0	0	0	0	1	0	0	0	0	0	0
Tb09.v4.0167	0	0	0	0	0	0	0	0	0	0	1	0	0	0	0	0	0	0
Tb09.v4.0168	0	0	0	0	0	0	0	0	0	0	0	0	0	0	0	0	0	0
Tb09.v4.0169	0	0	0	0	0	0	0	0	0	0	0	0	0	0	0	0	0	0
Tb09.v4.0170	0	0	0	0	0	0	0	0	0	1	0	0	0	0	0	0	0	0
Tb09.v4.0171	0	0	0	0	0	0	0	0	0	0	0	0	0	0	0	0	0	0
Tb09.v4.0172	0	0	0	0	1	0	0	0	0	0	0	0	0	1	1	0	0	1
Tb09.v4.0173	0	0	0	0	0	0	0	0	1	0	0	0	0	0	0	0	0	0
Tb09.v4.0174	0	0	0	0	0	0	0	0	0	0	1	0	0	0	0	0	0	0
Tb09.v4.0175	0	0	0	0	0	0	0	0	0	0	0	0	0	0	0	0	0	0
Tb09.v4.0176	0	0	0	0	0	0	0	0	0	0	0	0	0	0	0	0	0	0
Tb09.v4.0177	0	0	0	0	0	0	0	0	0	0	0	0	0	0	0	0	0	0
Tb09.v4.0178	0	0	0	0	0	0	0	0	0	2	0	0	0	1	0	0	0	0
Tb09.v4.0179	0	0	0	0	0	1	0	0	0	1	1	5	0	4	1	1	0	0
Tb09.v4.0180	0	0	0	0	0	0	0	0	0	0	0	0	0	0	0	0	0	0
Tb09.v4.0181	0	0	0	0	0	0	0	0	0	0	0	0	0	0	0	0	0	0
Tb09.v4.0182	0	0	0	0	0	0	0	0	0	0	0	0	0	0	0	0	0	0
Tb09.v4.0183	0	0	0	0	0	0	0	0	0	0	0	0	0	0	0	0	0	0
Tb09.v4.0184	0	0	0	0	0	0	0	0	0	0	0	0	0	0	0	0	1	0
Tb09.v4.0185	0	0	0	0	0	0	0	0	0	0	0	0	0	0	0	0	0	0
Tb09.v4.0186	0	0	0	0	0	0	0	0	0	0	0	0	0	0	0	0	0	0
Tb09.v4.0187	0	0	0	0	0	0	0	0	0	0	1	1	0	0	0	0	0	0
Tb09.v4.0188	0	0	0	0	0	0	0	0	0	0	0	0	0	0	0	0	0	0
Tb09.v4.0189	0	0	0	0	0	0	0	0	0	0	0	0	0	0	0	0	0	0
Tb09.v4.0190	0	0	0	0	0	0	0	0	0	0	0	0	0	0	0	0	0	0
Tb09.v4.0191	0	0	0	0	0	0	0	0	0	0	0	0	0	0	0	0	0	0
Tb09.v4.0192	0	0	0	0	0	0	0	1	0	0	0	0	0	2	0	0	0	0
Tb09.v4.0193	0	0	0	0	0	0	0	0	0	0	0	0	0	0	0	0	0	0
Tb09.v4.0194	0	0	0	0	4	9	6	7	10	12	7	12	5	6	8	31	11	16
Tb09.v4.0195	0	0	0	0	0	0	0	0	0	0	0	0	0	0	0	0	0	0
Tb09.v4.0196	0	0	0	0	0	0	0	0	0	1	0	0	0	0	0	0	0	0
Tb09.v4.0197	0	0	0	0	0	0	0	0	0	0	0	0	0	0	0	0	0	0
Tb09.v4.0198	0	0	0	0	0	0	0	1	0	0	0	0	0	0	0	0	0	0
Tb09.v4.0199	0	0	0	0	0	0	0	0	0	0	0	0	0	0	0	0	0	1
Tb09.v4.0200	0	0	0	0	0	0	1	0	0	0	0	0	0	0	0	0	0	0
Tb09.v4.0201	0	0	1	15	29	10	10	11	16	14	16	26	28	20	17	21	17	25
Tb09.v4.0202	0	0	0	0	0	0	0	0	1	1	0	0	0	1	0	0	0	0
Tb09.v4.0203	0	0	0	0	0	0	0	0	0	0	0	0	0	0	0	0	0	0
Tb09.v4.0204	0	0	0	5	3	3	0	3	2	3	8	6	8	7	5	2	1	0
Tb09.v4.0205	0	0	0	0	0	0	0	0	0	0	1	0	0	0	0	0	0	0
Tb09.v4.0206	0	0	0	1	3	0	3	1	3	2	2	3	15	14	12	8	9	9
Tb09.v4.0207	0	0	0	0	0	0	0	0	0	1	0	1	0	0	0	0	0	0
Tb09.v4.0208	0	0	0	0	0	0	0	0	0	0	0	0	0	0	0	0	0	0
Tb09.v4.0209	0	0	0	0	0	0	0	0	0	0	0	0	0	0	0	0	0	0
Tb09_rRNA_1	2	0	1	0	2	0	0	0	0	0	0	0	0	0	0	0	0	0
Tb09_rRNA_2	0	0	1	0	0	1	0	0	0	0	0	1	0	0	0	0	0	0
Tb09_rRNA_3	2	3	8	6	19	6	3	3	2	1	0	2	1	2	1	2	1	0
Tb09_rRNA_4	0	0	0	0	0	0	0	0	0	0	0	1	0	0	0	0	0	0
Tb09_rRNA_5	7	15	12	16	20	13	11	5	17	4	3	10	6	2	0	1	2	1
Tb09_rRNA_6	0	0	0	0	0	0	0	0	0	0	0	0	0	0	0	0	0	0
Tb09_snoRNA_0001	1	1	1	0	0	1	0	0	0	1	0	0	0	0	0	0	0	0
Tb09_snoRNA_0005	32	46	70	142	185	142	60	65	75	138	104	129	94	90	89	32	34	28
Tb09_snoRNA_0008	13	33	24	13	13	12	11	12	18	7	8	17	11	12	9	8	15	16
Tb09_snoRNA_0076	3	16	17	7	3	3	5	4	6	9	7	4	9	3	4	11	5	11
Tb09_snoRNA_0079	29	51	46	342	407	319	241	243	252	196	178	222	196	137	156	62	49	72
Tb09_snoRNA_0084	0	1	0	0	0	0	0	0	0	0	0	0	0	0	0	0	0	0
Tb09_snoRNA_0089	1	1	0	2	0	4	1	2	0	0	1	0	0	1	0	0	1	0
Tb09_tRNA_Gly_1	0	1	2	1	0	0	0	0	0	1	0	0	0	0	0	1	0	0
Tb10.v4.0032	0	3	4	2	14	5	11	7	7	13	4	6	11	8	11	6	6	4
Tb10.v4.0033	44	65	69	42	93	36	42	30	36	24	27	52	35	23	23	31	26	33
Tb10.v4.0034	1	3	1	0	0	0	1	0	2	0	0	2	2	0	1	0	2	1
Tb10.v4.0035	11	17	36	7	4	5	6	6	13	4	5	7	9	12	6	7	6	13
Tb10.v4.0036	1	8	3	1	0	0	1	2	1	2	1	0	1	0	1	0	1	0
Tb10.v4.0037	113	212	238	95	119	101	158	172	171	181	155	146	223	181	187	153	113	145
Tb10.v4.0038	4	1	4	2	0	0	5	2	2	3	3	1	1	1	1	3	0	3
Tb10.v4.0039	122	240	242	53	74	61	142	120	102	97	108	94	145	117	112	91	75	83
Tb10.v4.0040	5	9	4	4	2	2	4	3	4	5	2	2	5	5	5	6	2	3
Tb10.v4.0041	39	76	74	48	61	56	64	58	55	62	48	40	49	68	50	41	32	30
Tb10.v4.0042	0	0	0	0	0	0	0	0	0	0	1	1	0	1	0	0	0	0
Tb10.v4.0043	11	25	19	4	2	0	1	0	2	7	2	0	4	2	3	0	1	3
Tb10.v4.0044	31	92	63	44	50	36	52	55	63	73	46	52	54	52	53	53	33	42
Tb10.v4.0045	71	122	117	18	23	18	31	29	34	33	19	28	41	30	30	21	29	20
Tb10.v4.0046	0	11	4	0	0	1	1	1	2	3	2	2	0	0	4	3	1	2
Tb10.v4.0047	0	0	0	0	0	0	0	0	0	0	0	0	0	0	0	0	0	0
Tb10.v4.0048	0	0	0	0	0	0	0	0	0	2	0	0	0	0	0	0	0	0
Tb10.v4.0049	0	0	0	0	0	0	0	0	0	0	0	0	0	0	0	0	0	0
Tb10.v4.0050	0	0	0	0	0	0	0	0	0	0	0	0	0	0	0	0	0	0
Tb10.v4.0051	0	0	1	3	3	2	0	0	2	3	6	5	8	2	6	4	2	4
Tb10.v4.0052	31	63	59	36	42	14	30	31	15	32	21	29	32	32	46	62	49	44
Tb10.v4.0053	7	12	13	4	4	4	6	3	2	7	11	5	8	8	6	13	14	5
Tb10.v4.0054	0	0	0	7	6	5	9	7	5	13	11	11	19	14	16	5	3	2
Tb10.v4.0055	0	0	0	0	0	0	0	0	0	0	0	0	0	1	0	0	0	0
Tb10.v4.0056	0	0	0	0	0	0	1	0	0	0	0	0	1	0	0	7	3	6
Tb10.v4.0057	0	0	0	0	0	0	4	1	8	3	1	3	22	8	7	0	1	0
Tb10.v4.0058	0	1	0	0	0	0	0	0	1	1	2	2	2	3	2	0	0	1
Tb10.v4.0059	0	0	0	0	0	0	0	0	0	0	0	0	0	0	0	0	0	0
Tb10.v4.0060	0	0	0	0	0	0	0	0	0	1	1	1	0	0	0	0	0	0
Tb10.v4.0061	0	0	0	0	1	0	1	0	1	2	0	0	0	2	0	0	1	0
Tb10.v4.0062	0	0	0	0	0	0	0	0	0	0	0	0	0	0	0	0	0	0
Tb10.v4.0063	0	0	0	0	0	0	0	0	0	1	0	1	0	0	0	0	0	0
Tb10.v4.0064	0	0	0	0	0	0	0	0	0	0	0	0	1	0	0	0	1	0
Tb10.v4.0065	0	0	0	5	8	4	11	7	9	29	33	44	33	46	34	0	2	4
Tb10.v4.0066	0	0	0	1	7	4	3	8	10	8	6	10	57	37	33	29	22	36
Tb10.v4.0067	0	0	0	0	0	0	0	0	0	0	0	0	0	0	0	0	0	0
Tb10.v4.0068	0	0	0	0	0	0	0	0	0	1	0	0	0	0	0	0	0	0
Tb10.v4.0069	0	0	0	0	0	0	0	0	0	0	0	0	0	0	0	0	0	0
Tb10.v4.0070	0	0	0	0	0	0	0	0	0	0	0	0	0	0	0	0	0	0
Tb10.v4.0071	0	0	0	0	0	0	0	0	0	0	0	0	0	0	0	0	0	0
Tb10.v4.0072	0	0	0	0	0	0	0	0	0	0	0	0	0	0	0	0	0	0
Tb10.v4.0073	0	0	0	0	0	0	0	0	0	0	0	0	0	0	0	0	0	1
Tb10.v4.0074	0	0	0	0	0	0	0	0	0	0	0	1	1	4	0	0	0	0
Tb10.v4.0075	0	0	0	0	0	0	1	0	0	0	1	1	0	1	0	0	1	0
Tb10.v4.0076	0	0	0	0	0	0	0	3	0	0	1	0	3	2	0	0	0	0
Tb10.v4.0077	0	0	0	0	0	0	0	0	0	0	0	0	0	0	0	0	0	0
Tb10.v4.0078	0	0	0	0	0	0	0	0	0	0	0	0	0	0	1	0	0	0
Tb10.v4.0079	0	0	0	0	0	0	0	0	0	0	0	0	0	0	0	0	0	0
Tb10.v4.0080	0	0	0	1	0	0	0	0	0	0	0	0	0	0	0	0	0	0
Tb10.v4.0081	0	0	0	0	1	0	0	0	0	0	0	0	0	0	0	0	0	0
Tb10.v4.0082	0	0	0	0	0	0	0	0	0	0	0	0	0	0	0	0	0	0
Tb10.v4.0083	0	0	0	0	0	0	0	0	0	0	1	0	0	0	0	0	0	0
Tb10.v4.0084	0	0	0	0	2	2	1	0	1	3	2	2	0	3	2	0	0	0
Tb10.v4.0085	0	0	0	0	0	0	0	0	0	0	0	0	0	0	0	0	0	0
Tb10.v4.0086	0	0	0	0	0	0	0	0	0	0	0	0	0	0	0	0	0	0
Tb10.v4.0087	0	0	0	0	1	0	0	0	0	0	1	1	0	0	0	0	0	0
Tb10.v4.0088	0	0	0	0	0	0	0	1	1	0	0	1	0	1	0	0	0	0
Tb10.v4.0089	0	0	0	0	0	1	0	0	1	0	1	0	0	0	3	0	0	0
Tb10.v4.0090	0	0	0	6	5	3	2	2	4	4	2	7	6	4	2	1	2	6
Tb10.v4.0091	0	0	0	0	0	0	0	0	0	0	0	0	0	0	0	0	0	0
Tb10.v4.0092	0	0	0	0	0	0	0	0	0	0	0	0	0	0	0	0	0	0
Tb10.v4.0093	0	0	0	0	0	0	0	0	0	0	0	0	0	0	0	0	0	0
Tb10.v4.0094	0	0	0	1	0	0	0	0	0	1	1	1	0	0	1	1	0	0
Tb10.v4.0095	0	0	0	0	0	0	0	0	0	0	0	0	0	0	0	0	0	0
Tb10.v4.0096	0	0	0	1	0	0	0	0	2	1	0	0	0	0	2	1	2	1
Tb10.v4.0097	0	0	0	0	0	0	0	0	0	1	2	1	0	0	0	0	0	0
Tb10.v4.0098	0	0	0	0	0	0	0	0	0	1	0	1	0	1	0	0	0	0
Tb10.v4.0099	0	0	0	0	0	0	0	0	0	0	0	0	0	0	0	0	0	0
Tb10.v4.0100	0	0	0	0	0	0	0	0	0	0	0	2	0	0	1	0	0	0
Tb10.v4.0101	0	2	0	7	6	8	41	35	52	25	19	22	175	145	137	142	103	112
Tb10.v4.0102	0	0	0	0	0	0	0	0	0	0	0	0	1	0	1	0	1	0
Tb10.v4.0103	0	0	0	0	0	0	0	0	0	0	0	0	0	0	0	0	0	1
Tb10.v4.0104	0	0	0	0	0	0	0	1	0	1	0	0	1	1	1	0	0	2
Tb10.v4.0105	0	0	0	0	0	0	0	0	0	0	0	0	2	0	0	1	0	0
Tb10.v4.0106	0	0	0	0	0	0	0	0	0	1	0	1	1	0	0	0	0	0
Tb10.v4.0107	0	0	0	0	0	0	0	0	0	0	0	0	0	0	0	0	0	0
Tb10.v4.0108	0	0	0	0	0	0	0	0	0	0	0	0	0	0	1	0	0	1
Tb10.v4.0109	0	0	0	0	0	0	0	0	0	0	0	0	0	0	0	0	0	0
Tb10.v4.0110	0	0	0	0	0	0	0	0	0	0	1	2	0	1	0	0	0	0
Tb10.v4.0111	0	0	0	0	0	0	0	0	0	0	0	0	0	0	0	0	0	0
Tb10.v4.0112	0	0	0	1	1	0	0	0	0	0	1	0	0	0	0	2	0	2
Tb10.v4.0113	0	0	0	0	0	0	0	0	0	0	0	0	0	0	0	0	0	0
Tb10.v4.0114	0	0	0	0	0	0	0	0	0	0	0	0	0	0	0	0	0	0
Tb10.v4.0115	0	0	0	0	0	0	0	0	0	0	0	0	0	0	0	0	0	0
Tb10.v4.0116	0	0	0	0	0	0	1	0	0	0	1	0	0	0	0	0	0	0
Tb10.v4.0117	0	0	0	0	0	0	0	0	0	1	0	0	1	0	1	0	2	1
Tb10.v4.0118	0	0	0	0	0	0	0	0	0	1	0	0	0	0	0	0	0	0
Tb10.v4.0119	0	0	0	0	0	1	1	0	0	0	0	0	1	0	0	0	0	0
Tb10.v4.0120	0	0	0	0	0	0	0	0	0	1	1	0	1	0	0	1	0	0
Tb10.v4.0121	0	0	0	0	0	0	0	0	0	0	0	0	0	0	1	0	0	0
Tb10.v4.0122	0	0	0	0	1	0	3	0	0	1	3	2	5	3	2	0	0	1
Tb10.v4.0123	0	0	0	2	0	1	1	1	0	1	3	1	0	3	0	0	0	0
Tb10.v4.0124	0	1	0	0	0	1	0	0	0	0	1	0	0	0	0	1	0	0
Tb10.v4.0125	0	0	0	0	0	0	0	0	0	0	0	0	0	0	0	0	0	0
Tb10.v4.0126	0	0	0	0	0	0	0	0	0	0	0	0	0	0	1	0	0	1
Tb10.v4.0127	0	0	0	0	0	0	0	0	0	1	0	0	1	0	0	0	0	0
Tb10.v4.0128	99	314	383	314	502	289	191	153	163	34	43	38	52	24	24	17	16	17
Tb10.v4.0129	32	70	103	101	159	93	47	37	50	16	16	9	18	7	11	5	6	6
Tb10.v4.0130	3	1	2	0	0	1	1	0	0	0	0	2	0	0	0	0	0	0
Tb10.v4.0131	0	0	0	0	0	0	0	0	0	0	0	0	0	0	0	0	0	0
Tb10.v4.0132	0	0	0	0	0	0	0	0	0	0	0	0	0	0	0	0	0	0
Tb10.v4.0133	0	0	0	0	0	0	0	0	0	0	0	0	0	1	0	0	0	0
Tb10.v4.0134	0	0	0	0	0	0	0	0	0	0	0	0	3	0	0	0	0	0
Tb10.v4.0135	0	0	0	0	0	1	0	0	0	1	0	1	0	0	0	0	1	0
Tb10.v4.0136	0	0	0	0	0	0	0	0	0	1	0	1	0	0	1	0	0	0
Tb10.v4.0137	0	0	0	2	2	1	1	0	1	0	0	0	1	3	1	0	2	4
Tb10.v4.0138	0	0	0	1	1	0	3	3	3	1	1	4	13	14	17	3	2	6
Tb10.v4.0139	0	0	0	0	0	0	1	4	0	0	0	0	2	0	0	0	0	0
Tb10.v4.0140	0	0	0	0	1	1	2	4	6	0	0	0	1	1	0	0	0	0
Tb10.v4.0141	0	0	0	0	1	0	2	5	3	6	5	4	28	18	15	10	9	12
Tb10.v4.0142	0	0	0	0	0	0	0	0	0	0	0	0	0	1	0	0	0	1
Tb10.v4.0143	0	0	0	0	0	0	0	0	0	0	1	0	0	0	0	0	0	0
Tb10.v4.0144	0	0	0	0	0	0	0	0	0	0	0	0	0	0	0	0	0	0
Tb10.v4.0145	0	0	0	0	0	3	0	0	0	1	2	3	1	0	0	1	1	1
Tb10.v4.0146	0	0	0	4	7	7	7	11	11	28	19	36	18	20	20	1	0	3
Tb10.v4.0147	0	0	0	0	0	0	0	0	0	0	1	0	0	0	0	0	0	0
Tb10.v4.0148	0	0	0	0	1	0	0	0	0	0	0	0	0	0	0	0	0	0
Tb10.v4.0149	0	0	0	0	0	0	0	0	0	0	0	2	1	0	0	0	0	0
Tb10.v4.0150	0	0	0	0	0	0	0	0	0	0	0	0	0	0	0	0	0	0
Tb10.v4.0151	0	0	0	0	0	0	0	0	0	1	0	0	0	0	0	0	0	0
Tb10.v4.0152	0	0	0	0	0	0	0	0	0	0	0	0	0	0	0	0	0	0
Tb10.v4.0153	0	0	0	0	2	0	0	0	0	1	0	2	0	0	2	0	0	0
Tb10.v4.0154	0	0	0	0	0	0	0	0	0	0	0	0	0	0	0	0	0	0
Tb10.v4.0155	0	0	0	0	0	0	0	0	0	0	0	0	0	0	0	0	0	0
Tb10.v4.0156	0	0	0	0	0	0	1	0	1	0	0	0	0	0	1	0	0	0
Tb10.v4.0157	0	0	0	0	0	0	0	0	0	0	0	0	1	0	0	0	0	0
Tb10.v4.0158	0	0	0	0	0	1	0	0	0	1	1	3	0	1	0	1	0	2
Tb10.v4.0159	0	0	0	0	0	0	0	0	0	0	0	0	0	0	0	0	0	0
Tb10.v4.0160	0	0	0	0	0	0	0	0	0	0	0	0	0	0	0	0	0	1
Tb10.v4.0161	0	0	0	1	2	1	0	1	1	1	1	3	0	4	1	2	0	0
Tb10.v4.0162	0	0	0	0	0	0	0	0	0	0	1	0	0	0	0	0	0	0
Tb10.v4.0163	0	0	0	25	38	21	40	11	28	11	17	16	27	14	23	121	70	99
Tb10.v4.0164	0	0	0	0	1	1	0	0	0	1	0	0	0	0	0	2	0	0
Tb10.v4.0165	0	0	0	0	0	0	0	0	0	0	0	1	0	0	0	0	0	0
Tb10.v4.0166	0	1	0	0	1	0	0	0	0	1	1	0	1	0	0	0	0	1
Tb10.v4.0167	0	0	0	0	0	0	0	0	0	0	0	0	0	0	0	0	0	0
Tb10.v4.0168	0	1	0	0	0	1	0	2	0	0	0	1	0	0	0	1	0	0
Tb10.v4.0169	0	0	0	0	1	1	1	0	0	1	0	1	1	1	0	2	0	1
Tb10.v4.0170	0	0	0	0	0	0	0	0	0	1	0	1	3	0	0	0	0	0
Tb10.v4.0171	0	0	0	0	0	0	0	0	0	0	0	0	0	0	0	0	0	0
Tb10.v4.0172	0	0	0	0	1	0	0	0	1	0	0	1	0	0	0	0	0	0
Tb10.v4.0173	0	0	0	0	0	0	0	0	0	0	0	0	0	0	0	0	0	0
Tb10.v4.0174	0	0	0	0	0	0	0	0	0	0	0	0	0	0	0	0	0	0
Tb10.v4.0175	0	0	0	0	0	0	0	0	0	0	1	0	0	0	0	0	0	0
Tb10.v4.0176	0	0	0	0	0	0	0	0	0	1	0	1	0	0	0	0	0	0
Tb10.v4.0177	0	0	0	0	0	0	0	0	0	0	0	0	0	0	0	0	0	0
Tb10.v4.0178	0	0	0	0	0	1	0	0	0	0	0	0	0	0	0	0	0	3
Tb10.v4.0179	0	0	0	0	1	2	0	1	0	1	0	3	0	1	1	2	0	1
Tb10.v4.0180	0	0	0	0	0	0	0	0	0	0	0	0	0	0	0	0	0	0
Tb10.v4.0181	0	0	0	0	1	2	1	1	0	0	0	1	3	2	2	4	0	0
Tb10.v4.0182	0	0	0	0	0	0	0	0	0	0	0	0	1	0	0	1	0	0
Tb10.v4.0183	0	0	0	0	0	0	0	0	0	0	0	0	0	0	0	0	0	0
Tb10.v4.0184	0	0	0	0	0	0	0	2	0	0	0	1	0	0	0	0	0	1
Tb10.v4.0185	0	1	0	30	14	19	57	57	72	121	113	98	179	119	115	7	6	12
Tb10.v4.0186	0	0	0	0	0	0	0	0	0	0	0	0	0	0	0	1	0	0
Tb10.v4.0187	0	0	0	0	0	2	1	2	1	3	1	3	3	1	3	2	0	0
Tb10.v4.0188	0	0	1	0	0	0	0	0	0	0	0	1	0	0	0	0	0	0
Tb10.v4.0189	0	0	0	1	0	0	0	1	0	0	0	1	1	0	1	0	0	0
Tb10.v4.0190	0	0	0	0	0	0	0	0	0	0	0	2	0	0	0	0	0	0
Tb10.v4.0191	0	0	0	0	0	0	0	0	0	0	0	0	0	0	1	0	0	0
Tb10.v4.0192	0	0	0	1	0	0	1	0	0	0	0	0	0	0	0	0	1	0
Tb10.v4.0193	0	0	0	0	1	1	1	0	1	2	5	4	1	3	2	1	0	0
Tb10.v4.0194	0	0	0	0	0	0	0	0	0	0	0	0	0	0	0	0	0	0
Tb10.v4.0195	0	0	0	0	0	0	0	0	0	0	0	0	0	0	0	0	0	0
Tb10.v4.0196	0	0	0	0	0	0	0	0	0	0	0	0	0	0	0	0	0	0
Tb10.v4.0197	0	0	0	0	0	0	0	0	0	0	0	0	0	0	0	0	0	0
Tb10.v4.0198	0	0	0	0	0	0	0	0	0	0	0	0	0	0	0	0	0	0
Tb10.v4.0199	0	0	0	0	0	0	0	0	0	0	0	0	0	0	0	0	0	0
Tb10.v4.0200	0	0	0	0	0	0	0	0	0	0	0	0	1	0	1	0	0	0
Tb10.v4.0201	0	0	0	0	0	0	0	0	1	0	0	0	0	0	0	0	0	0
Tb10.v4.0202	0	0	0	0	0	0	0	0	0	0	0	0	0	0	0	0	0	0
Tb10.v4.0203	0	0	0	0	0	0	0	0	0	0	0	0	0	0	0	0	0	0
Tb10.v4.0204	0	0	0	0	0	0	0	1	0	0	0	0	2	0	0	0	0	0
Tb10.v4.0205	0	1	0	657	1335	862	576	396	508	497	404	648	535	530	540	3665	2300	2979
Tb10.v4.0206	0	0	0	0	0	0	0	0	0	0	0	0	0	0	0	0	0	0
Tb10.v4.0207	0	0	0	0	0	0	1	0	0	0	0	1	0	0	1	0	0	0
Tb10.v4.0208	0	0	0	0	0	0	0	0	0	0	0	0	0	0	0	0	0	0
Tb10.v4.0209	0	0	0	0	0	0	0	0	0	0	0	0	0	0	0	0	0	0
Tb10.v4.0210	0	0	0	0	0	0	0	0	0	0	0	0	0	0	0	0	0	0
Tb10.v4.0211	0	0	0	0	0	0	0	0	0	0	0	0	0	0	0	0	0	0
Tb10.v4.0212	0	0	0	0	0	0	0	0	0	0	0	0	0	0	0	0	0	0
Tb10.v4.0213	0	0	0	78	98	76	37	39	46	61	67	74	80	79	68	34	32	33
Tb10.v4.0214	2	1	5	329	491	331	196	124	181	250	178	254	130	138	122	106	94	117
Tb10.v4.0215	43	58	73	169	203	137	144	105	151	218	180	191	195	163	154	123	86	97
Tb10.v4.0216	0	0	1	202	264	190	56	46	72	183	173	184	153	134	107	84	48	67
Tb10.v4.0217	0	0	0	0	0	0	0	0	0	0	0	0	0	0	0	0	0	0
Tb10.v4.0218	1	4	2	147	242	149	76	72	80	179	146	193	373	258	257	243	219	285
Tb10.v4.0219	85	156	150	106	132	126	132	145	153	191	174	190	164	174	144	100	72	87
Tb10.v4.0220	82	178	154	99	119	89	100	59	81	114	96	116	121	103	88	52	45	59
Tb10.v4.0221	26	65	68	57	78	58	66	51	49	69	77	90	71	75	54	52	44	56
Tb10.v4.0222	0	0	0	0	0	0	0	0	0	0	0	0	0	0	0	0	0	0
Tb10.v4.0223	0	0	0	0	0	0	0	0	0	0	0	0	0	0	0	0	0	0
Tb10.v4.0224	0	0	0	0	0	0	0	0	0	0	0	0	0	0	0	0	0	0
Tb10.v4.0225	0	0	0	0	0	0	0	0	0	0	0	0	0	0	0	0	0	0
Tb10.v4.0226	0	0	0	0	0	0	0	0	0	1	0	0	0	0	0	0	0	0
Tb10.v4.0227	0	0	0	0	0	0	1	0	0	1	0	0	0	0	0	0	0	1
Tb10.v4.0228	0	0	0	0	1	0	6	4	4	1	4	6	33	14	12	1	2	1
Tb10.v4.0229	0	0	0	0	0	0	0	0	0	0	0	0	0	0	0	0	0	0
Tb10.v4.0230	0	0	0	0	1	0	0	0	0	2	1	2	2	3	0	1	0	0
Tb10.v4.0231	0	0	0	0	0	0	0	1	0	0	0	0	0	0	0	0	1	0
Tb10.v4.0232	0	0	0	0	0	0	0	0	0	1	1	0	0	0	0	0	0	0
Tb10.v4.0233	0	0	0	0	0	0	0	0	0	0	0	0	0	0	0	0	0	0
Tb10.v4.0234	0	0	0	0	0	0	0	0	0	0	0	0	0	0	0	0	0	0
Tb10.v4.0235	0	0	0	0	0	0	0	0	0	1	0	0	0	0	0	0	0	0
Tb10.v4.0236	0	0	0	0	0	0	0	1	0	0	0	0	0	0	1	0	0	0
Tb10.v4.0237	0	0	0	0	7	2	2	7	6	4	2	0	11	12	6	15	17	12
Tb10.v4.0238	0	0	0	0	0	0	0	0	0	0	0	0	0	0	0	0	0	0
Tb10.v4.0239	0	0	0	0	4	2	3	2	8	18	12	11	29	17	19	0	0	0
Tb10.v4.0240	0	0	0	0	0	0	0	0	0	0	0	0	0	0	0	2	0	0
Tb10.v4.0241	0	0	0	3	3	1	0	0	0	1	2	0	1	1	0	0	0	0
Tb10.v4.0242	0	0	0	0	0	0	0	0	0	0	0	0	0	0	0	0	0	0
Tb10.v4.0243	0	0	0	0	0	0	0	0	0	0	0	0	0	0	0	0	0	0
Tb10.v4.0244	0	0	0	0	0	0	0	0	0	0	0	0	0	0	0	0	0	0
Tb10.v4.0245	0	2	1	4	0	0	3	1	1	0	2	4	3	2	0	0	0	3
Tb10.v4.0246	2	5	2	6	12	3	9	5	9	14	10	9	7	5	5	6	0	4
Tb10.v4.0247	4	9	22	0	1	1	1	0	1	0	1	3	1	2	3	2	0	1
Tb10.v4.0248	1	3	2	1	0	0	0	0	0	0	1	0	0	0	0	0	0	0
Tb10.v4.0249	1	2	4	2	1	3	1	1	2	1	2	0	0	2	0	0	0	0
Tb10.v4.0250	0	1	0	0	0	0	0	0	0	0	0	0	0	0	0	0	0	0
Tb10.v4.0251	0	0	0	0	0	0	0	0	0	0	0	0	0	0	0	0	0	0
Tb10.v4.0252	0	0	0	0	0	0	0	0	0	0	0	0	0	0	0	0	0	0
Tb10.v4.0253	0	0	0	0	0	0	0	0	0	0	0	1	0	0	0	0	0	0
Tb10.v4.0254	0	0	0	0	0	1	0	0	0	1	1	0	0	0	0	0	0	0
Tb10.v4.0255	0	0	0	0	0	0	0	0	0	0	0	0	6	1	0	0	0	0
Tb10.v4.0256	0	0	0	0	0	0	0	0	0	0	0	0	0	0	0	0	2	0
Tb10.v4.0257	0	0	0	0	0	0	0	0	0	0	0	0	0	0	0	0	0	0
Tb10.v4.0258	0	0	0	0	0	0	0	0	0	0	0	0	0	0	0	0	0	0
Tb10.v4.0259	0	0	0	0	0	0	0	0	0	0	0	0	0	0	0	0	0	0
Tb10.v4.0260	0	0	0	0	0	0	0	0	0	0	0	0	1	0	0	0	0	0
Tb10.v4.0261	0	0	0	1	0	0	0	2	1	2	5	2	3	2	1	0	1	0
Tb10.v4.0262	0	0	0	2	1	0	0	2	2	2	3	0	3	2	7	0	0	0
Tb10.v4.0263	0	0	0	0	0	0	1	0	0	0	0	0	0	1	0	0	0	0
Tb10.v4.0264	0	0	0	0	0	0	0	0	0	0	0	0	0	0	0	0	0	0
Tb10_rRNA_1%3ArRNA	6	15	9	34	41	30	10	13	9	5	6	3	4	3	2	1	1	1
Tb10_rRNA_2%3ArRNA	6	5	11	32	23	27	11	7	8	5	1	2	3	5	3	4	1	1
Tb10_snRNA_1%3AsnRNA	4	7	16	5	5	3	9	8	8	8	6	5	4	6	3	9	3	6
Tb10_snRNA_2%3AsnRNA	0	0	0	2	1	3	0	0	0	1	1	1	0	1	0	0	0	0
Tb10_snoRNA_0034%3AsnoRNA	4	11	8	21	24	19	26	27	35	13	21	18	22	22	19	11	12	13
Tb10_snoRNA_0041%3AsnoRNA	8	12	11	12	17	7	8	15	13	14	13	13	17	14	20	10	2	9
Tb10_snoRNA_0049%3AsnoRNA	5	6	2	21	17	14	14	15	18	10	10	10	10	7	11	6	3	5
Tb10_snoRNA_0055%3AsnoRNA	1	4	1	4	6	2	5	13	8	8	8	8	5	8	9	5	1	3
Tb10_snoRNA_0084%3AsnoRNA	0	2	0	0	1	0	1	0	0	1	0	0	2	0	2	1	0	0
Tb10_tRNA_Ala_1%3AtRNA	0	0	0	2	0	0	0	0	0	0	1	0	0	1	0	0	0	0
Tb10_tRNA_Arg_1%3AtRNA	0	0	0	1	0	0	0	0	0	0	0	0	0	0	0	0	0	0
Tb10_tRNA_Arg_2%3AtRNA	0	0	1	0	1	1	0	0	0	0	0	0	0	0	1	0	0	0
Tb10_tRNA_Asn_1%3AtRNA	0	0	0	0	0	0	0	0	0	0	0	0	0	0	2	1	0	2
Tb10_tRNA_Gly_1%3AtRNA	0	0	0	0	0	0	1	0	0	0	0	0	0	1	0	0	0	0
Tb10_tRNA_Leu_1%3AtRNA	0	0	0	0	0	0	0	0	0	0	0	0	0	0	0	0	0	0
Tb10_tRNA_Lys_1%3AtRNA	0	0	0	0	0	0	0	0	0	0	0	0	0	0	0	0	0	0
Tb10_tRNA_Met_1%3AtRNA	0	0	1	0	0	0	0	0	0	0	0	0	0	0	0	0	0	0
Tb10_tRNA_Pro_1%3AtRNA	0	0	0	0	0	0	1	0	0	0	0	0	1	0	0	0	0	0
Tb10_tRNA_Pro_2%3AtRNA	0	0	1	0	0	0	0	0	0	0	0	0	0	0	1	0	0	0
Tb10_tRNA_Thr_1%3AtRNA	0	0	0	1	0	0	0	1	0	1	0	1	0	0	0	0	0	0
Tb11.0040	0	0	0	0	0	0	0	0	0	0	0	0	0	0	0	0	0	0
Tb11.0050	0	0	1	0	1	0	0	0	0	1	0	1	2	0	0	0	1	0
Tb11.0060	0	0	0	0	0	0	0	0	0	0	0	0	0	0	0	0	0	0
Tb11.0070	0	0	0	0	0	0	0	0	0	0	0	0	0	0	0	0	0	0
Tb11.0080	0	0	0	0	0	0	0	0	0	0	0	0	0	0	0	0	0	0
Tb11.0090	0	0	0	1	0	0	2	3	1	0	0	3	1	2	3	0	0	0
Tb11.01.1680.v5	0	0	0	0	0	0	0	0	0	0	0	0	0	0	0	0	0	0
Tb11.01.2730	530	1088	1043	953	1179	935	1383	1056	1225	2033	1784	1958	1600	1544	1533	1129	934	1075
Tb11.01.6240	1	0	2	549	776	551	359	336	378	652	556	649	1345	1137	1109	2695	2276	2700
Tb11.01.6241	0	0	0	0	0	0	0	0	0	0	0	0	0	0	0	0	0	0
Tb11.01.6250	2	1	1	731	1051	787	449	383	451	1044	880	1013	1271	1015	1102	1048	870	1097
Tb11.01.6251	0	0	0	0	0	0	0	0	0	0	0	0	0	0	0	0	0	0
Tb11.0100	0	0	0	0	0	0	0	0	0	0	0	0	0	0	0	0	0	0
Tb11.0110	0	0	0	0	0	0	0	0	0	0	3	1	0	0	0	0	0	0
Tb11.0120	0	0	0	0	0	0	0	0	0	1	0	0	0	0	0	0	0	1
Tb11.0130	0	0	0	0	0	0	0	0	0	0	0	0	0	0	0	0	0	0
Tb11.0140	0	0	0	0	0	0	0	0	0	0	0	0	0	0	0	0	0	0
Tb11.0150	0	0	0	0	0	0	0	0	0	0	0	0	0	0	0	0	0	0
Tb11.0160	0	0	0	0	0	0	0	0	0	0	0	0	0	0	0	0	0	0
Tb11.0170	0	0	0	0	0	0	0	0	0	1	0	0	0	0	0	0	1	1
Tb11.0180	0	0	0	0	0	0	1	0	0	0	0	2	0	0	0	0	0	0
Tb11.0190	0	0	0	22	29	21	19	7	15	74	52	54	74	76	71	15	15	15
Tb11.02.5050b	0	0	0	0	0	0	0	0	0	0	0	0	0	0	0	0	0	0
Tb11.02.5060b	0	0	0	0	0	0	0	0	0	0	0	0	0	0	0	0	0	0
Tb11.02.5070b	0	0	0	0	0	0	0	0	0	0	0	0	0	0	0	0	0	0
Tb11.02.5080b	0	0	0	0	0	0	0	0	0	0	0	0	0	0	0	0	0	0
Tb11.02.5090	213	360	358	229	315	242	339	284	325	320	287	270	388	359	364	187	179	196
Tb11.02.5090b	0	0	0	0	0	0	0	0	0	0	0	0	0	0	0	0	0	0
Tb11.02.5100b	0	0	0	0	0	0	0	0	0	0	0	0	0	0	0	0	0	0
Tb11.02.5105	381	771	790	518	652	505	434	383	415	454	349	443	474	396	477	267	182	255
Tb11.02.5105b	0	0	0	0	0	0	0	0	0	0	0	0	0	0	0	0	0	0
Tb11.02.5110b	0	0	0	0	0	0	0	0	0	0	0	0	0	0	0	0	0	0
Tb11.02.5120b	0	0	0	0	0	0	0	0	0	0	0	0	0	0	0	0	0	0
Tb11.02.5130b	0	0	0	0	0	0	0	0	0	0	0	0	0	0	0	0	0	0
Tb11.02.5360	356	631	666	232	324	246	483	390	419	452	376	445	584	516	519	417	308	325
Tb11.02.5360b	0	0	0	0	0	0	0	0	0	0	0	0	0	0	0	0	0	0
Tb11.02.5370	342	676	644	214	311	209	421	383	389	383	319	368	475	444	424	319	253	303
Tb11.02.5370b	0	0	0	0	0	0	0	0	0	0	0	0	0	0	0	0	0	0
Tb11.02.5380	462	807	784	370	417	323	1023	818	954	729	575	605	898	769	713	667	467	558
Tb11.02.5380b	0	0	0	0	0	0	0	0	0	0	0	0	0	0	0	0	0	0
Tb11.02.5390	545	993	1078	489	637	500	1190	897	1089	1095	933	998	1252	1121	1023	634	547	670
Tb11.02.5390b	0	0	0	0	0	0	0	0	0	0	0	0	0	0	0	0	0	0
Tb11.02.5400	1834	3726	3834	774	1183	871	1629	1303	1525	733	648	727	815	737	731	525	440	561
Tb11.02.5400b	0	0	0	0	0	0	0	0	0	0	0	0	0	0	0	0	0	0
Tb11.02.5410	140	300	229	189	291	242	293	249	227	235	187	212	249	224	230	133	101	119
Tb11.02.5410b	0	0	0	0	0	0	0	0	0	0	0	0	0	0	0	0	0	0
Tb11.02.5420	404	772	793	437	548	468	781	658	705	750	614	686	788	707	711	588	430	512
Tb11.02.5420b	0	0	0	0	0	0	0	0	0	0	0	0	0	0	0	0	0	0
Tb11.02.5430	183	407	349	189	238	217	424	385	393	322	245	273	329	332	250	202	180	204
Tb11.02.5430b	0	0	0	0	0	0	0	0	0	0	0	0	0	0	0	0	0	0
Tb11.02.5440	385	796	783	716	862	749	869	675	799	759	642	678	848	817	801	442	371	403
Tb11.02.5440b	0	0	0	0	0	0	0	0	0	0	0	0	0	0	0	0	0	0
Tb11.0200	0	0	0	0	0	0	0	0	0	0	0	0	0	0	0	0	0	0
Tb11.0210	0	0	0	0	0	0	0	0	0	0	0	0	0	0	0	0	0	0
Tb11.0220	0	1	0	4	5	2	26	20	43	32	20	25	189	114	100	69	45	80
Tb11.0230	0	0	0	0	0	0	0	0	2	0	0	0	0	0	0	0	0	0
Tb11.0240	0	0	0	0	0	0	0	0	0	0	0	0	0	0	0	0	0	0
Tb11.0250	0	0	0	0	0	0	0	0	0	0	0	0	0	0	0	0	0	0
Tb11.0260	0	0	0	0	1	0	0	1	0	0	0	0	1	0	0	5	1	1
Tb11.0270	0	0	0	0	0	0	0	0	0	0	0	0	0	0	0	0	0	0
Tb11.0280	0	0	0	0	0	0	0	0	0	0	0	0	0	0	0	0	0	0
Tb11.0290	22	48	34	3	12	8	13	12	14	2	6	10	10	5	5	3	2	2
Tb11.0300	2	5	8	0	0	0	0	0	0	0	0	0	0	0	0	0	0	0
Tb11.0310	4	7	4	1	1	0	0	0	1	1	2	0	1	0	0	0	0	1
Tb11.0320	6	8	10	0	0	0	1	2	2	0	3	1	4	4	0	3	2	2
Tb11.0330	10	16	20	42	64	74	31	29	25	34	41	34	25	23	26	25	11	24
Tb11.0340	4	9	2	4	6	2	4	3	3	1	2	3	4	2	2	1	1	1
Tb11.0350	3	7	9	1	3	4	5	3	3	3	0	3	3	4	5	2	0	3
Tb11.0360	6	13	15	41	46	41	40	18	33	56	33	47	69	54	58	51	46	47
Tb11.0370	10	12	18	72	74	45	37	29	43	38	34	37	73	57	73	49	54	44
Tb11.0380	26	35	29	107	172	141	85	82	94	82	73	96	133	120	126	120	121	115
Tb11.0390	1991	4297	4538	2915	3766	2902	2804	2455	2776	2261	1851	2189	2672	2153	2193	1138	1089	1097
Tb11.0400	551	1141	1214	46	94	45	119	120	114	67	82	62	119	103	74	58	40	52
Tb11.0410	10	21	28	18	15	15	17	16	25	21	16	22	23	16	24	18	11	14
Tb11.0420	33	45	63	27	25	21	59	65	47	50	38	50	73	71	67	42	41	42
Tb11.0430	0	0	0	0	0	0	0	0	0	0	0	0	0	0	0	0	0	0
Tb11.0440	0	0	0	0	0	0	0	0	0	0	0	0	0	0	0	0	0	0
Tb11.0450	0	0	0	0	0	0	0	0	0	0	0	0	0	0	0	0	0	0
Tb11.0460	0	0	0	0	0	0	0	0	0	0	0	0	0	0	0	0	0	0
Tb11.0470	0	0	0	0	0	0	0	0	0	0	0	0	0	0	0	0	0	0
Tb11.0480	0	0	0	0	0	0	0	0	0	0	0	0	0	0	0	0	0	0
Tb11.0490	0	0	0	0	0	1	0	0	0	0	0	0	0	0	0	0	0	0
Tb11.0500	0	0	0	0	0	0	0	0	0	0	0	0	0	0	0	0	0	0
Tb11.0510	0	0	0	0	0	0	0	0	0	0	0	0	0	0	0	0	0	0
Tb11.0520	7	18	11	9	1	2	1	1	3	5	2	9	6	2	2	1	2	1
Tb11.0530	5	13	8	4	9	5	8	10	3	5	7	10	8	10	6	5	4	7
Tb11.0540	4	14	9	1	2	3	1	3	4	1	2	2	7	2	2	1	0	2
Tb11.0550	29	43	47	40	63	45	39	24	36	39	29	38	39	27	27	14	24	14
Tb11.0560	4	13	15	0	2	2	0	1	1	2	3	0	1	2	1	1	1	2
Tb11.0570	0	0	0	2	1	4	3	2	8	9	13	12	12	9	8	1	0	0
Tb11.0580	0	0	0	0	0	0	0	0	0	0	0	0	0	0	0	0	0	0
Tb11.0590	0	0	0	0	0	0	0	0	1	0	0	0	0	0	0	0	0	0
Tb11.0600	0	0	0	0	0	0	0	0	0	0	0	0	0	0	0	0	0	0
Tb11.0610	0	0	0	0	1	1	1	0	1	5	3	5	3	2	0	0	0	0
Tb11.0620	0	0	0	0	0	0	0	0	0	1	0	1	0	0	0	0	0	0
Tb11.0630	0	0	0	0	0	0	0	0	0	0	0	0	0	0	0	0	0	0
Tb11.0640	0	0	0	5	1	1	7	4	4	15	8	19	13	8	10	2	3	0
Tb11.0650	0	0	0	0	0	0	0	0	0	0	0	0	0	0	0	0	0	0
Tb11.0660	0	0	0	0	0	0	0	0	0	0	0	0	0	0	0	0	0	0
Tb11.0670	0	0	0	0	0	0	0	0	0	0	0	0	1	0	0	0	0	0
Tb11.0680	0	0	0	0	0	0	0	0	0	0	0	0	0	0	0	0	0	0
Tb11.0690	0	0	0	0	1	0	0	0	0	0	0	0	0	0	0	0	0	0
Tb11.0700	0	0	1	1	0	0	1	3	7	4	5	0	44	18	24	8	4	11
Tb11.0710	0	0	0	0	0	1	0	0	0	0	0	0	0	0	0	1	0	0
Tb11.0720	0	0	0	0	0	0	0	0	0	1	0	0	0	0	0	0	0	0
Tb11.0730	0	0	0	0	0	0	0	0	0	0	0	0	0	0	0	0	0	0
Tb11.0740	0	0	0	0	0	0	0	0	0	0	0	2	0	0	0	0	0	0
Tb11.0750	0	0	0	3	2	1	2	1	3	12	16	21	7	8	5	1	0	0
Tb11.0760	0	0	0	0	0	0	0	0	0	0	0	0	0	0	0	0	0	0
Tb11.0770	0	0	0	0	0	0	0	0	0	0	0	0	0	0	0	0	0	0
Tb11.0780	0	0	0	0	0	0	0	0	0	0	0	0	0	0	0	0	0	0
Tb11.0790	0	0	0	0	0	0	0	0	0	0	0	0	0	0	0	0	0	0
Tb11.0800	0	0	0	0	0	0	0	0	0	0	0	0	0	0	0	0	0	0
Tb11.0810	0	0	0	0	0	0	0	0	0	0	0	0	0	0	0	0	0	0
Tb11.0820	136	264	266	95	155	102	221	194	198	497	402	459	318	351	313	206	179	237
Tb11.0830	0	0	0	0	0	0	0	0	0	0	0	0	0	0	0	0	0	0
Tb11.0840	58	142	134	16	15	15	5	12	9	16	13	10	29	19	12	22	15	29
Tb11.0845	223	408	476	23	35	12	29	32	30	17	27	26	40	23	28	62	49	59
Tb11.0850	10	26	31	9	16	7	24	9	11	24	26	25	23	19	17	11	9	18
Tb11.0860	3	6	6	1	3	1	5	1	1	4	3	1	10	2	4	2	1	1
Tb11.0870	6	10	14	1	1	2	5	1	1	3	2	6	7	10	6	3	0	1
Tb11.0880	371	768	757	212	369	209	163	108	170	191	109	220	206	150	120	93	63	81
Tb11.0890	13	39	35	19	38	22	19	16	16	31	32	37	23	36	23	19	11	15
Tb11.09.0001	0	0	0	0	0	0	0	0	0	0	1	1	0	0	0	0	0	0
Tb11.0910	0	0	0	0	0	0	0	0	0	0	0	0	0	0	0	0	1	0
Tb11.0920	0	0	0	0	0	0	0	0	0	0	0	0	0	0	0	0	0	0
Tb11.0930	0	0	0	0	0	0	0	0	0	0	0	0	0	0	0	0	0	0
Tb11.0950	0	0	0	0	0	0	0	0	0	0	0	0	0	0	1	0	0	0
Tb11.0960	0	0	0	0	0	0	0	0	0	0	0	0	0	1	0	0	0	0
Tb11.0970	0	0	0	0	0	0	0	0	0	0	0	0	0	1	0	0	0	0
Tb11.0980	0	0	0	0	0	0	0	0	0	0	0	1	0	0	0	0	0	0
Tb11.0990	0	0	0	0	0	0	0	0	0	0	0	0	0	0	0	1	0	0
Tb11.1000	0	1	0	6	9	5	1	0	1	1	0	0	0	2	2	3	0	2
Tb11.1010	0	2	3	79	90	83	110	82	115	111	78	88	40	32	53	32	24	23
Tb11.1020	0	0	0	33	48	23	6	7	10	16	24	33	19	15	25	8	8	8
Tb11.1030	0	0	0	0	0	0	0	0	0	0	0	0	0	0	0	0	0	0
Tb11.1040	0	0	0	0	0	0	0	0	0	0	0	0	0	0	0	0	0	0
Tb11.1050	0	0	0	0	0	0	0	0	0	0	0	0	0	0	0	0	0	0
Tb11.1060	0	0	0	0	0	0	0	0	0	0	0	0	0	0	0	0	0	0
Tb11.1070	0	0	0	0	0	0	0	0	0	0	0	0	0	0	0	0	0	0
Tb11.1080	0	0	0	0	0	0	0	0	0	0	0	0	0	0	0	0	0	0
Tb11.1090	0	0	0	0	0	0	0	0	0	0	0	0	0	0	0	0	0	0
Tb11.1100	0	0	0	0	0	0	0	0	0	1	0	0	0	0	0	0	0	0
Tb11.1110	0	0	0	0	0	0	0	0	0	2	0	0	0	0	0	0	0	0
Tb11.1120	0	0	0	163	247	192	145	72	144	110	88	106	136	100	98	480	345	440
Tb11.1130	0	0	0	0	0	0	1	0	0	1	1	0	1	1	0	0	1	1
Tb11.1140	0	0	0	0	0	0	0	0	1	0	0	0	0	0	1	0	0	0
Tb11.1150	0	0	0	0	0	0	0	0	0	0	0	0	0	0	0	0	0	0
Tb11.1160	0	0	0	0	0	0	0	0	0	0	0	0	0	0	0	0	0	0
Tb11.1170	0	0	0	0	0	0	0	0	0	0	0	0	0	0	0	0	0	0
Tb11.1180	0	0	0	0	0	0	0	0	0	0	0	0	0	0	0	0	0	0
Tb11.1190	0	0	0	0	0	0	0	0	0	0	0	0	0	0	0	1	0	0
Tb11.1200	0	0	0	0	0	0	0	0	0	0	0	0	0	0	0	0	0	0
Tb11.1210	26	50	55	25	30	18	64	47	47	57	37	47	57	53	63	37	40	29
Tb11.1220	276	621	579	98	110	89	100	76	98	99	88	101	169	149	144	258	206	263
Tb11.1230	60	87	110	74	101	65	91	62	97	88	85	76	95	92	71	65	57	65
Tb11.1240	3	2	3	1	0	0	1	0	0	0	1	0	0	1	0	0	1	0
Tb11.1250	0	0	0	0	1	0	0	0	1	1	0	0	0	1	0	0	0	0
Tb11.1260	0	0	0	0	0	0	0	0	0	0	0	0	0	0	0	0	0	0
Tb11.1270	0	0	0	0	0	0	0	0	0	0	0	0	0	0	0	0	0	0
Tb11.1280	0	0	0	0	0	0	0	0	0	0	0	0	0	0	0	0	0	0
Tb11.1290	0	0	0	0	0	0	0	0	0	0	0	0	0	0	0	0	0	0
Tb11.1300	0	0	0	0	0	0	0	0	0	0	0	0	0	0	0	0	0	0
Tb11.1310	0	0	0	0	0	0	0	0	0	0	0	0	0	0	0	0	0	0
Tb11.1320	0	0	0	0	0	0	0	0	0	0	0	0	0	0	0	0	0	0
Tb11.1330	0	0	0	0	0	0	0	0	0	0	0	0	0	0	0	0	0	0
Tb11.1340	0	0	0	0	0	0	0	0	0	0	0	0	0	0	0	0	0	0
Tb11.1350	0	0	0	0	0	0	0	0	0	0	0	0	0	0	0	0	0	0
Tb11.1360	0	0	0	0	0	0	0	0	0	0	0	0	0	0	0	0	0	0
Tb11.1370	0	0	0	0	0	0	0	0	0	0	0	0	0	0	0	0	0	0
Tb11.1380	0	0	0	0	0	0	0	0	0	0	0	0	0	0	0	0	0	0
Tb11.1390	0	0	0	0	0	0	0	0	0	0	0	0	0	0	0	0	0	0
Tb11.1400	0	0	0	0	0	0	0	0	0	0	0	0	0	0	0	0	0	0
Tb11.1410	0	0	0	0	0	0	0	0	0	0	0	0	0	0	0	0	0	0
Tb11.1420	2	2	1	0	0	0	0	1	0	1	0	1	2	0	1	1	1	1
Tb11.1430	0	0	0	0	0	0	0	0	0	0	0	0	0	0	0	0	0	0
Tb11.1431	0	0	0	14	14	12	42	60	69	54	37	29	222	147	172	179	113	148
Tb11.1440	0	0	0	0	0	0	0	0	0	0	0	0	0	0	0	0	0	0
Tb11.1441	0	0	0	0	0	0	0	0	0	0	0	0	0	0	0	0	0	0
Tb11.1450	0	0	0	0	0	0	0	0	0	0	0	0	0	0	0	0	0	0
Tb11.1451	0	0	0	6	5	4	9	8	9	14	28	16	11	13	11	0	2	1
Tb11.1460	0	0	0	0	0	0	0	0	0	0	0	0	0	0	0	0	0	0
Tb11.1470	0	0	0	0	0	0	0	0	0	0	0	0	1	0	0	0	0	0
Tb11.1480	0	0	0	0	0	0	0	0	0	0	0	0	0	0	0	0	0	0
Tb11.1480b	0	0	0	0	0	0	0	0	0	0	0	0	0	0	0	0	0	0
Tb11.1490	0	0	0	0	0	0	0	0	0	0	0	0	1	1	1	0	0	0
Tb11.15.0005	0	0	0	0	0	0	0	0	0	1	0	1	0	0	0	0	0	0
Tb11.15.0005b	0	0	0	0	0	0	0	0	0	0	0	0	0	0	0	0	0	0
Tb11.15.0006	0	0	0	20	24	22	13	20	16	8	7	8	14	17	8	71	38	58
Tb11.15.0006b	0	0	0	0	0	0	0	0	0	0	0	0	0	0	0	0	0	0
Tb11.15.0007	0	0	0	0	0	0	0	0	0	0	0	0	1	0	0	0	0	0
Tb11.15.0007b	0	0	0	0	0	0	0	0	0	0	0	0	0	0	0	0	0	0
Tb11.15.0008	0	0	0	27	35	32	15	25	26	20	25	15	81	55	48	33	34	27
Tb11.15.0008b	0	0	0	0	0	0	0	0	0	0	0	0	0	0	0	0	0	0
Tb11.1500	0	0	0	0	0	0	0	0	0	0	0	0	0	0	0	0	0	0
Tb11.1510	0	0	0	2	0	1	3	3	1	3	5	4	8	2	4	0	0	0
Tb11.1520	0	0	0	0	0	0	0	0	0	0	0	0	0	0	0	0	0	0
Tb11.1530	0	0	0	1	0	0	0	0	0	1	0	0	1	1	1	0	1	0
Tb11.1540	0	0	0	0	0	0	0	0	0	0	0	0	0	0	0	0	0	0
Tb11.1550	0	0	0	0	0	0	0	0	0	0	0	0	0	0	0	0	0	0
Tb11.1560	0	0	0	0	0	0	0	0	0	0	0	1	0	1	0	0	0	0
Tb11.1570	0	0	0	0	0	0	0	0	0	0	0	0	0	0	0	0	0	0
Tb11.1580	0	0	0	0	0	0	0	0	0	0	0	0	0	0	0	0	0	0
Tb11.1590	0	0	0	0	0	0	0	0	0	0	0	0	0	0	0	1	0	0
Tb11.1600	0	0	0	0	0	0	0	0	0	0	0	2	0	0	0	0	0	0
Tb11.1610	0	0	0	0	0	0	0	0	0	0	0	0	0	0	0	0	0	0
Tb11.1620	0	0	0	0	0	0	0	0	0	0	0	0	0	0	0	0	0	0
Tb11.1630	0	0	0	0	0	0	0	0	0	0	0	0	0	0	0	0	0	0
Tb11.1640	0	0	0	0	0	0	0	0	0	0	0	0	0	0	0	0	0	0
Tb11.1650	0	0	0	0	0	0	0	0	0	0	0	0	0	0	0	0	0	0
Tb11.1660	0	0	0	0	0	0	0	0	0	0	0	0	0	0	0	0	0	0
Tb11.1670	0	0	0	0	0	0	0	0	0	0	0	0	0	0	0	0	0	0
Tb11.1680	0	0	0	0	0	0	0	0	0	0	0	0	0	0	0	0	0	0
Tb11.1690	0	0	0	119469	164108	132521	95311	94592	103896	97931	78393	84149	96200	86112	96829	470933	331877	396384
Tb11.1700	0	0	0	0	0	0	0	0	0	0	0	1	0	0	0	0	0	0
Tb11.1720	0	0	0	0	0	1	2	2	0	3	2	1	1	1	0	0	0	0
Tb11.1740	0	0	0	0	0	0	0	0	0	0	0	0	0	0	0	0	0	0
Tb11.1750	0	0	0	0	0	0	0	0	0	0	0	0	0	0	0	0	0	0
Tb11.1751	0	0	0	0	0	0	0	0	0	0	0	0	0	0	0	0	0	0
Tb11.1760	0	0	0	0	0	0	0	0	0	0	0	0	0	0	0	0	0	0
Tb11.1770	0	0	1	0	0	0	0	0	0	0	0	0	0	0	0	0	0	0
Tb11.1780	0	0	0	0	0	0	0	0	0	0	0	0	0	0	0	0	0	0
Tb11.1790	0	0	0	0	0	0	0	0	0	0	0	0	0	0	0	0	0	0
Tb11.1800	82	151	159	116	141	105	151	138	164	301	234	309	242	224	213	196	171	191
Tb11.1810	1705	3589	3674	2769	3762	2962	2548	2189	2477	2527	2162	2507	2667	2295	2171	2166	1785	2035
Tb11.1810b	0	0	0	0	0	0	0	0	0	0	0	0	0	0	0	0	0	0
Tb11.57.0047	0	0	0	0	0	0	0	0	0	0	0	0	0	0	0	0	0	0
Tb11.57.0047b	0	0	0	0	0	0	0	0	0	0	0	0	0	0	0	0	0	0
Tb11.57.0049	0	0	0	0	0	0	0	0	1	0	0	0	0	0	0	0	0	0
Tb11.57.0050	0	0	0	4	4	13	3	3	5	2	7	4	5	7	7	3	3	5
Tb11.v4.0039	0	0	1	0	0	1	1	0	0	1	0	0	0	0	0	1	0	0
Tb11.v4.0039b	0	0	0	0	0	0	0	0	0	0	0	0	0	0	0	0	0	0
Tb11.v4.0041	0	0	0	0	0	0	0	0	0	0	0	0	0	0	0	0	0	0
Tb11.v4.0042	0	0	0	0	0	0	0	0	0	0	0	0	0	0	0	0	0	0
Tb11.v4.0043	0	0	0	0	0	0	0	0	0	0	0	0	0	0	0	0	0	0
Tb11.v4.0044	0	0	0	0	0	0	0	0	0	0	0	0	0	0	0	0	0	0
Tb11.v4.0062	0	0	0	0	1	1	1	2	3	3	9	5	5	9	5	0	0	1
Tb11.v5.0111	0	0	0	0	0	0	0	0	0	0	0	0	0	0	0	0	0	0
Tb11.v5.0112	0	0	0	0	0	0	0	0	0	0	0	0	0	0	0	0	0	0
Tb11.v5.0113	0	0	0	0	0	0	0	0	0	0	0	0	0	0	0	0	0	0
Tb11.v5.0114	0	0	0	0	0	0	0	0	0	0	0	0	0	0	0	0	0	0
Tb11.v5.0115	0	0	0	0	0	0	0	0	0	0	0	0	0	0	0	0	0	0
Tb11.v5.0116	0	0	0	0	0	0	0	0	0	0	0	0	0	0	0	0	0	0
Tb11.v5.0117	0	0	0	0	0	0	0	0	0	0	0	0	0	0	0	0	0	0
Tb11.v5.0118	0	0	0	0	0	0	0	0	0	0	0	0	0	0	0	0	0	0
Tb11.v5.0119	0	0	0	0	0	0	0	0	0	0	0	0	0	0	0	0	0	0
Tb11.v5.0120	0	0	0	0	0	0	0	0	0	0	0	0	0	0	0	0	0	0
Tb11.v5.0121	0	0	0	0	0	0	0	0	0	0	0	0	0	0	0	0	0	0
Tb11.v5.0122	0	0	0	0	0	0	0	0	0	0	0	0	0	0	0	0	0	0
Tb11.v5.0123	0	0	0	0	0	0	0	0	0	0	0	0	0	0	0	0	0	0
Tb11.v5.0124	0	0	0	0	0	0	0	0	0	0	0	0	0	0	0	0	0	0
Tb11.v5.0125	0	0	0	0	0	0	0	0	0	0	0	0	0	0	0	0	0	0
Tb11.v5.0126	0	0	0	0	0	0	0	0	0	0	0	0	0	0	0	0	0	0
Tb11.v5.0127	0	0	0	0	0	0	0	0	0	0	0	0	0	0	0	0	0	0
Tb11.v5.0128	0	0	0	0	0	0	0	0	0	0	0	0	0	0	0	0	0	0
Tb11.v5.0129	0	0	0	0	0	0	0	0	0	0	0	0	0	0	0	0	0	0
Tb11.v5.0130	0	0	0	0	0	0	0	0	0	0	0	0	0	0	0	0	0	0
Tb11.v5.0131	0	0	0	0	0	0	0	0	0	0	0	0	0	0	0	0	0	0
Tb11.v5.0132	0	0	0	0	0	0	0	0	0	0	0	0	0	0	0	0	0	0
Tb11.v5.0133	0	0	0	0	0	0	0	0	0	0	0	0	0	0	0	0	0	0
Tb11.v5.0134	0	0	0	0	0	0	0	0	0	0	0	0	0	0	0	0	0	0
Tb11.v5.0135	0	0	0	0	0	0	0	0	0	0	0	0	0	0	0	0	0	0
Tb11.v5.0136	0	0	0	0	0	0	0	0	0	0	0	0	0	0	0	0	0	0
Tb11.v5.0137	0	0	0	0	0	0	0	0	0	0	0	0	0	0	0	0	0	0
Tb11.v5.0138	0	0	0	0	0	0	0	0	0	0	0	0	0	0	0	0	0	0
Tb11.v5.0139	0	0	0	0	0	0	0	0	0	0	0	0	0	0	0	0	0	0
Tb11.v5.0140	0	0	0	0	0	0	0	0	0	0	0	0	0	0	0	0	0	0
Tb11.v5.0141	0	0	0	0	0	0	0	0	0	0	0	0	0	0	0	0	0	0
Tb11.v5.0142	0	0	0	0	0	0	0	0	0	0	0	0	0	0	0	0	0	0
Tb11.v5.0143	0	0	0	0	0	0	0	0	0	0	0	0	0	0	0	0	0	0
Tb11.v5.0144	0	0	0	0	0	0	0	0	0	0	0	0	0	0	0	0	0	0
Tb11.v5.0145	0	0	0	0	0	0	0	0	0	0	0	0	0	0	0	0	0	0
Tb11.v5.0146	0	0	0	0	0	0	0	0	0	0	0	0	0	0	0	0	0	0
Tb11.v5.0147	0	0	0	0	0	0	0	0	0	0	0	0	0	0	0	0	0	0
Tb11.v5.0148	0	0	0	0	0	0	0	0	0	0	0	0	0	0	0	0	0	0
Tb11.v5.0149	0	0	0	0	0	0	0	0	0	0	0	0	0	0	0	0	0	0
Tb11.v5.0150	0	0	0	0	0	0	0	0	0	0	0	0	0	0	0	0	0	0
Tb11.v5.0151	0	0	0	0	0	0	0	0	0	0	0	0	0	0	0	0	0	0
Tb11.v5.0152	0	0	0	0	0	0	0	0	0	0	0	0	0	0	0	0	0	0
Tb11.v5.0153	0	0	0	0	0	0	0	0	0	0	0	0	0	0	0	0	0	0
Tb11.v5.0154	0	0	0	0	0	0	0	0	0	0	0	0	0	0	0	0	0	0
Tb11.v5.0155	0	0	0	0	0	0	0	0	0	0	0	0	0	0	0	0	0	0
Tb11.v5.0156	0	0	0	0	0	0	0	0	0	0	0	0	0	0	0	0	0	0
Tb11.v5.0157	0	0	0	0	0	0	0	0	0	0	0	0	0	0	0	0	0	0
Tb11.v5.0158	0	0	0	0	0	0	0	0	0	0	0	0	0	0	0	0	0	0
Tb11.v5.0159	0	0	0	0	0	0	0	0	0	0	0	0	0	0	0	0	0	0
Tb11.v5.0160	0	0	0	0	0	0	0	0	0	0	0	0	0	0	0	0	0	0
Tb11.v5.0161	0	0	0	0	0	0	0	0	0	0	0	0	0	0	0	0	0	0
Tb11.v5.0162	0	0	0	0	0	0	0	0	0	0	0	0	0	0	0	0	0	0
Tb11.v5.0163	0	0	0	0	0	0	0	0	0	0	0	0	0	0	0	0	0	0
Tb11.v5.0164	0	0	0	0	0	0	0	0	0	0	0	0	0	0	0	0	0	0
Tb11.v5.0165	0	0	0	0	0	0	0	0	0	0	0	0	0	0	0	0	0	0
Tb11.v5.0166	0	0	0	0	0	0	0	0	0	0	0	0	0	0	0	0	0	0
Tb11.v5.0167	0	0	0	0	0	0	0	0	0	0	0	0	0	0	0	0	0	0
Tb11.v5.0168	0	0	0	0	0	0	0	0	0	0	0	0	0	0	0	0	0	0
Tb11.v5.0169	0	0	0	0	0	0	0	0	0	0	0	0	0	0	0	0	0	0
Tb11.v5.0170	0	0	0	0	0	0	0	0	0	0	0	0	0	0	0	0	0	0
Tb11.v5.0171	0	0	0	0	0	0	0	0	0	0	0	0	0	0	0	0	0	0
Tb11.v5.0172	0	0	0	0	0	0	0	0	0	0	0	0	0	0	0	0	0	0
Tb11.v5.0173	0	0	0	0	0	0	0	0	0	0	0	0	0	0	0	0	0	0
Tb11.v5.0174	0	0	0	0	0	0	0	0	0	0	0	0	0	0	0	0	0	0
Tb11.v5.0175	0	0	0	0	0	0	0	0	0	0	0	0	0	0	0	0	0	0
Tb11.v5.0176	0	0	0	0	0	0	0	0	0	0	0	0	0	0	0	0	0	0
Tb11.v5.0177	0	0	0	0	0	0	0	0	0	0	0	0	0	0	0	0	0	0
Tb11.v5.0178	0	0	0	0	0	0	0	0	0	0	0	0	0	0	0	0	0	0
Tb11.v5.0179	0	0	0	0	0	0	0	0	0	0	0	0	0	0	0	0	0	0
Tb11.v5.0180	0	0	0	0	0	0	0	0	0	0	0	0	0	0	0	0	0	0
Tb11.v5.0181	0	0	0	0	0	0	0	0	0	0	0	0	0	0	0	0	0	0
Tb11.v5.0182	0	0	0	0	0	0	0	0	0	0	0	0	0	0	0	0	0	0
Tb11.v5.0183	0	0	0	0	0	0	0	0	0	0	0	0	0	0	0	0	0	0
Tb11.v5.0184	0	0	0	0	0	0	0	0	0	0	0	0	0	0	0	0	0	0
Tb11.v5.0185	0	0	0	0	0	0	0	0	0	0	0	0	0	0	0	0	0	0
Tb11.v5.0186	0	0	0	0	0	0	0	0	0	0	0	0	0	0	0	0	0	0
Tb11.v5.0187	0	0	0	0	0	0	0	0	0	0	0	0	0	0	0	0	0	0
Tb11.v5.0188	0	0	0	0	0	0	0	0	0	0	0	0	0	0	0	0	0	0
Tb11.v5.0189	0	0	0	0	0	0	0	0	0	0	0	0	0	0	0	0	0	0
Tb11.v5.0190	0	0	0	0	0	0	0	0	0	0	0	0	0	0	0	0	0	0
Tb11.v5.0191	0	0	0	0	0	0	0	0	0	0	0	0	0	0	0	0	0	0
Tb11.v5.0192	0	0	0	0	0	0	0	0	0	0	0	0	0	0	0	0	0	0
Tb11.v5.0193	0	0	0	0	0	0	0	0	0	0	0	0	0	0	0	0	0	0
Tb11.v5.0194	0	0	0	0	0	0	0	0	0	0	0	0	0	0	0	0	0	0
Tb11.v5.0195	0	0	0	0	0	0	0	0	0	0	0	0	0	0	0	0	0	0
Tb11.v5.0196	0	0	0	0	0	0	0	0	0	0	0	0	0	0	0	0	0	0
Tb11.v5.0197	0	0	0	0	0	0	0	0	0	0	0	0	0	0	0	0	0	0
Tb11.v5.0198	0	0	0	0	0	0	0	0	0	0	0	0	0	0	0	0	0	0
Tb11.v5.0199	0	0	0	0	0	0	0	0	0	0	0	0	0	0	0	0	0	0
Tb11.v5.0200	0	0	0	0	0	0	0	0	0	0	0	0	0	0	0	0	0	0
Tb11.v5.0201	0	0	0	0	0	0	0	0	0	0	0	0	0	0	0	0	0	0
Tb11.v5.0202	0	0	0	0	0	0	0	0	0	0	0	0	0	0	0	0	0	0
Tb11.v5.0203	0	0	0	0	0	0	0	0	0	0	0	0	0	0	0	0	0	0
Tb11.v5.0204	0	0	0	0	0	0	0	0	0	0	0	0	0	0	0	0	0	0
Tb11.v5.0205	0	0	0	0	0	0	0	0	0	0	0	0	0	0	0	0	0	0
Tb11.v5.0206	0	0	0	0	0	0	0	0	0	0	0	0	0	0	0	0	0	0
Tb11.v5.0207	0	0	0	0	0	0	0	0	0	0	0	0	0	0	0	0	0	0
Tb11.v5.0208	0	0	0	0	0	0	0	0	0	0	0	0	0	0	0	0	0	0
Tb11.v5.0209	0	0	0	0	0	0	0	0	0	0	0	0	0	0	0	0	0	0
Tb11.v5.0210	0	0	0	0	0	0	0	0	0	0	0	0	0	0	0	0	0	0
Tb11.v5.0211	0	0	0	0	0	0	0	0	0	0	0	0	0	0	0	0	0	0
Tb11.v5.0212	0	0	0	0	0	0	0	0	0	0	0	0	0	0	0	0	0	0
Tb11.v5.0213	0	0	0	0	0	0	0	0	0	0	0	0	0	0	0	0	0	0
Tb11.v5.0214	0	0	0	0	0	0	0	0	0	0	0	0	0	0	0	0	0	0
Tb11.v5.0215	0	0	0	0	0	0	0	0	0	0	0	0	0	0	0	0	0	0
Tb11.v5.0216	0	0	0	0	0	0	0	0	0	0	0	0	0	0	0	0	0	0
Tb11.v5.0217	0	0	0	0	0	0	0	0	0	0	0	0	0	0	0	0	0	0
Tb11.v5.0218	0	0	0	0	0	0	0	0	0	0	0	0	0	0	0	0	0	0
Tb11.v5.0219	0	0	0	0	0	0	0	0	0	0	0	0	0	0	0	0	0	0
Tb11.v5.0220	0	0	0	0	0	0	0	0	0	0	0	0	0	0	0	0	0	0
Tb11.v5.0221	0	0	0	0	0	0	0	0	0	0	0	0	0	0	0	0	0	0
Tb11.v5.0222	0	0	0	0	0	0	0	0	0	0	0	0	0	0	0	0	0	0
Tb11.v5.0223	0	0	0	0	0	0	0	0	0	0	0	0	0	0	0	0	0	0
Tb11.v5.0224	0	0	0	0	0	0	0	0	0	0	0	0	0	0	0	0	0	0
Tb11.v5.0225	0	0	0	0	0	0	0	0	0	0	0	0	0	0	0	0	0	0
Tb11.v5.0226	0	0	0	0	0	0	0	0	0	0	0	0	0	0	0	0	0	0
Tb11.v5.0227	0	0	0	0	0	0	0	0	0	0	0	0	0	0	0	0	0	0
Tb11.v5.0228	0	0	0	0	0	0	0	0	0	0	0	0	0	0	0	0	0	0
Tb11.v5.0229	0	0	0	0	0	0	0	0	0	0	0	0	0	0	0	0	0	0
Tb11.v5.0230	0	0	0	0	0	0	0	0	0	0	0	0	0	0	0	0	0	0
Tb11.v5.0231	0	0	0	0	0	0	0	0	0	0	0	0	0	0	0	0	0	0
Tb11.v5.0232	0	0	0	0	0	0	0	0	0	0	0	0	0	0	0	0	0	0
Tb11.v5.0233	0	0	0	0	0	0	0	0	0	0	0	0	0	0	0	0	0	0
Tb11.v5.0234	0	0	0	0	0	0	0	0	0	0	0	0	0	0	0	0	0	0
Tb11.v5.0235	0	0	0	0	0	0	0	0	0	0	0	0	0	0	0	0	0	0
Tb11.v5.0236	0	0	0	0	0	0	0	0	0	0	0	0	0	0	0	0	0	0
Tb11.v5.0237	0	0	0	0	0	0	0	0	0	0	0	0	0	0	0	0	0	0
Tb11.v5.0238	0	0	0	0	0	0	0	0	0	0	0	0	0	0	0	0	0	0
Tb11.v5.0239	0	0	0	0	0	0	0	0	0	0	0	0	0	0	0	0	0	0
Tb11.v5.0240	0	0	0	0	0	0	0	0	0	0	0	0	0	0	0	0	0	0
Tb11.v5.0241	0	0	0	0	0	0	0	0	0	0	0	0	0	0	0	0	0	0
Tb11.v5.0242	0	0	0	0	0	0	0	0	0	0	0	0	0	0	0	0	0	0
Tb11.v5.0243	0	0	0	0	0	0	0	0	0	0	0	0	0	0	0	0	0	0
Tb11.v5.0244	0	0	0	0	0	0	0	0	0	0	0	0	0	0	0	0	0	0
Tb11.v5.0245	0	0	0	0	0	0	0	0	0	0	0	0	0	0	0	0	0	0
Tb11.v5.0246	0	0	0	0	0	0	0	0	0	0	0	0	0	0	0	0	0	0
Tb11.v5.0247	0	0	0	0	0	0	0	0	0	0	0	0	0	0	0	0	0	0
Tb11.v5.0248	0	0	0	0	0	0	0	0	0	0	0	0	0	0	0	0	0	0
Tb11.v5.0249	0	0	0	0	0	0	0	0	0	0	0	0	0	0	0	0	0	0
Tb11.v5.0250	0	0	0	0	0	0	0	0	0	0	0	0	0	0	0	0	0	0
Tb11.v5.0251	0	0	0	0	0	0	0	0	0	0	0	0	0	0	0	0	0	0
Tb11.v5.0252	0	0	0	0	0	0	0	0	0	0	0	0	0	0	0	0	0	0
Tb11.v5.0253	0	0	0	0	0	0	0	0	0	0	0	0	0	0	0	0	0	0
Tb11.v5.0254	0	0	0	0	0	0	0	0	0	0	0	0	0	0	0	0	0	0
Tb11.v5.0255	0	0	0	0	0	0	0	0	0	0	0	0	0	0	0	0	0	0
Tb11.v5.0256	0	0	0	0	0	0	0	0	0	0	0	0	0	0	0	0	0	0
Tb11.v5.0257	0	0	0	0	0	0	0	0	0	0	0	0	0	0	0	0	0	0
Tb11.v5.0258	0	0	0	0	0	0	0	0	0	0	0	0	0	0	0	0	0	0
Tb11.v5.0259	0	0	0	0	0	0	0	0	0	0	0	0	0	0	0	0	0	0
Tb11.v5.0260	0	0	0	0	0	0	0	0	0	0	0	0	0	0	0	0	0	0
Tb11.v5.0261	0	0	0	0	0	0	0	0	0	0	0	0	0	0	0	0	0	0
Tb11.v5.0262	0	0	0	0	0	0	0	0	0	0	0	0	0	0	0	0	0	0
Tb11.v5.0263	0	0	0	0	0	0	0	0	0	0	0	0	0	0	0	0	0	0
Tb11.v5.0264	0	0	0	0	0	0	0	0	0	0	0	0	0	0	0	0	0	0
Tb11.v5.0265	0	0	0	0	0	0	0	0	0	0	0	0	0	0	0	0	0	0
Tb11.v5.0266	0	0	0	0	0	0	0	0	0	0	0	0	0	0	0	0	0	0
Tb11.v5.0267	0	0	0	0	0	0	0	0	0	0	0	0	0	0	0	0	0	0
Tb11.v5.0268	0	0	0	0	0	0	0	0	0	0	0	0	0	0	0	0	0	0
Tb11.v5.0269	0	0	0	0	0	0	0	0	0	0	0	0	0	0	0	0	0	0
Tb11.v5.0270	0	0	0	0	0	0	0	0	0	0	0	0	0	0	0	0	0	0
Tb11.v5.0271	0	0	0	0	0	0	0	0	0	0	0	0	0	0	0	0	0	0
Tb11.v5.0272	0	0	0	0	0	0	0	0	0	0	0	0	0	0	0	0	0	0
Tb11.v5.0273	0	0	0	0	0	0	0	0	0	0	0	0	0	0	0	0	0	0
Tb11.v5.0274	0	0	0	0	0	0	0	0	0	0	0	0	0	0	0	0	0	0
Tb11.v5.0275	0	0	0	0	0	0	0	0	0	0	0	0	0	0	0	0	0	0
Tb11.v5.0276	0	0	0	0	0	0	0	0	0	0	0	0	0	0	0	0	0	0
Tb11.v5.0277	0	0	0	0	0	0	0	0	0	0	0	0	0	0	0	0	0	0
Tb11.v5.0278	0	0	0	0	0	0	0	0	0	0	0	0	0	0	0	0	0	0
Tb11.v5.0279	0	0	0	0	0	0	0	0	0	0	0	0	0	0	0	0	0	0
Tb11.v5.0280	0	0	0	0	0	0	0	0	0	0	0	0	0	0	0	0	0	0
Tb11.v5.0281	0	0	0	0	0	0	0	0	0	0	0	0	0	0	0	0	0	0
Tb11.v5.0282	0	0	0	0	0	0	0	0	0	0	0	0	0	0	0	0	0	0
Tb11.v5.0283	0	0	0	0	0	0	0	0	0	0	0	0	0	0	0	0	0	0
Tb11.v5.0284	0	0	0	0	0	0	0	0	0	0	0	0	0	0	0	0	0	0
Tb11.v5.0285	0	0	0	0	0	0	0	0	0	0	0	0	0	0	0	0	0	0
Tb11.v5.0286	0	0	0	0	0	0	0	0	0	0	0	0	0	0	0	0	0	0
Tb11.v5.0287	0	0	0	0	0	0	0	0	0	0	0	0	0	0	0	0	0	0
Tb11.v5.0288	0	0	0	0	0	0	0	0	0	0	0	0	0	0	0	0	0	0
Tb11.v5.0289	0	0	0	0	0	0	0	0	0	0	0	0	0	0	0	0	0	0
Tb11.v5.0290	0	0	0	0	0	0	0	0	0	0	0	0	0	0	0	0	0	0
Tb11.v5.0291	0	0	0	0	0	0	0	0	0	0	0	0	0	0	0	0	0	0
Tb11.v5.0292	0	0	0	0	0	0	0	0	0	0	0	0	0	0	0	0	0	0
Tb11.v5.0294	0	0	0	0	0	0	0	0	0	0	0	0	0	0	0	0	0	0
Tb11.v5.0295	0	0	0	0	0	0	0	0	0	0	0	0	0	0	0	0	0	0
Tb11.v5.0296	0	0	0	0	0	0	0	0	0	0	0	0	0	0	0	0	0	0
Tb11.v5.0297	0	0	0	0	0	0	0	0	0	0	0	0	0	0	0	0	0	0
Tb11.v5.0298	0	0	0	0	0	0	0	0	0	0	0	0	0	0	0	0	0	0
Tb11.v5.0299	0	0	0	0	0	0	0	0	0	0	0	0	0	0	0	0	0	0
Tb11.v5.0300	0	0	0	0	0	0	0	0	0	0	0	0	0	0	0	0	0	0
Tb11.v5.0301	0	0	0	0	0	0	0	0	0	0	0	0	0	0	0	0	0	0
Tb11.v5.0302	0	0	0	0	0	0	0	0	0	0	0	0	0	0	0	0	0	0
Tb11.v5.0303	0	0	0	0	0	0	0	0	0	0	0	0	0	0	0	0	0	0
Tb11.v5.0304	0	0	0	0	0	0	0	0	0	0	0	0	0	0	0	0	0	0
Tb11.v5.0305	0	0	0	0	0	0	0	0	0	0	0	0	0	0	0	0	0	0
Tb11.v5.0306	0	0	0	0	0	0	0	0	0	0	0	0	0	0	0	0	0	0
Tb11.v5.0307	0	0	0	0	0	0	0	0	0	0	0	0	0	0	0	0	0	0
Tb11.v5.0308	0	0	0	0	0	0	0	0	0	0	0	0	0	0	0	0	0	0
Tb11.v5.0309	0	0	0	0	0	0	0	0	0	0	0	0	0	0	0	0	0	0
Tb11.v5.0310	0	0	0	0	0	0	0	0	0	0	0	0	0	0	0	0	0	0
Tb11.v5.0311	0	0	0	0	0	0	0	0	0	0	0	0	0	0	0	0	0	0
Tb11.v5.0312	0	0	0	0	0	0	0	0	0	0	0	0	0	0	0	0	0	0
Tb11.v5.0313	0	0	0	0	0	0	0	0	0	0	0	0	0	0	0	0	0	0
Tb11.v5.0314	0	0	0	0	0	0	0	0	0	0	0	0	0	0	0	0	0	0
Tb11.v5.0315	0	0	0	0	0	0	0	0	0	0	0	0	0	0	0	0	0	0
Tb11.v5.0316	0	0	0	0	0	0	0	0	0	0	0	0	0	0	0	0	0	0
Tb11.v5.0317	0	0	0	0	0	0	0	0	0	0	0	0	0	0	0	0	0	0
Tb11.v5.0318	0	0	0	0	0	0	0	0	0	0	0	0	0	0	0	0	0	0
Tb11.v5.0319	0	0	0	0	0	0	0	0	0	0	0	0	0	0	0	0	0	0
Tb11.v5.0320	0	0	0	0	0	0	0	0	0	0	0	0	0	0	0	0	0	0
Tb11.v5.0321	0	0	0	0	0	0	0	0	0	0	0	0	0	0	0	0	0	0
Tb11.v5.0322	0	0	0	0	0	0	0	0	0	0	0	0	0	0	0	0	0	0
Tb11.v5.0323	0	0	0	0	0	0	0	0	0	0	0	0	0	0	0	0	0	0
Tb11.v5.0324	0	0	0	0	0	0	0	0	0	0	0	0	0	0	0	0	0	0
Tb11.v5.0325	0	0	0	0	0	0	0	0	0	0	0	0	0	0	0	0	0	0
Tb11.v5.0326	0	0	0	0	0	0	0	0	0	0	0	0	0	0	0	0	0	0
Tb11.v5.0327	0	0	0	0	0	0	0	0	0	0	0	0	0	0	0	0	0	0
Tb11.v5.0328	0	0	0	0	0	0	0	0	0	0	0	0	0	0	0	0	0	0
Tb11.v5.0329	0	0	0	0	0	0	0	0	0	0	0	0	0	0	0	0	0	0
Tb11.v5.0330	0	0	0	0	0	0	0	0	0	0	0	0	0	0	0	0	0	0
Tb11.v5.0331	0	0	0	0	0	0	0	0	0	0	0	0	0	0	0	0	0	0
Tb11.v5.0332	0	0	0	0	0	0	0	0	0	0	0	0	0	0	0	0	0	0
Tb11.v5.0333	0	0	0	0	0	0	0	0	0	0	0	0	0	0	0	0	0	0
Tb11.v5.0334	0	0	0	0	0	0	0	0	0	0	0	0	0	0	0	0	0	0
Tb11.v5.0335	0	0	0	0	0	0	0	0	0	0	0	0	0	0	0	0	0	0
Tb11.v5.0336	0	0	0	0	0	0	0	0	0	0	0	0	0	0	0	0	0	0
Tb11.v5.0337	0	0	0	0	0	0	0	0	0	0	0	0	0	0	0	0	0	0
Tb11.v5.0338	0	0	0	0	0	0	0	0	0	0	0	0	0	0	0	0	0	0
Tb11.v5.0339	0	0	0	0	0	0	0	0	0	0	0	0	0	0	0	0	0	0
Tb11.v5.0340	0	0	0	0	0	0	0	0	0	0	0	0	0	0	0	0	0	0
Tb11.v5.0341	0	0	0	0	0	0	0	0	0	0	0	0	0	0	0	0	0	0
Tb11.v5.0342	0	0	0	0	0	0	0	0	0	0	0	0	0	0	0	0	0	0
Tb11.v5.0343	0	0	0	0	0	0	0	0	0	0	0	0	0	0	0	0	0	0
Tb11.v5.0344	0	0	0	0	0	0	0	0	0	0	0	0	0	0	0	0	0	0
Tb11.v5.0345	0	0	0	0	0	0	0	0	0	0	0	0	0	0	0	0	0	0
Tb11.v5.0346	0	0	0	0	0	0	0	0	0	0	0	0	0	0	0	0	0	0
Tb11.v5.0348	0	0	0	0	0	0	0	0	0	0	0	0	0	0	0	0	0	0
Tb11.v5.0349	0	0	0	0	0	0	0	0	0	0	0	0	0	0	0	0	0	0
Tb11.v5.0350	0	0	0	0	0	0	0	0	0	0	0	0	0	0	0	0	0	0
Tb11.v5.0351	0	0	0	0	0	0	0	0	0	0	0	0	0	0	0	0	0	0
Tb11.v5.0353	0	0	0	0	0	0	0	0	0	0	0	0	0	0	0	0	0	0
Tb11.v5.0354	0	0	0	0	0	0	0	0	0	0	0	0	0	0	0	0	0	0
Tb11.v5.0355	0	0	0	0	0	0	0	0	0	0	0	0	0	0	0	0	0	0
Tb11.v5.0356	0	0	0	0	0	0	0	0	0	0	0	0	0	0	0	0	0	0
Tb11.v5.0357	0	0	0	0	0	0	0	0	0	0	0	0	0	0	0	0	0	0
Tb11.v5.0358	0	0	0	0	0	0	0	0	0	0	0	0	0	0	0	0	0	0
Tb11.v5.0359	0	0	0	0	0	0	0	0	0	0	0	0	0	0	0	0	0	0
Tb11.v5.0360	0	0	0	0	0	0	0	0	0	0	0	0	0	0	0	0	0	0
Tb11.v5.0361	0	0	0	0	0	0	0	0	0	0	0	0	0	0	0	0	0	0
Tb11.v5.0362	0	0	0	0	0	0	0	0	0	0	0	0	0	0	0	0	0	0
Tb11.v5.0363	0	0	0	0	0	0	0	0	0	0	0	0	0	0	0	0	0	0
Tb11.v5.0364	0	0	0	0	0	0	0	0	0	0	0	0	0	0	0	0	0	0
Tb11.v5.0365	0	0	0	0	0	0	0	0	0	0	0	0	0	0	0	0	0	0
Tb11.v5.0366	0	0	0	0	0	0	0	0	0	0	0	0	0	0	0	0	0	0
Tb11.v5.0367	0	0	0	0	0	0	0	0	0	0	0	0	0	0	0	0	0	0
Tb11.v5.0368	0	0	0	0	0	0	0	0	0	0	0	0	0	0	0	0	0	0
Tb11.v5.0369	0	0	0	0	0	0	0	0	0	0	0	0	0	0	0	0	0	0
Tb11.v5.0371	0	0	0	0	0	0	0	0	0	0	0	0	0	0	0	0	0	0
Tb11.v5.0372	0	0	0	0	0	0	0	0	0	0	0	0	0	0	0	0	0	0
Tb11.v5.0373	0	0	0	0	0	0	0	0	0	0	0	0	0	0	0	0	0	0
Tb11.v5.0374	0	0	0	0	0	0	0	0	0	0	0	0	0	0	0	0	0	0
Tb11.v5.0375	0	0	0	0	0	0	0	0	0	0	0	0	0	0	0	0	0	0
Tb11.v5.0376	0	0	0	0	0	0	0	0	0	0	0	0	0	0	0	0	0	0
Tb11.v5.0377	0	0	0	0	0	0	0	0	0	0	0	0	0	0	0	0	0	0
Tb11.v5.0378	0	0	0	0	0	0	0	0	0	0	0	0	0	0	0	0	0	0
Tb11.v5.0379	0	0	0	0	0	0	0	0	0	0	0	0	0	0	0	0	0	0
Tb11.v5.0380	0	0	0	0	0	0	0	0	0	0	0	0	0	0	0	0	0	0
Tb11.v5.0381	0	0	0	0	0	0	0	0	0	0	0	0	0	0	0	0	0	0
Tb11.v5.0382	0	0	0	0	0	0	0	0	0	0	0	0	0	0	0	0	0	0
Tb11.v5.0383	0	0	0	0	0	0	0	0	0	0	0	0	0	0	0	0	0	0
Tb11.v5.0384	0	0	0	0	0	0	0	0	0	0	0	0	0	0	0	0	0	0
Tb11.v5.0385	0	0	0	0	0	0	0	0	0	0	0	0	0	0	0	0	0	0
Tb11.v5.0386	0	0	0	0	0	0	0	0	0	0	0	0	0	0	0	0	0	0
Tb11.v5.0387	0	0	0	0	0	0	0	0	0	0	0	0	0	0	0	0	0	0
Tb11.v5.0388	0	0	0	0	0	0	0	0	0	0	0	0	0	0	0	0	0	0
Tb11.v5.0389	0	0	0	0	0	0	0	0	0	0	0	0	0	0	0	0	0	0
Tb11.v5.0390	0	0	0	0	0	0	0	0	0	0	0	0	0	0	0	0	0	0
Tb11.v5.0391	0	0	0	0	0	0	0	0	0	0	0	0	0	0	0	0	0	0
Tb11.v5.0392	0	0	0	0	0	0	0	0	0	0	0	0	0	0	0	0	0	0
Tb11.v5.0394	0	0	0	0	0	0	0	0	0	0	0	0	0	0	0	0	0	0
Tb11.v5.0395	0	0	0	0	0	0	0	0	0	0	0	0	0	0	0	0	0	0
Tb11.v5.0396	0	0	0	0	0	0	0	0	0	0	0	0	0	0	0	0	0	0
Tb11.v5.0397	0	0	0	0	0	0	0	0	0	0	0	0	0	0	0	0	0	0
Tb11.v5.0399	0	0	0	0	0	0	0	0	0	0	0	0	0	0	0	0	0	0
Tb11.v5.0400	0	0	0	0	0	0	0	0	0	0	0	0	0	0	0	0	0	0
Tb11.v5.0401	0	0	0	0	0	0	0	0	0	0	0	0	0	0	0	0	0	0
Tb11.v5.0402	0	0	0	0	0	0	0	0	0	0	0	0	0	0	0	0	0	0
Tb11.v5.0403	0	0	0	0	0	0	0	0	0	0	0	0	0	0	0	0	0	0
Tb11.v5.0404	0	0	0	0	0	0	0	0	0	0	0	0	0	0	0	0	0	0
Tb11.v5.0405	0	0	0	0	0	0	0	0	0	0	0	0	0	0	0	0	0	0
Tb11.v5.0406	0	0	0	0	0	0	0	0	0	0	0	0	0	0	0	0	0	0
Tb11.v5.0407	0	0	0	0	0	0	0	0	0	0	0	0	0	0	0	0	0	0
Tb11.v5.0409	0	0	0	0	0	0	0	0	0	0	0	0	0	0	0	0	0	0
Tb11.v5.0410	0	0	0	0	0	0	0	0	0	0	0	0	0	0	0	0	0	0
Tb11.v5.0411	0	0	0	0	0	0	0	0	0	0	0	0	0	0	0	0	0	0
Tb11.v5.0412	0	0	0	0	0	0	0	0	0	0	0	0	0	0	0	0	0	0
Tb11.v5.0413	0	0	0	0	0	0	0	0	0	0	0	0	0	0	0	0	0	0
Tb11.v5.0414	0	0	0	0	0	0	0	0	0	0	0	0	0	0	0	0	0	0
Tb11.v5.0415	0	0	0	0	0	0	0	0	0	0	0	0	0	0	0	0	0	0
Tb11.v5.0416	0	0	0	0	0	0	0	0	0	0	0	0	0	0	0	0	0	0
Tb11.v5.0417	0	0	0	0	0	0	0	0	0	0	0	0	0	0	0	0	0	0
Tb11.v5.0418	0	0	0	0	0	0	0	0	0	0	0	0	0	0	0	0	0	0
Tb11.v5.0419	0	0	0	0	0	0	0	0	0	0	0	0	0	0	0	0	0	0
Tb11.v5.0420	0	0	0	0	0	0	0	0	0	0	0	0	0	0	0	0	0	0
Tb11.v5.0421	0	0	0	0	0	0	0	0	0	0	0	0	0	0	0	0	0	0
Tb11.v5.0422	0	0	0	0	0	0	0	0	0	0	0	0	0	0	0	0	0	0
Tb11.v5.0423	0	0	0	0	0	0	0	0	0	0	0	0	0	0	0	0	0	0
Tb11.v5.0424	0	0	0	0	0	0	0	0	0	0	0	0	0	0	0	0	0	0
Tb11.v5.0425	0	0	0	0	0	0	0	0	0	0	0	0	0	0	0	0	0	0
Tb11.v5.0426	0	0	0	0	0	0	0	0	0	0	0	0	0	0	0	0	0	0
Tb11.v5.0427	0	0	0	0	0	0	0	0	0	0	0	0	0	0	0	0	0	0
Tb11.v5.0428	0	0	0	0	0	0	0	0	0	0	0	0	0	0	0	0	0	0
Tb11.v5.0429	0	0	0	0	0	0	0	0	0	0	0	0	0	0	0	0	0	0
Tb11.v5.0430	0	0	0	0	0	0	0	0	0	0	0	0	0	0	0	0	0	0
Tb11.v5.0431	0	0	0	0	0	0	0	0	0	0	0	0	0	0	0	0	0	0
Tb11.v5.0432	0	0	0	0	0	0	0	0	0	0	0	0	0	0	0	0	0	0
Tb11.v5.0433	0	0	0	0	0	0	0	0	0	0	0	0	0	0	0	0	0	0
Tb11.v5.0434	0	0	0	0	0	0	0	0	0	0	0	0	0	0	0	0	0	0
Tb11.v5.0435	0	0	0	0	0	0	0	0	0	0	0	0	0	0	0	0	0	0
Tb11.v5.0436	0	0	0	0	0	0	0	0	0	0	0	0	0	0	0	0	0	0
Tb11.v5.0437	0	0	0	0	0	0	0	0	0	0	0	0	0	0	0	0	0	0
Tb11.v5.0438	0	0	0	0	0	0	0	0	0	0	0	0	0	0	0	0	0	0
Tb11.v5.0439	0	0	0	0	0	0	0	0	0	0	0	0	0	0	0	0	0	0
Tb11.v5.0440	0	0	0	0	0	0	0	0	0	0	0	0	0	0	0	0	0	0
Tb11.v5.0442	0	0	0	0	0	0	0	0	0	0	0	0	0	0	0	0	0	0
Tb11.v5.0444	0	0	0	0	0	0	0	0	0	0	0	0	0	0	0	0	0	0
Tb11.v5.0445	0	0	0	0	0	0	0	0	0	0	0	0	0	0	0	0	0	0
Tb11.v5.0446	0	0	0	0	0	0	0	0	0	0	0	0	0	0	0	0	0	0
Tb11.v5.0447	0	0	0	0	0	0	0	0	0	0	0	0	0	0	0	0	0	0
Tb11.v5.0448	0	0	0	0	0	0	0	0	0	0	0	0	0	0	0	0	0	0
Tb11.v5.0449	0	0	0	0	0	0	0	0	0	0	0	0	0	0	0	0	0	0
Tb11.v5.0450	0	0	0	0	0	0	0	0	0	0	0	0	0	0	0	0	0	0
Tb11.v5.0451	0	0	0	0	0	0	0	0	0	0	0	0	0	0	0	0	0	0
Tb11.v5.0452	0	0	0	0	0	0	0	0	0	0	0	0	0	0	0	0	0	0
Tb11.v5.0453	0	0	0	0	0	0	0	0	0	0	0	0	0	0	0	0	0	0
Tb11.v5.0454	0	0	0	0	0	0	0	0	0	0	0	0	0	0	0	0	0	0
Tb11.v5.0456	0	0	0	0	0	0	0	0	0	0	0	0	0	0	0	0	0	0
Tb11.v5.0458	0	0	0	0	0	0	0	0	0	0	0	0	0	0	0	0	0	0
Tb11.v5.0459	0	0	0	0	0	0	0	0	0	0	0	0	0	0	0	0	0	0
Tb11.v5.0460	0	0	0	0	0	0	0	0	0	0	0	0	0	0	0	0	0	0
Tb11.v5.0461	0	0	0	0	0	0	0	0	0	0	0	0	0	0	0	0	0	0
Tb11.v5.0462	0	0	0	0	0	0	0	0	0	0	0	0	0	0	0	0	0	0
Tb11.v5.0463	0	0	0	0	0	0	0	0	0	0	0	0	0	0	0	0	0	0
Tb11.v5.0464	0	0	0	0	0	0	0	0	0	0	0	0	0	0	0	0	0	0
Tb11.v5.0465	0	0	0	0	0	0	0	0	0	0	0	0	0	0	0	0	0	0
Tb11.v5.0467	0	0	0	0	0	0	0	0	0	0	0	0	0	0	0	0	0	0
Tb11.v5.0468	0	0	0	0	0	0	0	0	0	0	0	0	0	0	0	0	0	0
Tb11.v5.0469	0	0	0	0	0	0	0	0	0	0	0	0	0	0	0	0	0	0
Tb11.v5.0470	0	0	0	0	0	0	0	0	0	0	0	0	0	0	0	0	0	0
Tb11.v5.0471	0	0	0	0	0	0	0	0	0	0	0	0	0	0	0	0	0	0
Tb11.v5.0472	0	0	0	0	0	0	0	0	0	0	0	0	0	0	0	0	0	0
Tb11.v5.0474	0	0	0	0	0	0	0	0	0	0	0	0	0	0	0	0	0	0
Tb11.v5.0476	0	0	0	0	0	0	0	0	0	0	0	0	0	0	0	0	0	0
Tb11.v5.0477	0	0	0	0	0	0	0	0	0	0	0	0	0	0	0	0	0	0
Tb11.v5.0479	0	0	0	0	0	0	0	0	0	0	0	0	0	0	0	0	0	0
Tb11.v5.0480	0	0	0	0	0	0	0	0	0	0	0	0	0	0	0	0	0	0
Tb11.v5.0481	0	0	0	0	0	0	0	0	0	0	0	0	0	0	0	0	0	0
Tb11.v5.0482	0	0	0	0	0	0	0	0	0	0	0	0	0	0	0	0	0	0
Tb11.v5.0484	0	0	0	0	0	0	0	0	0	0	0	0	0	0	0	0	0	0
Tb11.v5.0485	0	0	0	0	0	0	0	0	0	0	0	0	0	0	0	0	0	0
Tb11.v5.0486	0	0	0	0	0	0	0	0	0	0	0	0	0	0	0	0	0	0
Tb11.v5.0487	0	0	0	0	0	0	0	0	0	0	0	0	0	0	0	0	0	0
Tb11.v5.0488	0	0	0	0	0	0	0	0	0	0	0	0	0	0	0	0	0	0
Tb11.v5.0489	0	0	0	0	0	0	0	0	0	0	0	0	0	0	0	0	0	0
Tb11.v5.0490	0	0	0	0	0	0	0	0	0	0	0	0	0	0	0	0	0	0
Tb11.v5.0491	0	0	0	0	0	0	0	0	0	0	0	0	0	0	0	0	0	0
Tb11.v5.0493	0	0	0	0	0	0	0	0	0	0	0	0	0	0	0	0	0	0
Tb11.v5.0494	0	0	0	0	0	0	0	0	0	0	0	0	0	0	0	0	0	0
Tb11.v5.0495	0	0	0	0	0	0	0	0	0	0	0	0	0	0	0	0	0	0
Tb11.v5.0496	0	0	0	0	0	0	0	0	0	0	0	0	0	0	0	0	0	0
Tb11.v5.0497	0	0	0	0	0	0	0	0	0	0	0	0	0	0	0	0	0	0
Tb11.v5.0498	0	0	0	0	0	0	0	0	0	0	0	0	0	0	0	0	0	0
Tb11.v5.0499	0	0	0	0	0	0	0	0	0	0	0	0	0	0	0	0	0	0
Tb11.v5.0500	0	0	0	0	0	0	0	0	0	0	0	0	0	0	0	0	0	0
Tb11.v5.0501	0	0	0	0	0	0	0	0	0	0	0	0	0	0	0	0	0	0
Tb11.v5.0502	0	0	0	0	0	0	0	0	0	0	0	0	0	0	0	0	0	0
Tb11.v5.0504	0	0	0	0	0	0	0	0	0	0	0	0	0	0	0	0	0	0
Tb11.v5.0505	0	0	0	0	0	0	0	0	0	0	0	0	0	0	0	0	0	0
Tb11.v5.0506	0	0	0	0	0	0	0	0	0	0	0	0	0	0	0	0	0	0
Tb11.v5.0507	0	0	0	0	0	0	0	0	0	0	0	0	0	0	0	0	0	0
Tb11.v5.0508	0	0	0	0	0	0	0	0	0	0	0	0	0	0	0	0	0	0
Tb11.v5.0509	0	0	0	0	0	0	0	0	0	0	0	0	0	0	0	0	0	0
Tb11.v5.0510	0	0	0	0	0	0	0	0	0	0	0	0	0	0	0	0	0	0
Tb11.v5.0511	0	0	0	0	0	0	0	0	0	0	0	0	0	0	0	0	0	0
Tb11.v5.0512	0	0	0	0	0	0	0	0	0	0	0	0	0	0	0	0	0	0
Tb11.v5.0513	0	0	0	0	0	0	0	0	0	0	0	0	0	0	0	0	0	0
Tb11.v5.0514	0	0	0	0	0	0	0	0	0	0	0	0	0	0	0	0	0	0
Tb11.v5.0515	0	0	0	0	0	0	0	0	0	0	0	0	0	0	0	0	0	0
Tb11.v5.0516	0	0	0	0	0	0	0	0	0	0	0	0	0	0	0	0	0	0
Tb11.v5.0517	0	0	0	0	0	0	0	0	0	0	0	0	0	0	0	0	0	0
Tb11.v5.0518	0	0	0	0	0	0	0	0	0	0	0	0	0	0	0	0	0	0
Tb11.v5.0519	0	0	0	0	0	0	0	0	0	0	0	0	0	0	0	0	0	0
Tb11.v5.0520	0	0	0	0	0	0	0	0	0	0	0	0	0	0	0	0	0	0
Tb11.v5.0522	0	0	0	0	0	0	0	0	0	0	0	0	0	0	0	0	0	0
Tb11.v5.0523	0	0	0	0	0	0	0	0	0	0	0	0	0	0	0	0	0	0
Tb11.v5.0524	0	0	0	0	0	0	0	0	0	0	0	0	0	0	0	0	0	0
Tb11.v5.0525	0	0	0	0	0	0	0	0	0	0	0	0	0	0	0	0	0	0
Tb11.v5.0526	0	0	0	0	0	0	0	0	0	0	0	0	0	0	0	0	0	0
Tb11.v5.0527	0	0	0	0	0	0	0	0	0	0	0	0	0	0	0	0	0	0
Tb11.v5.0528	0	0	0	0	0	0	0	0	0	0	0	0	0	0	0	0	0	0
Tb11.v5.0529	0	0	0	0	0	0	0	0	0	0	0	0	0	0	0	0	0	0
Tb11.v5.0530	0	0	0	0	0	0	0	0	0	0	0	0	0	0	0	0	0	0
Tb11.v5.0531	0	0	0	0	0	0	0	0	0	0	0	0	0	0	0	0	0	0
Tb11.v5.0532	0	0	0	0	0	0	0	0	0	0	0	0	0	0	0	0	0	0
Tb11.v5.0533	0	0	0	0	0	0	0	0	0	0	0	0	0	0	0	0	0	0
Tb11.v5.0534	0	0	0	0	0	0	0	0	0	0	0	0	0	0	0	0	0	0
Tb11.v5.0535	0	0	0	0	0	0	0	0	0	0	0	0	0	0	0	0	0	0
Tb11.v5.0536	0	0	0	0	0	0	0	0	0	0	0	0	0	0	0	0	0	0
Tb11.v5.0537	0	0	0	0	0	0	0	0	0	0	0	0	0	0	0	0	0	0
Tb11.v5.0538	0	0	0	0	0	0	0	0	0	0	0	0	0	0	0	0	0	0
Tb11.v5.0539	0	0	0	0	0	0	0	0	0	0	0	0	0	0	0	0	0	0
Tb11.v5.0540	0	0	0	0	0	0	0	0	0	0	0	0	0	0	0	0	0	0
Tb11.v5.0541	0	0	0	0	0	0	0	0	0	0	0	0	0	0	0	0	0	0
Tb11.v5.0542	0	0	0	0	0	0	0	0	0	0	0	0	0	0	0	0	0	0
Tb11.v5.0543	0	0	0	0	0	0	0	0	0	0	0	0	0	0	0	0	0	0
Tb11.v5.0544	0	0	0	0	0	0	0	0	0	0	0	0	0	0	0	0	0	0
Tb11.v5.0546	0	0	0	0	0	0	0	0	0	0	0	0	0	0	0	0	0	0
Tb11.v5.0547	0	0	0	0	0	0	0	0	0	0	0	0	0	0	0	0	0	0
Tb11.v5.0550	0	0	0	0	0	0	0	0	0	0	0	0	0	0	0	0	0	0
Tb11.v5.0551	0	0	0	0	0	0	0	0	0	0	0	0	0	0	0	0	0	0
Tb11.v5.0552	0	0	0	0	0	0	0	0	0	0	0	0	0	0	0	0	0	0
Tb11.v5.0553	0	0	0	0	0	0	0	0	0	0	0	0	0	0	0	0	0	0
Tb11.v5.0555	0	0	0	0	0	0	0	0	0	0	0	0	0	0	0	0	0	0
Tb11.v5.0556	0	0	0	0	0	0	0	0	0	0	0	0	0	0	0	0	0	0
Tb11.v5.0558	0	0	0	0	0	0	0	0	0	0	0	0	0	0	0	0	0	0
Tb11.v5.0559	0	0	0	0	0	0	0	0	0	0	0	0	0	0	0	0	0	0
Tb11.v5.0560	0	0	0	0	0	0	0	0	0	0	0	0	0	0	0	0	0	0
Tb11.v5.0561	0	0	0	0	0	0	0	0	0	0	0	0	0	0	0	0	0	0
Tb11.v5.0562	0	0	0	0	0	0	0	0	0	0	0	0	0	0	0	0	0	0
Tb11.v5.0563	0	0	0	0	0	0	0	0	0	0	0	0	0	0	0	0	0	0
Tb11.v5.0564	0	0	0	0	0	0	0	0	0	0	0	0	0	0	0	0	0	0
Tb11.v5.0565	0	0	0	0	0	0	0	0	0	0	0	0	0	0	0	0	0	0
Tb11.v5.0566	0	0	0	0	0	0	0	0	0	0	0	0	0	0	0	0	0	0
Tb11.v5.0567	0	0	0	0	0	0	0	0	0	0	0	0	0	0	0	0	0	0
Tb11.v5.0568	0	0	0	0	0	0	0	0	0	0	0	0	0	0	0	0	0	0
Tb11.v5.0569	0	0	0	0	0	0	0	0	0	0	0	0	0	0	0	0	0	0
Tb11.v5.0570	0	0	0	0	0	0	0	0	0	0	0	0	0	0	0	0	0	0
Tb11.v5.0571	0	0	0	0	0	0	0	0	0	0	0	0	0	0	0	0	0	0
Tb11.v5.0572	0	0	0	0	0	0	0	0	0	0	0	0	0	0	0	0	0	0
Tb11.v5.0573	0	0	0	0	0	0	0	0	0	0	0	0	0	0	0	0	0	0
Tb11.v5.0574	0	0	0	0	0	0	0	0	0	0	0	0	0	0	0	0	0	0
Tb11.v5.0575	0	0	0	0	0	0	0	0	0	0	0	0	0	0	0	0	0	0
Tb11.v5.0576	0	0	0	0	0	0	0	0	0	0	0	0	0	0	0	0	0	0
Tb11.v5.0577	0	0	0	0	0	0	0	0	0	0	0	0	0	0	0	0	0	0
Tb11.v5.0578	0	0	0	0	0	0	0	0	0	0	0	0	0	0	0	0	0	0
Tb11.v5.0579	0	0	0	0	0	0	0	0	0	0	0	0	0	0	0	0	0	0
Tb11.v5.0580	0	0	0	0	0	0	0	0	0	0	0	0	0	0	0	0	0	0
Tb11.v5.0581	0	0	0	0	0	0	0	0	0	0	0	0	0	0	0	0	0	0
Tb11.v5.0582	0	0	0	0	0	0	0	0	0	0	0	0	0	0	0	0	0	0
Tb11.v5.0583	0	0	0	0	0	0	0	0	0	0	0	0	0	0	0	0	0	0
Tb11.v5.0584	0	0	0	0	0	0	0	0	0	0	0	0	0	0	0	0	0	0
Tb11.v5.0585	0	0	0	0	0	0	0	0	0	0	0	0	0	0	0	0	0	0
Tb11.v5.0586	0	0	0	0	0	0	0	0	0	0	0	0	0	0	0	0	0	0
Tb11.v5.0587	0	0	0	0	0	0	0	0	0	0	0	0	0	0	0	0	0	0
Tb11.v5.0588	0	0	0	0	0	0	0	0	0	0	0	0	0	0	0	0	0	0
Tb11.v5.0589	0	0	0	0	0	0	0	0	0	0	0	0	0	0	0	0	0	0
Tb11.v5.0590	0	0	0	0	0	0	0	0	0	0	0	0	0	0	0	0	0	0
Tb11.v5.0591	0	0	0	0	0	0	0	0	0	0	0	0	0	0	0	0	0	0
Tb11.v5.0592	0	0	0	0	0	0	0	0	0	0	0	0	0	0	0	0	0	0
Tb11.v5.0593	0	0	0	0	0	0	0	0	0	0	0	0	0	0	0	0	0	0
Tb11.v5.0594	0	0	0	0	0	0	0	0	0	0	0	0	0	0	0	0	0	0
Tb11.v5.0595	0	0	0	0	0	0	0	0	0	0	0	0	0	0	0	0	0	0
Tb11.v5.0596	0	0	0	0	0	0	0	0	0	0	0	0	0	0	0	0	0	0
Tb11.v5.0597	0	0	0	0	0	0	0	0	0	0	0	0	0	0	0	0	0	0
Tb11.v5.0598	0	0	0	0	0	0	0	0	0	0	0	0	0	0	0	0	0	0
Tb11.v5.0599	0	0	0	0	0	0	0	0	0	0	0	0	0	0	0	0	0	0
Tb11.v5.0600	0	0	0	0	0	0	0	0	0	0	0	0	0	0	0	0	0	0
Tb11.v5.0601	0	0	0	0	0	0	0	0	0	0	0	0	0	0	0	0	0	0
Tb11.v5.0602	0	0	0	0	0	0	0	0	0	0	0	0	0	0	0	0	0	0
Tb11.v5.0603	0	0	0	0	0	0	0	0	0	0	0	0	0	0	0	0	0	0
Tb11.v5.0604	0	0	0	0	0	0	0	0	0	0	0	0	0	0	0	0	0	0
Tb11.v5.0605	0	0	0	0	0	0	0	0	0	0	0	0	0	0	0	0	0	0
Tb11.v5.0606	0	0	0	0	0	0	0	0	0	0	0	0	0	0	0	0	0	0
Tb11.v5.0607	0	0	0	0	0	0	0	0	0	0	0	0	0	0	0	0	0	0
Tb11.v5.0608	0	0	0	0	0	0	0	0	0	0	0	0	0	0	0	0	0	0
Tb11.v5.0609	0	0	0	0	0	0	0	0	0	0	0	0	0	0	0	0	0	0
Tb11.v5.0610	0	0	0	0	0	0	0	0	0	0	0	0	0	0	0	0	0	0
Tb11.v5.0611	0	0	0	0	0	0	0	0	0	0	0	0	0	0	0	0	0	0
Tb11.v5.0612	0	0	0	0	0	0	0	0	0	0	0	0	0	0	0	0	0	0
Tb11.v5.0613	0	0	0	0	0	0	0	0	0	0	0	0	0	0	0	0	0	0
Tb11.v5.0614	0	0	0	0	0	0	0	0	0	0	0	0	0	0	0	0	0	0
Tb11.v5.0615	0	0	0	0	0	0	0	0	0	0	0	0	0	0	0	0	0	0
Tb11.v5.0616	0	0	0	0	0	0	0	0	0	0	0	0	0	0	0	0	0	0
Tb11.v5.0617	0	0	0	0	0	0	0	0	0	0	0	0	0	0	0	0	0	0
Tb11.v5.0618	0	0	0	0	0	0	0	0	0	0	0	0	0	0	0	0	0	0
Tb11.v5.0619	0	0	0	0	0	0	0	0	0	0	0	0	0	0	0	0	0	0
Tb11.v5.0620	0	0	0	0	0	0	0	0	0	0	0	0	0	0	0	0	0	0
Tb11.v5.0621	0	0	0	0	0	0	0	0	0	0	0	0	0	0	0	0	0	0
Tb11.v5.0622	0	0	0	0	0	0	0	0	0	0	0	0	0	0	0	0	0	0
Tb11.v5.0623	0	0	0	0	0	0	0	0	0	0	0	0	0	0	0	0	0	0
Tb11.v5.0624	0	0	0	0	0	0	0	0	0	0	0	0	0	0	0	0	0	0
Tb11.v5.0625	0	0	0	0	0	0	0	0	0	0	0	0	0	0	0	0	0	0
Tb11.v5.0626	0	0	0	0	0	0	0	0	0	0	0	0	0	0	0	0	0	0
Tb11.v5.0627	0	0	0	0	0	0	0	0	0	0	0	0	0	0	0	0	0	0
Tb11.v5.0628	0	0	0	0	0	0	0	0	0	0	0	0	0	0	0	0	0	0
Tb11.v5.0629	0	0	0	0	0	0	0	0	0	0	0	0	0	0	0	0	0	0
Tb11.v5.0630	0	0	0	0	0	0	0	0	0	0	0	0	0	0	0	0	0	0
Tb11.v5.0631	0	0	0	0	0	0	0	0	0	0	0	0	0	0	0	0	0	0
Tb11.v5.0632	0	0	0	0	0	0	0	0	0	0	0	0	0	0	0	0	0	0
Tb11.v5.0633	0	0	0	0	0	0	0	0	0	0	0	0	0	0	0	0	0	0
Tb11.v5.0634	0	0	0	0	0	0	0	0	0	0	0	0	0	0	0	0	0	0
Tb11.v5.0635	0	0	0	0	0	0	0	0	0	0	0	0	0	0	0	0	0	0
Tb11.v5.0636	0	0	0	0	0	0	0	0	0	0	0	0	0	0	0	0	0	0
Tb11.v5.0637	0	0	0	0	0	0	0	0	0	0	0	0	0	0	0	0	0	0
Tb11.v5.0638	0	0	0	0	0	0	0	0	0	0	0	0	0	0	0	0	0	0
Tb11.v5.0639	0	0	0	0	0	0	0	0	0	0	0	0	0	0	0	0	0	0
Tb11.v5.0640	0	0	0	0	0	0	0	0	0	0	0	0	0	0	0	0	0	0
Tb11.v5.0641	0	0	0	0	0	0	0	0	0	0	0	0	0	0	0	0	0	0
Tb11.v5.0642	0	0	0	0	0	0	0	0	0	0	0	0	0	0	0	0	0	0
Tb11.v5.0643	0	0	0	0	0	0	0	0	0	0	0	0	0	0	0	0	0	0
Tb11.v5.0644	0	0	0	0	0	0	0	0	0	0	0	0	0	0	0	0	0	0
Tb11.v5.0645	0	0	0	0	0	0	0	0	0	0	0	0	0	0	0	0	0	0
Tb11.v5.0646	0	0	0	0	0	0	0	0	0	0	0	0	0	0	0	0	0	0
Tb11.v5.0647	0	0	0	0	0	0	0	0	0	0	0	0	0	0	0	0	0	0
Tb11.v5.0648	0	0	0	0	0	0	0	0	0	0	0	0	0	0	0	0	0	0
Tb11.v5.0649	0	0	0	0	0	0	0	0	0	0	0	0	0	0	0	0	0	0
Tb11.v5.0650	0	0	0	0	0	0	0	0	0	0	0	0	0	0	0	0	0	0
Tb11.v5.0651	0	0	0	0	0	0	0	0	0	0	0	0	0	0	0	0	0	0
Tb11.v5.0652	0	0	0	0	0	0	0	0	0	0	0	0	0	0	0	0	0	0
Tb11.v5.0653	0	0	0	0	0	0	0	0	0	0	0	0	0	0	0	0	0	0
Tb11.v5.0654	0	0	0	0	0	0	0	0	0	0	0	0	0	0	0	0	0	0
Tb11.v5.0655	0	0	0	0	0	0	0	0	0	0	0	0	0	0	0	0	0	0
Tb11.v5.0656	0	0	0	0	0	0	0	0	0	0	0	0	0	0	0	0	0	0
Tb11.v5.0657	0	0	0	0	0	0	0	0	0	0	0	0	0	0	0	0	0	0
Tb11.v5.0658	0	0	0	0	0	0	0	0	0	0	0	0	0	0	0	0	0	0
Tb11.v5.0659	0	0	0	0	0	0	0	0	0	0	0	0	0	0	0	0	0	0
Tb11.v5.0660	0	0	0	0	0	0	0	0	0	0	0	0	0	0	0	0	0	0
Tb11.v5.0661	0	0	0	0	0	0	0	0	0	0	0	0	0	0	0	0	0	0
Tb11.v5.0662	0	0	0	0	0	0	0	0	0	0	0	0	0	0	0	0	0	0
Tb11.v5.0663	0	0	0	0	0	0	0	0	0	0	0	0	0	0	0	0	0	0
Tb11.v5.0664	0	0	0	0	0	0	0	0	0	0	0	0	0	0	0	0	0	0
Tb11.v5.0665	0	0	0	0	0	0	0	0	0	0	0	0	0	0	0	0	0	0
Tb11.v5.0666	0	0	0	0	0	0	0	0	0	0	0	0	0	0	0	0	0	0
Tb11.v5.0667	0	0	0	0	0	0	0	0	0	0	0	0	0	0	0	0	0	0
Tb11.v5.0668	0	0	0	0	0	0	0	0	0	0	0	0	0	0	0	0	0	0
Tb11.v5.0669	0	0	0	0	0	0	0	0	0	0	0	0	0	0	0	0	0	0
Tb11.v5.0670	0	0	0	0	0	0	0	0	0	0	0	0	0	0	0	0	0	0
Tb11.v5.0671	0	0	0	0	0	0	0	0	0	0	0	0	0	0	0	0	0	0
Tb11.v5.0672	0	0	0	0	0	0	0	0	0	0	0	0	0	0	0	0	0	0
Tb11.v5.0673	0	0	0	0	0	0	0	0	0	0	0	0	0	0	0	0	0	0
Tb11.v5.0674	0	0	0	0	0	0	0	0	0	0	0	0	0	0	0	0	0	0
Tb11.v5.0675	0	0	0	0	0	0	0	0	0	0	0	0	0	0	0	0	0	0
Tb11.v5.0676	0	0	0	0	0	0	0	0	0	0	0	0	0	0	0	0	0	0
Tb11.v5.0677	0	0	0	0	0	0	0	0	0	0	0	0	0	0	0	0	0	0
Tb11.v5.0678	0	0	0	0	0	0	0	0	0	0	0	0	0	0	0	0	0	0
Tb11.v5.0679	0	0	0	0	0	0	0	0	0	0	0	0	0	0	0	0	0	0
Tb11.v5.0680	0	0	0	0	0	0	0	0	0	0	0	0	0	0	0	0	0	0
Tb11.v5.0681	0	0	0	0	0	0	0	0	0	0	0	0	0	0	0	0	0	0
Tb11.v5.0682	0	0	0	0	0	0	0	0	0	0	0	0	0	0	0	0	0	0
Tb11.v5.0683	0	0	0	0	0	0	0	0	0	0	0	0	0	0	0	0	0	0
Tb11.v5.0684	0	0	0	0	0	0	0	0	0	0	0	0	0	0	0	0	0	0
Tb11.v5.0685	0	0	0	0	0	0	0	0	0	0	0	0	0	0	0	0	0	0
Tb11.v5.0686	0	0	0	0	0	0	0	0	0	0	0	0	0	0	0	0	0	0
Tb11.v5.0687	0	0	0	0	0	0	0	0	0	0	0	0	0	0	0	0	0	0
Tb11.v5.0688	0	0	0	0	0	0	0	0	0	0	0	0	0	0	0	0	0	0
Tb11.v5.0689	0	0	0	0	0	0	0	0	0	0	0	0	0	0	0	0	0	0
Tb11.v5.0690	0	0	0	0	0	0	0	0	0	0	0	0	0	0	0	0	0	0
Tb11.v5.0691	0	0	0	0	0	0	0	0	0	0	0	0	0	0	0	0	0	0
Tb11.v5.0692	0	0	0	0	0	0	0	0	0	0	0	0	0	0	0	0	0	0
Tb11.v5.0693	0	0	0	0	0	0	0	0	0	0	0	0	0	0	0	0	0	0
Tb11.v5.0694	0	0	0	0	0	0	0	0	0	0	0	0	0	0	0	0	0	0
Tb11.v5.0695	0	0	0	0	0	0	0	0	0	0	0	0	0	0	0	0	0	0
Tb11.v5.0696	0	0	0	0	0	0	0	0	0	0	0	0	0	0	0	0	0	0
Tb11.v5.0697	0	0	0	0	0	0	0	0	0	0	0	0	0	0	0	0	0	0
Tb11.v5.0698	0	0	0	0	0	0	0	0	0	0	0	0	0	0	0	0	0	0
Tb11.v5.0699	0	0	0	0	0	0	0	0	0	0	0	0	0	0	0	0	0	0
Tb11.v5.0700	0	0	0	0	0	0	0	0	0	0	0	0	0	0	0	0	0	0
Tb11.v5.0701	0	0	0	0	0	0	0	0	0	0	0	0	0	0	0	0	0	0
Tb11.v5.0702	0	0	0	0	0	0	0	0	0	0	0	0	0	0	0	0	0	0
Tb11.v5.0703	0	0	0	0	0	0	0	0	0	0	0	0	0	0	0	0	0	0
Tb11.v5.0704	0	0	0	0	0	0	0	0	0	0	0	0	0	0	0	0	0	0
Tb11.v5.0705	0	0	0	0	0	0	0	0	0	0	0	0	0	0	0	0	0	0
Tb11.v5.0706	0	0	0	0	0	0	0	0	0	0	0	0	0	0	0	0	0	0
Tb11.v5.0707	0	0	0	0	0	0	0	0	0	0	0	0	0	0	0	0	0	0
Tb11.v5.0708	0	0	0	0	0	0	0	0	0	0	0	0	0	0	0	0	0	0
Tb11.v5.0709	0	0	0	0	0	0	0	0	0	0	0	0	0	0	0	0	0	0
Tb11.v5.0710	0	0	0	0	0	0	0	0	0	0	0	0	0	0	0	0	0	0
Tb11.v5.0711	0	0	0	0	0	0	0	0	0	0	0	0	0	0	0	0	0	0
Tb11.v5.0712	0	0	0	0	0	0	0	0	0	0	0	0	0	0	0	0	0	0
Tb11.v5.0713	0	0	0	0	0	0	0	0	0	0	0	0	0	0	0	0	0	0
Tb11.v5.0714	0	0	0	0	0	0	0	0	0	0	0	0	0	0	0	0	0	0
Tb11.v5.0715	0	0	0	0	0	0	0	0	0	0	0	0	0	0	0	0	0	0
Tb11.v5.0716	0	0	0	0	0	0	0	0	0	0	0	0	0	0	0	0	0	0
Tb11.v5.0717	0	0	0	0	0	0	0	0	0	0	0	0	0	0	0	0	0	0
Tb11.v5.0718	0	0	0	0	0	0	0	0	0	0	0	0	0	0	0	0	0	0
Tb11.v5.0719	0	0	0	0	0	0	0	0	0	0	0	0	0	0	0	0	0	0
Tb11.v5.0720	0	0	0	0	0	0	0	0	0	0	0	0	0	0	0	0	0	0
Tb11.v5.0721	0	0	0	0	0	0	0	0	0	0	0	0	0	0	0	0	0	0
Tb11.v5.0722	0	0	0	0	0	0	0	0	0	0	0	0	0	0	0	0	0	0
Tb11.v5.0723	0	0	0	0	0	0	0	0	0	0	0	0	0	0	0	0	0	0
Tb11.v5.0724	0	0	0	0	0	0	0	0	0	0	0	0	0	0	0	0	0	0
Tb11.v5.0725	0	0	0	0	0	0	0	0	0	0	0	0	0	0	0	0	0	0
Tb11.v5.0726	0	0	0	0	0	0	0	0	0	0	0	0	0	0	0	0	0	0
Tb11.v5.0727	0	0	0	0	0	0	0	0	0	0	0	0	0	0	0	0	0	0
Tb11.v5.0728	0	0	0	0	0	0	0	0	0	0	0	0	0	0	0	0	0	0
Tb11.v5.0729	0	0	0	0	0	0	0	0	0	0	0	0	0	0	0	0	0	0
Tb11.v5.0730	0	0	0	0	0	0	0	0	0	0	0	0	0	0	0	0	0	0
Tb11.v5.0731	0	0	0	0	0	0	0	0	0	0	0	0	0	0	0	0	0	0
Tb11.v5.0732	0	0	0	0	0	0	0	0	0	0	0	0	0	0	0	0	0	0
Tb11.v5.0733	0	0	0	0	0	0	0	0	0	0	0	0	0	0	0	0	0	0
Tb11.v5.0734	0	0	0	0	0	0	0	0	0	0	0	0	0	0	0	0	0	0
Tb11.v5.0735	0	0	0	0	0	0	0	0	0	0	0	0	0	0	0	0	0	0
Tb11.v5.0736	0	0	0	0	0	0	0	0	0	0	0	0	0	0	0	0	0	0
Tb11.v5.0737	0	0	0	0	0	0	0	0	0	0	0	0	0	0	0	0	0	0
Tb11.v5.0738	0	0	0	0	0	0	0	0	0	0	0	0	0	0	0	0	0	0
Tb11.v5.0739	0	0	0	0	0	0	0	0	0	0	0	0	0	0	0	0	0	0
Tb11.v5.0740	0	0	0	0	0	0	0	0	0	0	0	0	0	0	0	0	0	0
Tb11.v5.0741	0	0	0	0	0	0	0	0	0	0	0	0	0	0	0	0	0	0
Tb11.v5.0742	0	0	0	0	0	0	0	0	0	0	0	0	0	0	0	0	0	0
Tb11.v5.0743	0	0	0	0	0	0	0	0	0	0	0	0	0	0	0	0	0	0
Tb11.v5.0744	0	0	0	0	0	0	0	0	0	0	0	0	0	0	0	0	0	0
Tb11.v5.0745	0	0	0	0	0	0	0	0	0	0	0	0	0	0	0	0	0	0
Tb11.v5.0746	0	0	0	0	0	0	0	0	0	0	0	0	0	0	0	0	0	0
Tb11.v5.0747	0	0	0	0	0	0	0	0	0	0	0	0	0	0	0	0	0	0
Tb11.v5.0748	0	0	0	0	0	0	0	0	0	0	0	0	0	0	0	0	0	0
Tb11.v5.0749	0	0	0	0	0	0	0	0	0	0	0	0	0	0	0	0	0	0
Tb11.v5.0750	0	0	0	0	0	0	0	0	0	0	0	0	0	0	0	0	0	0
Tb11.v5.0751	0	0	0	0	0	0	0	0	0	0	0	0	0	0	0	0	0	0
Tb11.v5.0752	0	0	0	0	0	0	0	0	0	0	0	0	0	0	0	0	0	0
Tb11.v5.0753	0	0	0	0	0	0	0	0	0	0	0	0	0	0	0	0	0	0
Tb11.v5.0754	0	0	0	0	0	0	0	0	0	0	0	0	0	0	0	0	0	0
Tb11.v5.0755	0	0	0	0	0	0	0	0	0	0	0	0	0	0	0	0	0	0
Tb11.v5.0756	0	0	0	0	0	0	0	0	0	0	0	0	0	0	0	0	0	0
Tb11.v5.0757	0	0	0	0	0	0	0	0	0	0	0	0	0	0	0	0	0	0
Tb11.v5.0758	0	0	0	0	0	0	0	0	0	0	0	0	0	0	0	0	0	0
Tb11.v5.0759	0	0	0	0	0	0	0	0	0	0	0	0	0	0	0	0	0	0
Tb11.v5.0760	0	0	0	0	0	0	0	0	0	0	0	0	0	0	0	0	0	0
Tb11.v5.0761	0	0	0	0	0	0	0	0	0	0	0	0	0	0	0	0	0	0
Tb11.v5.0762	0	0	0	0	0	0	0	0	0	0	0	0	0	0	0	0	0	0
Tb11.v5.0763	0	0	0	0	0	0	0	0	0	0	0	0	0	0	0	0	0	0
Tb11.v5.0764	0	0	0	0	0	0	0	0	0	0	0	0	0	0	0	0	0	0
Tb11.v5.0765	0	0	0	0	0	0	0	0	0	0	0	0	0	0	0	0	0	0
Tb11.v5.0766	0	0	0	0	0	0	0	0	0	0	0	0	0	0	0	0	0	0
Tb11.v5.0767	0	0	0	0	0	0	0	0	0	0	0	0	0	0	0	0	0	0
Tb11.v5.0768	0	0	0	0	0	0	0	0	0	0	0	0	0	0	0	0	0	0
Tb11.v5.0769	0	0	0	0	0	0	0	0	0	0	0	0	0	0	0	0	0	0
Tb11.v5.0770	0	0	0	0	0	0	0	0	0	0	0	0	0	0	0	0	0	0
Tb11.v5.0771	0	0	0	0	0	0	0	0	0	0	0	0	0	0	0	0	0	0
Tb11.v5.0772	0	0	0	0	0	0	0	0	0	0	0	0	0	0	0	0	0	0
Tb11.v5.0773	0	0	0	0	0	0	0	0	0	0	0	0	0	0	0	0	0	0
Tb11.v5.0774	0	0	0	0	0	0	0	0	0	0	0	0	0	0	0	0	0	0
Tb11.v5.0775	0	0	0	0	0	0	0	0	0	0	0	0	0	0	0	0	0	0
Tb11.v5.0776	0	0	0	0	0	0	0	0	0	0	0	0	0	0	0	0	0	0
Tb11.v5.0777	0	0	0	0	0	0	0	0	0	0	0	0	0	0	0	0	0	0
Tb11.v5.0778	0	0	0	0	0	0	0	0	0	0	0	0	0	0	0	0	0	0
Tb11.v5.0779	0	0	0	0	0	0	0	0	0	0	0	0	0	0	0	0	0	0
Tb11.v5.0780	0	0	0	0	0	0	0	0	0	0	0	0	0	0	0	0	0	0
Tb11.v5.0781	0	0	0	0	0	0	0	0	0	0	0	0	0	0	0	0	0	0
Tb11.v5.0782	0	0	0	0	0	0	0	0	0	0	0	0	0	0	0	0	0	0
Tb11.v5.0783	0	0	0	0	0	0	0	0	0	0	0	0	0	0	0	0	0	0
Tb11.v5.0784	0	0	0	0	0	0	0	0	0	0	0	0	0	0	0	0	0	0
Tb11.v5.0785	0	0	0	0	0	0	0	0	0	0	0	0	0	0	0	0	0	0
Tb11.v5.0786	0	0	0	0	0	0	0	0	0	0	0	0	0	0	0	0	0	0
Tb11.v5.0787	0	0	0	0	0	0	0	0	0	0	0	0	0	0	0	0	0	0
Tb11.v5.0788	0	0	0	0	0	0	0	0	0	0	0	0	0	0	0	0	0	0
Tb11.v5.0789	0	0	0	0	0	0	0	0	0	0	0	0	0	0	0	0	0	0
Tb11.v5.0790	0	0	0	0	0	0	0	0	0	0	0	0	0	0	0	0	0	0
Tb11.v5.0791	0	0	0	0	0	0	0	0	0	0	0	0	0	0	0	0	0	0
Tb11.v5.0792	0	0	0	0	0	0	0	0	0	0	0	0	0	0	0	0	0	0
Tb11.v5.0793	0	0	0	0	0	0	0	0	0	0	0	0	0	0	0	0	0	0
Tb11.v5.0794	0	0	0	0	0	0	0	0	0	0	0	0	0	0	0	0	0	0
Tb11.v5.0795	0	0	0	0	0	0	0	0	0	0	0	0	0	0	0	0	0	0
Tb11.v5.0796	0	0	0	0	0	0	0	0	0	0	0	0	0	0	0	0	0	0
Tb11.v5.0797	0	0	0	0	0	0	0	0	0	0	0	0	0	0	0	0	0	0
Tb11.v5.0798	0	0	0	0	0	0	0	0	0	0	0	0	0	0	0	0	0	0
Tb11.v5.0799	0	0	0	0	0	0	0	0	0	0	0	0	0	0	0	0	0	0
Tb11.v5.0800	0	0	0	0	0	0	0	0	0	0	0	0	0	0	0	0	0	0
Tb11.v5.0801	0	0	0	0	0	0	0	0	0	0	0	0	0	0	0	0	0	0
Tb11.v5.0802	0	0	0	0	0	0	0	0	0	0	0	0	0	0	0	0	0	0
Tb11.v5.0803	0	0	0	0	0	0	0	0	0	0	0	0	0	0	0	0	0	0
Tb11.v5.0804	0	0	0	0	0	0	0	0	0	0	0	0	0	0	0	0	0	0
Tb11.v5.0805	0	0	0	0	0	0	0	0	0	0	0	0	0	0	0	0	0	0
Tb11.v5.0806	0	0	0	0	0	0	0	0	0	0	0	0	0	0	0	0	0	0
Tb11.v5.0807	0	0	0	0	0	0	0	0	0	0	0	0	0	0	0	0	0	0
Tb11.v5.0808	0	0	0	0	0	0	0	0	0	0	0	0	0	0	0	0	0	0
Tb11.v5.0809	0	0	0	0	0	0	0	0	0	0	0	0	0	0	0	0	0	0
Tb11.v5.0810	0	0	0	0	0	0	0	0	0	0	0	0	0	0	0	0	0	0
Tb11.v5.0811	0	0	0	0	0	0	0	0	0	0	0	0	0	0	0	0	0	0
Tb11.v5.0812	0	0	0	0	0	0	0	0	0	0	0	0	0	0	0	0	0	0
Tb11.v5.0813	0	0	0	0	0	0	0	0	0	0	0	0	0	0	0	0	0	0
Tb11.v5.0814	0	0	0	0	0	0	0	0	0	0	0	0	0	0	0	0	0	0
Tb11.v5.0815	0	0	0	0	0	0	0	0	0	0	0	0	0	0	0	0	0	0
Tb11.v5.0816	0	0	0	0	0	0	0	0	0	0	0	0	0	0	0	0	0	0
Tb11.v5.0817	0	0	0	0	0	0	0	0	0	0	0	0	0	0	0	0	0	0
Tb11.v5.0818	0	0	0	0	0	0	0	0	0	0	0	0	0	0	0	0	0	0
Tb11.v5.0819	0	0	0	0	0	0	0	0	0	0	0	0	0	0	0	0	0	0
Tb11.v5.0820	0	0	0	0	0	0	0	0	0	0	0	0	0	0	0	0	0	0
Tb11.v5.0821	0	0	0	0	0	0	0	0	0	0	0	0	0	0	0	0	0	0
Tb11.v5.0822	0	0	0	0	0	0	0	0	0	0	0	0	0	0	0	0	0	0
Tb11.v5.0823	0	0	0	0	0	0	0	0	0	0	0	0	0	0	0	0	0	0
Tb11.v5.0824	0	0	0	0	0	0	0	0	0	0	0	0	0	0	0	0	0	0
Tb11.v5.0825	0	0	0	0	0	0	0	0	0	0	0	0	0	0	0	0	0	0
Tb11.v5.0826	0	0	0	0	0	0	0	0	0	0	0	0	0	0	0	0	0	0
Tb11.v5.0827	0	0	0	0	0	0	0	0	0	0	0	0	0	0	0	0	0	0
Tb11.v5.0828	0	0	0	0	0	0	0	0	0	0	0	0	0	0	0	0	0	0
Tb11.v5.0829	0	0	0	0	0	0	0	0	0	0	0	0	0	0	0	0	0	0
Tb11.v5.0830	0	0	0	0	0	0	0	0	0	0	0	0	0	0	0	0	0	0
Tb11.v5.0831	0	0	0	0	0	0	0	0	0	0	0	0	0	0	0	0	0	0
Tb11.v5.0832	0	0	0	0	0	0	0	0	0	0	0	0	0	0	0	0	0	0
Tb11.v5.0833	0	0	0	0	0	0	0	0	0	0	0	0	0	0	0	0	0	0
Tb11.v5.0834	0	0	0	0	0	0	0	0	0	0	0	0	0	0	0	0	0	0
Tb11.v5.0835	0	0	0	0	0	0	0	0	0	0	0	0	0	0	0	0	0	0
Tb11.v5.0836	0	0	0	0	0	0	0	0	0	0	0	0	0	0	0	0	0	0
Tb11.v5.0837	0	0	0	0	0	0	0	0	0	0	0	0	0	0	0	0	0	0
Tb11.v5.0838	0	0	0	0	0	0	0	0	0	0	0	0	0	0	0	0	0	0
Tb11.v5.0839	0	0	0	0	0	0	0	0	0	0	0	0	0	0	0	0	0	0
Tb11.v5.0840	0	0	0	0	0	0	0	0	0	0	0	0	0	0	0	0	0	0
Tb11.v5.0841	0	0	0	0	0	0	0	0	0	0	0	0	0	0	0	0	0	0
Tb11.v5.0842	0	0	0	0	0	0	0	0	0	0	0	0	0	0	0	0	0	0
Tb11.v5.0843	0	0	0	0	0	0	0	0	0	0	0	0	0	0	0	0	0	0
Tb11.v5.0844	0	0	0	0	0	0	0	0	0	0	0	0	0	0	0	0	0	0
Tb11.v5.0845	0	0	0	0	0	0	0	0	0	0	0	0	0	0	0	0	0	0
Tb11.v5.0846	0	0	0	0	0	0	0	0	0	0	0	0	0	0	0	0	0	0
Tb11.v5.0847	0	0	0	0	0	0	0	0	0	0	0	0	0	0	0	0	0	0
Tb11.v5.0848	0	0	0	0	0	0	0	0	0	0	0	0	0	0	0	0	0	0
Tb11.v5.0849	0	0	0	0	0	0	0	0	0	0	0	0	0	0	0	0	0	0
Tb11.v5.0850	0	0	0	0	0	0	0	0	0	0	0	0	0	0	0	0	0	0
Tb11.v5.0851	0	0	0	0	0	0	0	0	0	0	0	0	0	0	0	0	0	0
Tb11.v5.0852	0	0	0	0	0	0	0	0	0	0	0	0	0	0	0	0	0	0
Tb11.v5.0853	0	0	0	0	0	0	0	0	0	0	0	0	0	0	0	0	0	0
Tb11.v5.0854	0	0	0	0	0	0	0	0	0	0	0	0	0	0	0	0	0	0
Tb11.v5.0855	0	0	0	0	0	0	0	0	0	0	0	0	0	0	0	0	0	0
Tb11.v5.0856	0	0	0	0	0	0	0	0	0	0	0	0	0	0	0	0	0	0
Tb11.v5.0857	0	0	0	0	0	0	0	0	0	0	0	0	0	0	0	0	0	0
Tb11.v5.0858	0	0	0	0	0	0	0	0	0	0	0	0	0	0	0	0	0	0
Tb11.v5.0859	0	0	0	0	0	0	0	0	0	0	0	0	0	0	0	0	0	0
Tb11.v5.0860	0	0	0	0	0	0	0	0	0	0	0	0	0	0	0	0	0	0
Tb11.v5.0861	0	0	0	0	0	0	0	0	0	0	0	0	0	0	0	0	0	0
Tb11.v5.0862	0	0	0	0	0	0	0	0	0	0	0	0	0	0	0	0	0	0
Tb11.v5.0863	0	0	0	0	0	0	0	0	0	0	0	0	0	0	0	0	0	0
Tb11.v5.0864	0	0	0	0	0	0	0	0	0	0	0	0	0	0	0	0	0	0
Tb11.v5.0865	0	0	0	0	0	0	0	0	0	0	0	0	0	0	0	0	0	0
Tb11.v5.0866	0	0	0	0	0	0	0	0	0	0	0	0	0	0	0	0	0	0
Tb11.v5.0867	0	0	0	0	0	0	0	0	0	0	0	0	0	0	0	0	0	0
Tb11.v5.0868	0	0	0	0	0	0	0	0	0	0	0	0	0	0	0	0	0	0
Tb11.v5.0869	0	0	0	0	0	0	0	0	0	0	0	0	0	0	0	0	0	0
Tb11.v5.0870	0	0	0	0	0	0	0	0	0	0	0	0	0	0	0	0	0	0
Tb11.v5.0871	0	0	0	0	0	0	0	0	0	0	0	0	0	0	0	0	0	0
Tb11.v5.0872	0	0	0	0	0	0	0	0	0	0	0	0	0	0	0	0	0	0
Tb11.v5.0873	0	0	0	0	0	0	0	0	0	0	0	0	0	0	0	0	0	0
Tb11.v5.0874	0	0	0	0	0	0	0	0	0	0	0	0	0	0	0	0	0	0
Tb11.v5.0875	0	0	0	0	0	0	0	0	0	0	0	0	0	0	0	0	0	0
Tb11.v5.0876	0	0	0	0	0	0	0	0	0	0	0	0	0	0	0	0	0	0
Tb11.v5.0877	0	0	0	0	0	0	0	0	0	0	0	0	0	0	0	0	0	0
Tb11.v5.0878	0	0	0	0	0	0	0	0	0	0	0	0	0	0	0	0	0	0
Tb11.v5.0879	0	0	0	0	0	0	0	0	0	0	0	0	0	0	0	0	0	0
Tb11.v5.0880	0	0	0	0	0	0	0	0	0	0	0	0	0	0	0	0	0	0
Tb11.v5.0881	0	0	0	0	0	0	0	0	0	0	0	0	0	0	0	0	0	0
Tb11.v5.0882	0	0	0	0	0	0	0	0	0	0	0	0	0	0	0	0	0	0
Tb11.v5.0883	0	0	0	0	0	0	0	0	0	0	0	0	0	0	0	0	0	0
Tb11.v5.0884	0	0	0	0	0	0	0	0	0	0	0	0	0	0	0	0	0	0
Tb11.v5.0885	0	0	0	0	0	0	0	0	0	0	0	0	0	0	0	0	0	0
Tb11.v5.0886	0	0	0	0	0	0	0	0	0	0	0	0	0	0	0	0	0	0
Tb11.v5.0887	0	0	0	0	0	0	0	0	0	0	0	0	0	0	0	0	0	0
Tb11.v5.0888	0	0	0	0	0	0	0	0	0	0	0	0	0	0	0	0	0	0
Tb11.v5.0889	0	0	0	0	0	0	0	0	0	0	0	0	0	0	0	0	0	0
Tb11.v5.0890	0	0	0	0	0	0	0	0	0	0	0	0	0	0	0	0	0	0
Tb11.v5.0891	0	0	0	0	0	0	0	0	0	0	0	0	0	0	0	0	0	0
Tb11.v5.0892	0	0	0	0	0	0	0	0	0	0	0	0	0	0	0	0	0	0
Tb11.v5.0893	0	0	0	0	0	0	0	0	0	0	0	0	0	0	0	0	0	0
Tb11.v5.0894	0	0	0	0	0	0	0	0	0	0	0	0	0	0	0	0	0	0
Tb11.v5.0895	0	0	0	0	0	0	0	0	0	0	0	0	0	0	0	0	0	0
Tb11.v5.0896	0	0	0	0	0	0	0	0	0	0	0	0	0	0	0	0	0	0
Tb11.v5.0897	0	0	0	0	0	0	0	0	0	0	0	0	0	0	0	0	0	0
Tb11.v5.0898	0	0	0	0	0	0	0	0	0	0	0	0	0	0	0	0	0	0
Tb11.v5.0899	0	0	0	0	0	0	0	0	0	0	0	0	0	0	0	0	0	0
Tb11.v5.0900	0	0	0	0	0	0	0	0	0	0	0	0	0	0	0	0	0	0
Tb11.v5.0901	0	0	0	0	0	0	0	0	0	0	0	0	0	0	0	0	0	0
Tb11.v5.0902	0	0	0	0	0	0	0	0	0	0	0	0	0	0	0	0	0	0
Tb11.v5.0903	0	0	0	0	0	0	0	0	0	0	0	0	0	0	0	0	0	0
Tb11.v5.0904	0	0	0	0	0	0	0	0	0	0	0	0	0	0	0	0	0	0
Tb11.v5.0905	0	0	0	0	0	0	0	0	0	0	0	0	0	0	0	0	0	0
Tb11.v5.0906	0	0	0	0	0	0	0	0	0	0	0	0	0	0	0	0	0	0
Tb11.v5.0907	0	0	0	0	0	0	0	0	0	0	0	0	0	0	0	0	0	0
Tb11.v5.0908	0	0	0	0	0	0	0	0	0	0	0	0	0	0	0	0	0	0
Tb11.v5.0909	0	0	0	0	0	0	0	0	0	0	0	0	0	0	0	0	0	0
Tb11.v5.0910	0	0	0	0	0	0	0	0	0	0	0	0	0	0	0	0	0	0
Tb11.v5.0911	0	0	0	0	0	0	0	0	0	0	0	0	0	0	0	0	0	0
Tb11.v5.0912	0	0	0	0	0	0	0	0	0	0	0	0	0	0	0	0	0	0
Tb11.v5.0913	0	0	0	0	0	0	0	0	0	0	0	0	0	0	0	0	0	0
Tb11.v5.0914	0	0	0	0	0	0	0	0	0	0	0	0	0	0	0	0	0	0
Tb11.v5.0915	0	0	0	0	0	0	0	0	0	0	0	0	0	0	0	0	0	0
Tb11.v5.0916	0	0	0	0	0	0	0	0	0	0	0	0	0	0	0	0	0	0
Tb11.v5.0917	0	0	0	0	0	0	0	0	0	0	0	0	0	0	0	0	0	0
Tb11.v5.0918	0	0	0	0	0	0	0	0	0	0	0	0	0	0	0	0	0	0
Tb11.v5.0919	0	0	0	0	0	0	0	0	0	0	0	0	0	0	0	0	0	0
Tb11.v5.0920	0	0	0	0	0	0	0	0	0	0	0	0	0	0	0	0	0	0
Tb11.v5.0921	0	0	0	0	0	0	0	0	0	0	0	0	0	0	0	0	0	0
Tb11.v5.0922	0	0	0	0	0	0	0	0	0	0	0	0	0	0	0	0	0	0
Tb11.v5.0923	0	0	0	0	0	0	0	0	0	0	0	0	0	0	0	0	0	0
Tb11.v5.0924	0	0	0	0	0	0	0	0	0	0	0	0	0	0	0	0	0	0
Tb11.v5.0925	0	0	0	0	0	0	0	0	0	0	0	0	0	0	0	0	0	0
Tb11.v5.0926	0	0	0	0	0	0	0	0	0	0	0	0	0	0	0	0	0	0
Tb11.v5.0927	0	0	0	0	0	0	0	0	0	0	0	0	0	0	0	0	0	0
Tb11.v5.0928	0	0	0	0	0	0	0	0	0	0	0	0	0	0	0	0	0	0
Tb11.v5.0929	0	0	0	0	0	0	0	0	0	0	0	0	0	0	0	0	0	0
Tb11.v5.0930	0	0	0	0	0	0	0	0	0	0	0	0	0	0	0	0	0	0
Tb11.v5.0931	0	0	0	0	0	0	0	0	0	0	0	0	0	0	0	0	0	0
Tb11.v5.0932	0	0	0	0	0	0	0	0	0	0	0	0	0	0	0	0	0	0
Tb11.v5.0933	0	0	0	0	0	0	0	0	0	0	0	0	0	0	0	0	0	0
Tb11.v5.0934	0	0	0	0	0	0	0	0	0	0	0	0	0	0	0	0	0	0
Tb11.v5.0935	0	0	0	0	0	0	0	0	0	0	0	0	0	0	0	0	0	0
Tb11.v5.0936	0	0	0	0	0	0	0	0	0	0	0	0	0	0	0	0	0	0
Tb11.v5.0937	0	0	0	0	0	0	0	0	0	0	0	0	0	0	0	0	0	0
Tb11.v5.0938	0	0	0	0	0	0	0	0	0	0	0	0	0	0	0	0	0	0
Tb11.v5.0939	0	0	0	0	0	0	0	0	0	0	0	0	0	0	0	0	0	0
Tb11.v5.0940	0	0	0	0	0	0	0	0	0	0	0	0	0	0	0	0	0	0
Tb11.v5.0941	0	0	0	0	0	0	0	0	0	0	0	0	0	0	0	0	0	0
Tb11.v5.0942	0	0	0	0	0	0	0	0	0	0	0	0	0	0	0	0	0	0
Tb11.v5.0943	0	0	0	0	0	0	0	0	0	0	0	0	0	0	0	0	0	0
Tb11.v5.0944	0	0	0	0	0	0	0	0	0	0	0	0	0	0	0	0	0	0
Tb11.v5.0945	0	0	0	0	0	0	0	0	0	0	0	0	0	0	0	0	0	0
Tb11.v5.0946	0	0	0	0	0	0	0	0	0	0	0	0	0	0	0	0	0	0
Tb11.v5.0947	0	0	0	0	0	0	0	0	0	0	0	0	0	0	0	0	0	0
Tb11.v5.0948	0	0	0	0	0	0	0	0	0	0	0	0	0	0	0	0	0	0
Tb11.v5.0949	0	0	0	0	0	0	0	0	0	0	0	0	0	0	0	0	0	0
Tb11.v5.0950	0	0	0	0	0	0	0	0	0	0	0	0	0	0	0	0	0	0
Tb11.v5.0951	0	0	0	0	0	0	0	0	0	0	0	0	0	0	0	0	0	0
Tb11.v5.0952	0	0	0	0	0	0	0	0	0	0	0	0	0	0	0	0	0	0
Tb11.v5.0953	0	0	0	0	0	0	0	0	0	0	0	0	0	0	0	0	0	0
Tb11.v5.0954	0	0	0	0	0	0	0	0	0	0	0	0	0	0	0	0	0	0
Tb11.v5.0955	0	0	0	0	0	0	0	0	0	0	0	0	0	0	0	0	0	0
Tb11.v5.0956	0	0	0	0	0	0	0	0	0	0	0	0	0	0	0	0	0	0
Tb11.v5.0957	0	0	0	0	0	0	0	0	0	0	0	0	0	0	0	0	0	0
Tb11.v5.0958	0	0	0	0	0	0	0	0	0	0	0	0	0	0	0	0	0	0
Tb11.v5.0959	0	0	0	0	0	0	0	0	0	0	0	0	0	0	0	0	0	0
Tb11.v5.0960	0	0	0	0	0	0	0	0	0	0	0	0	0	0	0	0	0	0
Tb11.v5.0961	0	0	0	0	0	0	0	0	0	0	0	0	0	0	0	0	0	0
Tb11.v5.0962	0	0	0	0	0	0	0	0	0	0	0	0	0	0	0	0	0	0
Tb11.v5.0963	0	0	0	0	0	0	0	0	0	0	0	0	0	0	0	0	0	0
Tb11.v5.0964	0	0	0	0	0	0	0	0	0	0	0	0	0	0	0	0	0	0
Tb11.v5.0965	0	0	0	0	0	0	0	0	0	0	0	0	0	0	0	0	0	0
Tb11.v5.0966	0	0	0	0	0	0	0	0	0	0	0	0	0	0	0	0	0	0
Tb11.v5.0967	0	0	0	0	0	0	0	0	0	0	0	0	0	0	0	0	0	0
Tb11.v5.0968	0	0	0	0	0	0	0	0	0	0	0	0	0	0	0	0	0	0
Tb11.v5.0969	0	0	0	0	0	0	0	0	0	0	0	0	0	0	0	0	0	0
Tb11.v5.0970	0	0	0	0	0	0	0	0	0	0	0	0	0	0	0	0	0	0
Tb11.v5.0971	0	0	0	0	0	0	0	0	0	0	0	0	0	0	0	0	0	0
Tb11.v5.0972	0	0	0	0	0	0	0	0	0	0	0	0	0	0	0	0	0	0
Tb11.v5.0973	0	0	0	0	0	0	0	0	0	0	0	0	0	0	0	0	0	0
Tb11.v5.0974	0	0	0	0	0	0	0	0	0	0	0	0	0	0	0	0	0	0
Tb11.v5.0975	0	0	0	0	0	0	0	0	0	0	0	0	0	0	0	0	0	0
Tb11.v5.0976	0	0	0	0	0	0	0	0	0	0	0	0	0	0	0	0	0	0
Tb11.v5.0977	0	0	0	0	0	0	0	0	0	0	0	0	0	0	0	0	0	0
Tb11.v5.0978	0	0	0	0	0	0	0	0	0	0	0	0	0	0	0	0	0	0
Tb11.v5.0979	0	0	0	0	0	0	0	0	0	0	0	0	0	0	0	0	0	0
Tb11.v5.0980	0	0	0	0	0	0	0	0	0	0	0	0	0	0	0	0	0	0
Tb11.v5.0981	0	0	0	0	0	0	0	0	0	0	0	0	0	0	0	0	0	0
Tb11.v5.0982	0	0	0	0	0	0	0	0	0	0	0	0	0	0	0	0	0	0
Tb11.v5.0983	0	0	0	0	0	0	0	0	0	0	0	0	0	0	0	0	0	0
Tb11.v5.0984	0	0	0	0	0	0	0	0	0	0	0	0	0	0	0	0	0	0
Tb11.v5.0985	0	0	0	0	0	0	0	0	0	0	0	0	0	0	0	0	0	0
Tb11.v5.0986	0	0	0	0	0	0	0	0	0	0	0	0	0	0	0	0	0	0
Tb11.v5.0987	0	0	0	0	0	0	0	0	0	0	0	0	0	0	0	0	0	0
Tb11.v5.0988	0	0	0	0	0	0	0	0	0	0	0	0	0	0	0	0	0	0
Tb11.v5.0989	0	0	0	0	0	0	0	0	0	0	0	0	0	0	0	0	0	0
Tb11.v5.0990	0	0	0	0	0	0	0	0	0	0	0	0	0	0	0	0	0	0
Tb11.v5.0991	0	0	0	0	0	0	0	0	0	0	0	0	0	0	0	0	0	0
Tb11.v5.0992	0	0	0	0	0	0	0	0	0	0	0	0	0	0	0	0	0	0
Tb11.v5.0993	0	0	0	0	0	0	0	0	0	0	0	0	0	0	0	0	0	0
Tb11.v5.0994	0	0	0	0	0	0	0	0	0	0	0	0	0	0	0	0	0	0
Tb11.v5.0995	0	0	0	0	0	0	0	0	0	0	0	0	0	0	0	0	0	0
Tb11.v5.0996	0	0	0	0	0	0	0	0	0	0	0	0	0	0	0	0	0	0
Tb11.v5.0997	0	0	0	0	0	0	0	0	0	0	0	0	0	0	0	0	0	0
Tb11.v5.0998	0	0	0	0	0	0	0	0	0	0	0	0	0	0	0	0	0	0
Tb11.v5.0999	0	0	0	0	0	0	0	0	0	0	0	0	0	0	0	0	0	0
Tb11.v5.1000	0	0	0	0	0	0	0	0	0	0	0	0	0	0	0	0	0	0
Tb11.v5.1001	0	0	0	0	0	0	0	0	0	0	0	0	0	0	0	0	0	0
Tb11.v5.1002	0	0	0	0	0	0	0	0	0	0	0	0	0	0	0	0	0	0
Tb11.v5.1003	0	0	0	0	0	0	0	0	0	0	0	0	0	0	0	0	0	0
Tb11.v5.1004	0	0	0	0	0	0	0	0	0	0	0	0	0	0	0	0	0	0
Tb11.v5.1005	0	0	0	0	0	0	0	0	0	0	0	0	0	0	0	0	0	0
Tb11.v5.1006	0	0	0	0	0	0	0	0	0	0	0	0	0	0	0	0	0	0
Tb11.v5.1007	0	0	0	0	0	0	0	0	0	0	0	0	0	0	0	0	0	0
Tb11.v5.1008	0	0	0	0	0	0	0	0	0	0	0	0	0	0	0	0	0	0
Tb11.v5.1009	0	0	0	0	0	0	0	0	0	0	0	0	0	0	0	0	0	0
Tb11.v5.1010	0	0	0	0	0	0	0	0	0	0	0	0	0	0	0	0	0	0
Tb11.v5.1011	0	0	0	0	0	0	0	0	0	0	0	0	0	0	0	0	0	0
Tb11.v5.1012	0	0	0	0	0	0	0	0	0	0	0	0	0	0	0	0	0	0
Tb11.v5.1013	0	0	0	0	0	0	0	0	0	0	0	0	0	0	0	0	0	0
Tb11.v5.1014	0	0	0	0	0	0	0	0	0	0	0	0	0	0	0	0	0	0
Tb11.v5.1015	0	0	0	0	0	0	0	0	0	0	0	0	0	0	0	0	0	0
Tb11.v5.1016	0	0	0	0	0	0	0	0	0	0	0	0	0	0	0	0	0	0
Tb11.v5.1017	0	0	0	0	0	0	0	0	0	0	0	0	0	0	0	0	0	0
Tb11.v5.1018	0	0	0	0	0	0	0	0	0	0	0	0	0	0	0	0	0	0
Tb11.v5.1019	0	0	0	0	0	0	0	0	0	0	0	0	0	0	0	0	0	0
Tb11.v5.1020	0	0	0	0	0	0	0	0	0	0	0	0	0	0	0	0	0	0
Tb11.v5.1021	0	0	0	0	0	0	0	0	0	0	0	0	0	0	0	0	0	0
Tb11.v5.1022	0	0	0	0	0	0	0	0	0	0	0	0	0	0	0	0	0	0
Tb11.v5.1023	0	0	0	0	0	0	0	0	0	0	0	0	0	0	0	0	0	0
Tb11.v5.1024	0	0	0	0	0	0	0	0	0	0	0	0	0	0	0	0	0	0
Tb11.v5.1025	0	0	0	0	0	0	0	0	0	0	0	0	0	0	0	0	0	0
Tb11.v5.1026	0	0	0	0	0	0	0	0	0	0	0	0	0	0	0	0	0	0
Tb11.v5.1027	0	0	0	0	0	0	0	0	0	0	0	0	0	0	0	0	0	0
Tb11.v5.1028	0	0	0	0	0	0	0	0	0	0	0	0	0	0	0	0	0	0
Tb11.v5.1029	0	0	0	0	0	0	0	0	0	0	0	0	0	0	0	0	0	0
Tb11.v5.1030	0	0	0	0	0	0	0	0	0	0	0	0	0	0	0	0	0	0
Tb11.v5.1031	0	0	0	0	0	0	0	0	0	0	0	0	0	0	0	0	0	0
Tb11.v5.1032	0	0	0	0	0	0	0	0	0	0	0	0	0	0	0	0	0	0
Tb11.v5.1033	0	0	0	0	0	0	0	0	0	0	0	0	0	0	0	0	0	0
Tb11.v5.1034	0	0	0	0	0	0	0	0	0	0	0	0	0	0	0	0	0	0
Tb11.v5.1035	0	0	0	0	0	0	0	0	0	0	0	0	0	0	0	0	0	0
Tb11.v5.1036	0	0	0	0	0	0	0	0	0	0	0	0	0	0	0	0	0	0
Tb11.v5.1037	0	0	0	0	0	0	0	0	0	0	0	0	0	0	0	0	0	0
Tb11.v5.1038	0	0	0	0	0	0	0	0	0	0	0	0	0	0	0	0	0	0
Tb11.v5.1039	0	0	0	0	0	0	0	0	0	0	0	0	0	0	0	0	0	0
Tb11.v5.1040	0	0	0	0	0	0	0	0	0	0	0	0	0	0	0	0	0	0
Tb11.v5.1041	0	0	0	0	0	0	0	0	0	0	0	0	0	0	0	0	0	0
Tb11.v5.1042	0	0	0	0	0	0	0	0	0	0	0	0	0	0	0	0	0	0
Tb11.v5.1043	0	0	0	0	0	0	0	0	0	0	0	0	0	0	0	0	0	0
Tb11.v5.1044	0	0	0	0	0	0	0	0	0	0	0	0	0	0	0	0	0	0
Tb11.v5.1045	0	0	0	0	0	0	0	0	0	0	0	0	0	0	0	0	0	0
Tb11.v5.1046	0	0	0	0	0	0	0	0	0	0	0	0	0	0	0	0	0	0
Tb11.v5.1047	0	0	0	0	0	0	0	0	0	0	0	0	0	0	0	0	0	0
Tb11.v5.1048	0	0	0	0	0	0	0	0	0	0	0	0	0	0	0	0	0	0
Tb11.v5.1049	0	0	0	0	0	0	0	0	0	0	0	0	0	0	0	0	0	0
Tb11.v5.1050	0	0	0	0	0	0	0	0	0	0	0	0	0	0	0	0	0	0
Tb11.v5.1051	0	0	0	0	0	0	0	0	0	0	0	0	0	0	0	0	0	0
Tb11.v5.1052	0	0	0	0	0	0	0	0	0	0	0	0	0	0	0	0	0	0
Tb11.v5.1053	0	0	0	0	0	0	0	0	0	0	0	0	0	0	0	0	0	0
Tb11.v5.1054	0	0	0	0	0	0	0	0	0	0	0	0	0	0	0	0	0	0
Tb11.v5.1055	0	0	0	0	0	0	0	0	0	0	0	0	0	0	0	0	0	0
Tb11.v5.1056	0	0	0	0	0	0	0	0	0	0	0	0	0	0	0	0	0	0
Tb11.v5.1057	0	0	0	0	0	0	0	0	0	0	0	0	0	0	0	0	0	0
Tb11.v5.1058	0	0	0	0	0	0	0	0	0	0	0	0	0	0	0	0	0	0
Tb11.v5.1059	0	0	0	0	0	0	0	0	0	0	0	0	0	0	0	0	0	0
Tb11.v5.1060	0	0	0	0	0	0	0	0	0	0	0	0	0	0	0	0	0	0
Tb11.v5.1061	0	0	0	0	0	0	0	0	0	0	0	0	0	0	0	0	0	0
Tb11.v5.1062	0	0	0	0	0	0	0	0	0	0	0	0	0	0	0	0	0	0
Tb11.v5.1063	0	0	0	0	0	0	0	0	0	0	0	0	0	0	0	0	0	0
Tb11.v5.1064	0	0	0	0	0	0	0	0	0	0	0	0	0	0	0	0	0	0
Tb927.1.05	0	0	0	0	2	1	3	1	2	0	4	2	4	2	1	1	0	2
Tb927.1.10	0	0	0	0	0	0	0	0	0	0	0	0	0	0	0	0	0	0
Tb927.1.100	1545	3334	3234	3514	4655	3532	2783	2729	2845	4325	4167	4627	4294	3470	3563	2290	1722	2163
Tb927.1.1000	781	1566	1633	1096	1407	1177	960	876	940	890	697	821	760	654	648	444	347	423
Tb927.1.1010	284	502	521	237	330	267	395	357	354	535	403	502	570	535	523	330	274	308
Tb927.1.1020	317	578	535	602	720	520	444	394	432	734	619	636	666	632	603	363	334	375
Tb927.1.1030	839	1672	1665	1221	1551	1198	1056	924	1054	1621	1278	1483	1575	1418	1419	658	505	627
Tb927.1.1040	44	82	96	101	93	87	99	64	86	110	73	114	95	111	103	65	50	52
Tb927.1.1050	428	675	708	187	236	177	370	271	306	409	351	388	549	483	447	524	474	526
Tb927.1.1060	165	287	287	109	144	107	235	214	244	252	203	224	367	327	332	233	202	232
Tb927.1.1070	94	148	139	43	60	59	85	95	104	105	89	85	149	117	138	82	82	84
Tb927.1.1080	232	398	370	147	223	188	259	228	252	335	261	299	416	370	342	281	260	299
Tb927.1.1090	0	0	0	0	0	0	0	0	0	0	0	0	0	0	0	0	0	0
Tb927.1.110	3	14	33	6	8	7	5	0	2	6	6	13	9	13	9	8	2	10
Tb927.1.1100	344	606	607	218	288	184	344	296	337	513	388	429	556	520	506	478	374	414
Tb927.1.1110	70	109	115	46	64	46	62	55	60	91	83	81	94	82	82	69	58	55
Tb927.1.1120	311	655	650	381	474	389	525	424	500	611	457	574	693	563	597	347	312	350
Tb927.1.1130	332	673	647	261	367	266	383	311	402	490	456	434	515	501	510	374	289	366
Tb927.1.1140	436	876	833	421	494	393	520	397	507	477	414	433	512	448	470	334	292	360
Tb927.1.1150	302	545	588	193	251	194	327	299	346	390	327	410	547	479	484	350	320	369
Tb927.1.1160	281	663	655	362	448	412	501	454	490	532	497	562	630	593	617	344	296	352
Tb927.1.1170	184	345	373	197	272	200	220	188	232	253	215	214	312	284	277	194	152	172
Tb927.1.1180	0	0	0	0	0	1	0	0	0	0	0	0	0	0	0	1	1	0
Tb927.1.120	7148	14575	14956	6826	9000	6627	11964	10079	11595	13587	11253	12497	13320	11722	11382	9711	7996	9602
Tb927.1.1200	435	912	832	520	517	433	737	671	685	665	509	615	648	653	683	339	275	307
Tb927.1.1210	252	561	501	253	322	224	409	332	397	374	281	323	414	382	390	225	227	218
Tb927.1.1220	398	948	797	347	430	394	514	448	504	375	293	344	452	370	384	259	237	295
Tb927.1.1230	252	491	463	225	329	230	450	357	419	433	364	407	550	515	548	361	316	312
Tb927.1.1240	901	1604	1697	1018	1351	914	1328	1042	1203	874	831	877	854	785	692	660	540	677
Tb927.1.1250	274	564	544	314	451	325	362	311	379	235	247	275	261	208	226	245	156	229
Tb927.1.1260	12	17	19	5	5	3	1	3	2	6	1	3	3	0	9	1	7	5
Tb927.1.1270	229	450	446	252	304	226	201	181	228	318	264	258	212	182	197	165	151	164
Tb927.1.1280	153	266	271	112	155	101	75	92	81	59	76	100	70	58	63	74	58	72
Tb927.1.1290	69	169	168	45	90	43	26	26	42	21	39	63	28	20	30	38	32	35
Tb927.1.1300	195	372	354	371	511	411	389	324	401	383	287	338	423	311	351	225	175	231
Tb927.1.1310	407	836	767	202	226	226	438	360	430	425	355	365	506	479	492	340	248	307
Tb927.1.1320	74	197	161	32	43	29	60	40	50	57	41	50	77	64	57	45	30	46
Tb927.1.1330	487	982	963	401	532	418	749	623	745	617	523	585	684	595	662	388	347	382
Tb927.1.1340	320	568	548	218	275	232	423	367	384	429	363	319	509	502	497	430	357	409
Tb927.1.1350	225	415	402	186	224	175	274	235	290	348	286	292	346	315	305	286	246	295
Tb927.1.1360	106	251	223	115	120	94	92	92	116	104	94	115	106	105	125	141	106	118
Tb927.1.1370	274	546	445	162	251	210	597	470	483	462	346	406	545	460	517	336	294	281
Tb927.1.1380	335	564	631	203	314	220	311	222	299	313	332	414	362	325	297	294	218	282
Tb927.1.1390	374	704	724	302	421	301	490	442	528	363	327	370	437	351	315	230	198	225
Tb927.1.1400	154	366	390	141	194	164	253	261	246	221	177	186	286	239	256	168	137	192
Tb927.1.1410	11	8	21	6	12	15	6	8	8	8	5	14	20	9	15	20	14	15
Tb927.1.1420	651	1180	1181	693	852	645	888	762	901	743	621	693	859	592	671	681	552	701
Tb927.1.1430	5	9	5	2	5	2	2	3	4	5	1	8	4	4	4	6	8	8
Tb927.1.1440	0	2	2	0	0	0	0	0	0	0	0	0	0	0	0	2	1	1
Tb927.1.1450	0	0	0	0	1	0	0	0	0	0	1	0	0	0	0	0	0	0
Tb927.1.1460	22	47	40	38	56	35	28	27	27	48	38	36	22	25	18	15	16	18
Tb927.1.1470	186	310	373	320	434	334	299	212	304	348	353	363	217	196	246	162	115	148
Tb927.1.1480	242	376	490	261	405	230	195	167	210	117	214	211	163	102	119	112	108	106
Tb927.1.1490	8	18	14	1	1	3	0	0	2	2	1	8	1	3	0	1	5	2
Tb927.1.1500	11	12	14	124	148	123	67	59	41	107	112	98	94	102	90	116	75	108
Tb927.1.1510	0	0	0	2	6	9	2	3	1	2	1	1	2	1	2	3	6	2
Tb927.1.1520	4	3	3	11	11	7	4	5	4	0	6	5	15	4	6	5	8	8
Tb927.1.1530	992	1716	1950	3955	5078	3537	2469	1955	2192	3066	2896	3176	2281	2008	1799	1034	884	1141
Tb927.1.1540	247	488	479	358	418	346	782	654	738	669	553	593	757	709	723	465	363	435
Tb927.1.1550	507	893	978	855	1049	856	991	811	920	1003	847	933	1118	951	929	551	479	551
Tb927.1.1560	486	1024	967	1375	1765	1253	1336	1177	1342	1233	1149	1245	1377	1162	1193	859	658	827
Tb927.1.1570	34	63	75	95	142	78	71	74	69	53	47	39	44	46	38	32	23	39
Tb927.1.1580	416	763	713	203	289	217	362	315	349	278	217	244	317	280	264	171	135	176
Tb927.1.1590	165	274	298	65	99	105	131	97	126	87	75	69	112	76	80	60	38	50
Tb927.1.1600	432	767	735	419	487	426	650	565	626	754	597	621	734	671	623	587	485	564
Tb927.1.1610	316	577	592	231	307	234	527	392	461	430	371	393	504	459	443	303	235	294
Tb927.1.1620	467	849	758	481	663	490	1212	1018	1133	904	685	800	936	776	806	477	395	492
Tb927.1.1630	160	274	259	419	568	452	393	323	349	312	252	285	277	281	243	152	131	156
Tb927.1.1640	269	507	519	493	640	489	559	533	521	525	427	462	542	463	486	281	223	289
Tb927.1.1650	111	237	240	248	373	305	289	324	298	250	231	227	274	250	278	126	118	143
Tb927.1.1660	196	340	380	401	521	380	615	456	513	409	375	386	433	407	437	242	174	254
Tb927.1.1670	1119	2138	2307	1206	1614	1138	1888	1655	1825	1694	1462	1742	1708	1602	1498	1364	1007	1245
Tb927.1.1680	279	457	508	209	313	248	494	435	425	322	292	280	411	334	378	260	195	270
Tb927.1.1690	577	1087	1116	442	600	478	883	731	831	722	605	664	971	792	843	562	535	537
Tb927.1.1700	136	269	272	276	355	308	583	446	472	497	344	367	457	435	443	235	238	246
Tb927.1.1710	1032	2004	1980	1392	1637	1232	2062	1672	1901	2097	1662	1798	2104	1846	1801	1355	1103	1317
Tb927.1.1720	432	748	755	467	547	459	838	704	867	533	418	458	583	572	541	329	298	335
Tb927.1.1730	725	1336	1267	903	1077	904	1437	1176	1279	1155	983	1081	1275	1220	1198	656	518	629
Tb927.1.1740	524	888	977	1507	1808	1414	849	639	624	886	823	1125	717	677	696	761	690	577
Tb927.1.1750	200	404	350	216	279	197	384	275	331	335	277	285	316	322	313	213	136	181
Tb927.1.1760	83	150	126	55	85	52	86	78	103	68	59	78	71	70	92	49	40	60
Tb927.1.1770	232	540	490	175	217	170	232	194	188	181	190	181	216	176	194	127	98	115
Tb927.1.1780	147	322	297	77	117	92	106	78	110	104	94	101	93	106	83	69	44	64
Tb927.1.1790	260	542	519	801	1135	876	522	456	514	654	576	762	652	601	548	251	196	278
Tb927.1.180	361	744	764	814	917	861	824	774	865	834	772	720	882	715	722	576	487	577
Tb927.1.1800	110	201	209	342	546	384	217	176	215	304	248	282	280	216	268	120	80	132
Tb927.1.1810	2	3	2	2	4	3	1	1	0	2	0	2	2	0	3	0	1	1
Tb927.1.1820	278	527	562	2464	3079	2554	1026	967	1051	1513	1386	1558	1202	1056	1039	524	435	496
Tb927.1.1830	47	125	109	259	482	252	114	108	127	127	116	164	138	102	104	67	58	88
Tb927.1.1840	529	884	973	1272	1602	1173	726	579	733	710	698	845	615	586	508	463	401	479
Tb927.1.1850	174	356	316	1454	1750	1312	897	730	824	1134	1001	1096	793	772	824	261	212	247
Tb927.1.1860	38	84	67	191	254	173	123	93	110	108	128	138	128	107	132	46	27	29
Tb927.1.1870	5	8	15	37	36	26	23	24	24	6	23	27	27	21	26	6	14	21
Tb927.1.1880	594	1195	1188	1874	2385	1846	2134	1861	1978	2122	1865	2055	1911	1907	1783	1169	904	1097
Tb927.1.1890	493	960	914	716	862	689	1016	845	981	1211	1027	1158	1066	1031	1017	712	557	774
Tb927.1.190	1091	1986	2071	1560	2017	1506	1901	1792	1933	2311	1921	2286	2280	1983	1925	1564	1287	1545
Tb927.1.1900	10	21	19	23	30	16	26	31	22	39	43	27	26	34	35	18	15	18
Tb927.1.1910	468	912	833	787	1128	855	922	710	840	1171	882	1041	992	985	896	618	471	599
Tb927.1.1920	318	630	657	600	714	630	427	390	458	458	390	498	413	372	346	383	329	427
Tb927.1.1930	1123	1835	1959	3369	4187	2907	2267	1640	1999	3108	2886	3227	2109	1981	1847	1417	1133	1379
Tb927.1.1940	112	251	227	272	328	238	291	252	295	206	213	218	199	133	166	145	102	99
Tb927.1.1950	502	1055	1101	1121	1545	1062	1116	1011	1040	587	764	833	702	529	542	481	369	508
Tb927.1.1960	563	1235	1119	1483	1817	1438	1471	1113	1317	1315	1062	1162	1049	970	982	526	463	536
Tb927.1.1970	16	62	48	49	86	68	54	32	38	60	30	39	34	31	36	18	16	14
Tb927.1.1980	337	619	598	664	944	728	600	436	493	455	392	399	535	476	489	351	274	313
Tb927.1.1990	113	234	203	290	376	306	306	269	275	274	202	210	283	238	248	153	173	152
Tb927.1.20	1	6	1	185	211	179	830	779	966	595	504	510	3836	2754	3013	2428	1925	2247
Tb927.1.200	1	0	1	0	1	1	0	1	1	0	1	0	0	0	2	0	0	0
Tb927.1.2000	0	0	0	0	0	0	0	0	0	0	0	0	0	0	0	0	0	0
Tb927.1.2010	0	0	0	0	0	0	0	0	0	0	0	0	0	0	0	0	0	0
Tb927.1.2020	4	5	8	15	12	10	3	5	1	6	1	4	1	1	2	3	2	2
Tb927.1.2030	0	2	0	1	2	0	0	0	0	0	1	2	0	4	0	3	3	0
Tb927.1.2040	4	9	11	130	163	115	81	49	77	137	112	129	352	313	336	500	406	487
Tb927.1.2050	0	0	0	11	20	11	11	10	12	16	9	18	14	13	19	44	26	28
Tb927.1.2060	1	3	0	42	25	20	9	9	10	21	26	28	23	15	24	31	23	35
Tb927.1.2070	2	4	2	4	19	4	13	6	10	17	12	15	24	16	23	22	27	29
Tb927.1.2080	0	0	0	2	1	0	0	0	0	1	2	1	1	1	2	3	2	4
Tb927.1.2090	41	39	54	57	75	56	33	36	35	34	39	43	27	22	27	13	9	10
Tb927.1.2100	6398	12623	12937	3310	4148	3155	2644	2058	2515	3166	2653	3063	3790	3532	3272	3951	3257	3774
Tb927.1.2110	182	329	290	298	400	331	222	207	242	378	302	361	346	317	342	228	190	231
Tb927.1.2120	481	920	1021	401	553	369	531	349	460	513	474	518	491	419	387	453	408	481
Tb927.1.2130	308	539	621	223	333	206	235	181	240	209	225	238	222	152	181	244	207	246
Tb927.1.2140	161	309	365	138	213	168	149	155	123	96	118	142	108	97	123	132	139	111
Tb927.1.2150	226	425	455	907	1345	963	443	417	460	506	536	585	481	424	480	310	229	290
Tb927.1.2160	107	169	175	150	244	149	101	95	135	99	89	108	126	84	111	133	116	152
Tb927.1.2170	4	5	1	3	1	1	0	0	0	1	2	4	2	4	1	1	3	3
Tb927.1.2180	3	3	6	0	3	1	0	1	3	2	4	2	3	4	4	1	2	5
Tb927.1.2190	1109	1970	2105	1305	1567	1189	1196	920	1096	1856	1629	1745	1351	1290	1327	1333	1126	1365
Tb927.1.220	98	186	228	222	326	254	186	204	209	238	220	212	224	213	181	176	141	177
Tb927.1.2200	55	142	112	70	108	54	47	46	40	52	52	56	57	41	49	45	38	49
Tb927.1.2210	679	1467	1345	553	716	519	771	639	772	660	563	614	818	615	762	647	511	650
Tb927.1.2220	2	6	13	1	2	4	0	0	2	1	2	2	1	0	0	1	2	2
Tb927.1.2230	2445	5020	5139	1339	1877	1426	1267	1309	1348	932	828	993	1175	797	852	741	625	804
Tb927.1.2240	2184	4564	4917	919	1460	948	879	762	890	428	508	620	687	531	536	547	436	495
Tb927.1.2250	112	197	208	51	65	44	61	36	37	19	19	26	32	26	27	22	19	29
Tb927.1.2260	1119	2277	2389	553	721	517	439	390	482	413	347	416	485	387	396	385	274	329
Tb927.1.2270	331	681	686	149	246	172	123	134	165	91	119	135	160	105	104	132	110	125
Tb927.1.2280	291	609	630	199	271	176	150	131	146	104	103	139	136	109	129	138	105	126
Tb927.1.2290	532	1073	1136	194	305	241	208	153	212	159	143	174	213	153	169	158	127	135
Tb927.1.230	1	1	1	0	0	0	0	0	0	0	0	0	0	1	1	1	0	0
Tb927.1.2300	626	998	1155	112	139	112	83	83	90	37	55	83	97	51	72	87	78	113
Tb927.1.2310	873	1736	1778	262	406	283	236	183	242	180	172	211	214	186	183	203	135	199
Tb927.1.2320	707	1697	1546	331	491	377	458	376	459	435	398	402	530	403	422	470	377	425
Tb927.1.2330	188	308	370	11	11	7	20	13	18	12	13	9	18	14	15	31	26	20
Tb927.1.2340	17	30	40	0	0	0	3	1	0	0	1	0	2	3	1	3	2	2
Tb927.1.2350	31	71	55	2	1	2	3	1	4	2	1	7	3	6	4	10	12	8
Tb927.1.2360	3	3	2	1	0	0	1	0	0	0	0	0	0	0	0	0	0	0
Tb927.1.2370	11300	21550	23698	2227	2806	2018	2889	2548	2995	2974	2413	2819	4337	3461	3670	8188	6638	8298
Tb927.1.2380	6	24	10	0	1	0	0	0	0	0	0	0	2	0	0	2	0	0
Tb927.1.2390	10868	21022	22588	2075	2953	2276	3135	2979	3379	2462	2323	2181	4175	3040	3670	9672	6770	8481
Tb927.1.240	533	1117	1036	1041	1351	1062	1332	1158	1253	1632	1308	1543	1534	1367	1306	956	759	924
Tb927.1.2400	9839	17543	19365	1797	2146	1729	3462	2829	3322	2429	2233	2100	4899	4313	4600	8787	5870	7085
Tb927.1.2410	4	11	7	2	2	1	3	3	0	2	3	0	1	2	0	1	2	5
Tb927.1.2420	206	344	350	501	631	504	566	473	522	451	411	486	387	370	381	225	191	246
Tb927.1.2430	19	43	38	2	2	4	1	4	2	3	3	3	2	1	2	4	0	1
Tb927.1.2440	4	17	13	1	1	2	1	1	2	0	1	1	1	1	2	0	3	0
Tb927.1.2450	1	2	0	0	1	1	0	0	0	0	0	0	0	0	0	2	1	1
Tb927.1.2460	2	1	2	0	0	0	0	1	0	0	0	1	0	0	0	0	0	0
Tb927.1.2470	648	1356	1303	242	335	239	213	199	223	224	222	255	276	210	247	431	299	375
Tb927.1.2480	0	4	0	0	0	0	0	0	0	0	0	0	0	0	0	0	0	0
Tb927.1.2490	4188	9903	9241	1726	2481	1919	1693	1402	1778	2106	1641	1824	2142	1716	1881	2983	2187	2896
Tb927.1.250	23	29	33	82	113	92	110	90	114	130	110	134	150	132	127	54	32	46
Tb927.1.2500	1	1	1	0	0	0	1	0	0	0	0	0	0	0	0	0	0	0
Tb927.1.2510	6	14	13	1	3	4	4	5	5	1	3	2	4	2	4	3	4	3
Tb927.1.2520	3	7	6	0	0	0	0	0	0	1	0	0	0	0	0	0	0	0
Tb927.1.2530	9	25	21	1	5	1	1	0	0	4	2	2	2	1	4	3	5	3
Tb927.1.2540	0	0	1	0	0	0	0	0	0	0	0	0	0	0	0	0	0	0
Tb927.1.2550	14	29	44	6	7	2	4	5	5	5	3	1	12	4	5	15	10	5
Tb927.1.2560	17	20	16	15	11	14	14	9	5	12	13	12	12	6	13	10	7	13
Tb927.1.2570	1487	3119	3054	2344	3150	2398	2493	2162	2437	2518	2148	2500	2524	2158	2199	1814	1399	1758
Tb927.1.2580	552	1213	1138	748	926	618	1091	933	1070	1054	825	915	1054	981	1021	543	458	566
Tb927.1.2590	3	0	7	2	4	2	3	3	1	3	3	4	4	1	0	2	0	4
Tb927.1.260	4	4	6	1	2	2	1	1	2	3	1	8	4	4	4	3	2	4
Tb927.1.2600	243	498	520	321	461	398	360	281	345	388	283	343	294	272	293	272	241	249
Tb927.1.2610	7	17	28	7	9	10	6	6	3	4	7	6	2	8	7	8	1	6
Tb927.1.2620	0	1	5	1	1	0	0	0	2	0	0	1	0	0	1	1	0	1
Tb927.1.2630	0	1	1	1	0	1	0	0	1	0	1	0	0	1	1	0	0	0
Tb927.1.2640	305	717	658	635	767	588	511	433	444	521	394	519	492	346	427	256	202	265
Tb927.1.2650	104	170	208	79	132	87	86	65	67	54	62	69	69	45	61	47	41	44
Tb927.1.2660	24	32	38	8	4	5	8	7	6	0	10	4	9	6	9	11	12	21
Tb927.1.2670	1151	2184	2285	416	573	465	557	485	544	531	457	517	641	584	616	917	685	841
Tb927.1.2680	164	405	370	60	73	50	63	58	53	66	60	62	68	60	78	121	97	93
Tb927.1.2690	118	321	250	64	95	69	69	77	87	48	62	65	58	64	79	143	84	129
Tb927.1.270	286	684	623	304	456	366	414	375	354	382	361	392	462	364	346	349	283	352
Tb927.1.2700	340	682	584	453	597	483	637	536	602	619	447	567	614	556	539	344	262	324
Tb927.1.2710	315	638	671	446	561	390	402	362	381	540	452	507	475	438	451	324	278	332
Tb927.1.2720	181	339	389	116	225	149	129	112	142	136	147	175	168	91	139	118	92	114
Tb927.1.2730	428	881	831	409	438	375	426	374	378	522	464	462	483	409	418	364	271	340
Tb927.1.2740	492	944	914	636	751	640	591	445	541	780	664	741	750	753	740	511	387	466
Tb927.1.275	448	912	910	131	165	127	142	123	121	272	234	247	155	175	147	162	116	152
Tb927.1.2750	540	1185	1095	786	957	786	964	830	873	1036	757	882	985	993	1114	787	553	651
Tb927.1.2760	392	840	873	429	661	463	585	461	542	500	422	533	573	537	624	432	355	416
Tb927.1.2770	220	410	387	219	275	254	354	280	303	378	236	346	460	394	380	216	205	245
Tb927.1.2780	0	1	3	1	2	2	0	0	0	2	1	0	0	0	0	0	0	2
Tb927.1.280	55	103	109	81	131	92	95	104	93	172	153	158	111	117	111	82	71	76
Tb927.1.2810	0	0	1	0	0	0	0	0	0	0	0	0	0	0	0	0	0	0
Tb927.1.2820	654	1347	1430	284	362	282	328	276	289	509	449	432	504	458	462	260	199	214
Tb927.1.2830	0	0	0	0	0	0	0	0	0	1	0	0	0	0	0	0	0	0
Tb927.1.2840	1	0	0	0	0	0	0	0	0	0	0	0	0	0	0	0	0	0
Tb927.1.2850	129	254	276	4	16	19	8	10	5	8	17	18	18	11	16	9	6	10
Tb927.1.2860	0	0	0	0	0	0	0	0	0	0	0	0	0	0	0	0	0	0
Tb927.1.2870	0	0	0	0	0	0	0	0	0	0	0	0	0	0	0	0	0	0
Tb927.1.2880	979	1848	1979	448	530	460	413	353	424	622	568	596	649	555	614	320	237	298
Tb927.1.2890	0	0	0	0	0	0	0	0	0	0	0	0	0	0	0	0	0	0
Tb927.1.290	154	275	300	271	343	251	350	301	336	420	414	442	404	351	371	325	271	324
Tb927.1.2900	0	3	0	1	5	1	1	0	2	5	5	1	2	2	2	1	0	0
Tb927.1.2910	0	0	0	1	1	4	0	0	0	3	0	1	0	3	2	0	0	0
Tb927.1.2920	3	0	0	2	3	1	1	2	3	10	4	5	3	3	4	0	0	3
Tb927.1.2930	3	2	3	6	11	4	13	6	8	8	16	14	15	22	15	4	2	0
Tb927.1.2940	1	4	0	10	12	12	18	11	16	19	16	12	24	32	18	5	1	5
Tb927.1.2950	11	31	26	34	53	37	72	49	51	93	66	65	96	105	99	30	29	27
Tb927.1.2960	23	39	45	42	62	48	64	64	48	87	48	80	107	82	90	27	17	33
Tb927.1.2970	168	280	306	481	519	466	401	368	403	526	488	540	638	582	485	282	212	277
Tb927.1.2980	797	1439	1325	895	1066	830	1249	981	1196	1398	1177	1335	1364	1389	1317	817	634	755
Tb927.1.2985	152	313	302	196	242	208	286	215	242	346	312	285	385	351	358	216	165	203
Tb927.1.2990	657	1201	1204	695	779	637	1079	779	968	972	883	864	931	924	843	669	520	593
Tb927.1.30	0	0	0	0	0	0	0	0	0	0	0	0	0	0	0	0	0	0
Tb927.1.300	17	42	43	70	105	84	98	87	104	126	125	131	125	111	109	97	68	96
Tb927.1.3000	280	550	606	587	704	615	568	496	504	794	601	726	736	691	709	507	390	467
Tb927.1.3010	207	410	377	185	236	224	344	314	312	277	234	274	332	357	325	201	165	186
Tb927.1.3020	14	27	26	22	21	19	12	13	13	20	12	13	21	17	14	11	8	15
Tb927.1.3030	770	1610	1664	393	521	392	724	626	668	767	661	702	868	791	780	479	432	442
Tb927.1.3040	231	445	441	205	230	207	330	257	272	343	287	337	406	393	339	207	155	161
Tb927.1.3050	445	814	803	367	470	364	560	489	603	711	548	646	805	767	783	514	418	459
Tb927.1.3060	0	0	1	0	0	0	0	0	0	0	0	0	0	0	0	0	0	0
Tb927.1.3070	636	1100	1154	585	704	563	669	542	637	813	589	746	732	664	709	510	397	465
Tb927.1.3080	228	431	456	162	213	180	168	152	199	199	171	207	205	181	190	131	105	162
Tb927.1.3090	183	409	410	170	230	158	188	151	180	172	135	162	186	161	143	99	99	118
Tb927.1.310	1	1	2	0	0	1	0	0	0	1	0	0	0	0	1	1	0	1
Tb927.1.3100	103	204	220	87	145	101	137	134	123	116	106	114	126	98	130	105	64	71
Tb927.1.3110	604	1301	1360	928	1174	1014	808	700	739	1066	847	1026	1014	941	914	587	415	509
Tb927.1.3120	308	499	487	289	372	268	345	340	363	550	458	515	547	608	607	501	395	423
Tb927.1.3130	142	269	270	347	444	387	291	212	261	538	422	521	658	567	644	412	302	371
Tb927.1.3140	23	40	50	58	81	60	50	29	44	66	61	69	92	72	83	52	45	52
Tb927.1.3150	729	1448	1433	303	392	302	538	438	533	611	469	560	743	644	663	563	477	526
Tb927.1.3160	1	1	0	2	1	0	0	0	0	1	3	2	0	1	0	1	0	0
Tb927.1.3170	414	863	838	376	486	386	590	462	546	576	435	593	573	497	491	341	262	312
Tb927.1.3180	6429	12151	13145	9086	10869	9511	9404	7934	8984	8862	7304	7900	8498	7585	7416	4387	3370	3866
Tb927.1.3190	804	1592	1569	587	723	551	610	498	577	546	500	566	602	478	514	361	217	273
Tb927.1.320	22	32	39	38	43	36	51	25	28	47	45	54	62	48	37	27	20	37
Tb927.1.3200	253	528	502	183	206	172	295	236	256	379	296	355	589	529	473	540	460	489
Tb927.1.3210	93	168	161	51	69	65	71	86	69	102	73	70	140	113	103	132	100	109
Tb927.1.3220	470	987	884	899	1094	903	997	871	1056	1211	1063	1130	1150	1088	1073	587	502	586
Tb927.1.3230	339	573	569	321	354	332	473	385	431	552	479	487	686	624	630	408	335	360
Tb927.1.3240	26	37	40	17	13	22	25	6	30	27	15	22	23	21	20	22	8	10
Tb927.1.3250	696	1392	1279	469	610	451	786	576	762	1157	944	1006	1053	1113	899	877	737	786
[truncated: 10,095 more rows]

## Sheet: Sheet2
S5 Table. A complete list of qRT-PCR primers used in this study.

## Sheet: pRT-PCR Primers
S5 Table. A complete list of qRT-PCR primers used in this study.
GeneID	Gene ID	F.primer	R.primer
Tb927.10.13500	RPL10A	TACTAAGGCATGTGGTGCGT	AAATTGAGGCTTCTCTCCGA
Tb927.6.510	GPEET	GGCTAGCAACGTTATCGTGA	TTCTTCTGGTCCGGTCTCTT
Tb927.7.5940	PAD2	GGTCTCGCCTTCCCAGCATT	TCAGCGTTATCGTCGCAGGT
Tb927.9.5900	GDH	CGCTTCCACGAATCAGTTGT	ATGTAGTAGGAGCGGTCTGC
Tb927.10.15410	gMDH	AGAACAAACTCCTGGGCGTA	GCGAGCGTTGTTGATGAAAC
Tb927.10.10260	EP1	GAAGGACCAGAAGACAAGGG	AGGTTCAGGCTCAACTTCGT
Tb927.7.210	RPODH	GTTCTTGACTATGCCGCTGA	TTGCTTGTGAGGCAGATAGG
Tb927.1.710	PGKB	TCCAGCCGTCCAAAAAGTTC	GCCTTCAGCCATAGAAACGC
Tb927.10.5620	ALD	ACTGACCTTTTCATACGCCC	ACACCAGATTCCTTTCCACC
Tb927.3.3270	PFK	CATCCGTTCCATCACCCTTAC	GGTGGATGTTGGTGACTCTTC
Tb927.10.14140	PYK1	TTCCGGTGAAACGGCCAAAG	ACATAACAGTATCGTGCGTTGCG
Tb927.1.3830	PGI	GGCCGACCAAGCAACACTTT	GGCACCCTGAACGAGAACCT
Tb927.1.700	PGKC	GCGTTGCAGTATTGGACGAA	GAGAGCTCCACCGGTTAGAA
Tb927.10.3990	DHH1	AGTGAAGCAGTCTCCATACAAG	CTTTCAAACCTTCCCTCCAATC
Tb927.7.5930	PAD1	GCGAACGTGGACCAAAGGAA	ACTTTCTCCTGTCGTCGCTAACA
Tb927.10.2890	ENO	AAGTTCACGGTCGCGAAGTC	ACCGGAACACACCCCTCTCT
